# Supplementary material for: Autophagic degradation of aquaporin-2 is an early event in hypokalemia-induced nephrogenic diabetes insipidus
Source: Sci Rep. 2015 Dec 17;5:18311. doi: 10.1038/srep18311 (PMC4682130; doi:10.1038/srep18311)
Supplement: Supplementary Data 1 [file srep18311-s2.xls]

## Sheet: 2303Sequest
Sequence	Match number	All RefSeq number	Best RefSeq	All gene symbol	Best gene symbol	Protein Accessions	Confidence Icon	Modifications	Probability	XCorr	Δ Score	Rank	Charge	m/z [Da]	MH+ [Da]	ΔM [ppm]	RT [min]	First Scan	Last Scan	MS Order	Ions Matched	Spectrum File
AAAEVNQEYGLDPK	1	NP_058701;	NP_058701	Fh1;	Fh1	gi158186722	High		63.7681	3.49479	0.398281	1	2	752.868	1504.73	0.534312	31.0504	3995	3995	MS2	17/26	201.RAW
AAALVLQTIWGYK	1	NP_001101210;	NP_001101210	Ctnnd1;	Ctnnd1	gi157820047	High		49.3838	3.0299	0.564356	1	2	717.413	1433.82	2.08641	48.7758	7520	7520	MS2	17/24	199.RAW
AAASTDYYKR	5	XP_002725260;XP_002725261;XP_001060860;XP_001060918;NP_001004072;	XP_002725260	LOC100365902;LOC685778;Pdha1;	LOC100365902	gi124430510	High		67.9402	2.94315	0.619048	1	2	573.283	1145.56	-0.489109	21.9757	2087	2087	MS2	12/18	172.RAW
AAAVLPVLDLAQR	1	NP_112326;	NP_112326	Ndufv2;	Ndufv2	gi51092268	High		61.2539	2.77926	0.453237	1	2	668.901	1336.79	0.133284	45.7558	6947	6947	MS2	19/24	177.RAW
AAAVSLENVLLDVK	3	XP_575134;XP_001066238;XP_002726197;	XP_575134	RGD1560248;	RGD1560248	gi293357812	High		70.5083	4.21094	0.553444	1	2	721.417	1441.83	0.0472829	47.8388	7465	7465	MS2	22/26	193.RAW
AADHVEDLPGALSTLSDLHAHK	2	NP_001007723;NP_037228;	NP_001007723	LOC360504;Hba-a2;	LOC360504	gi60678292	High		83.3042	6.06017	0.529703	1	3	766.389	2297.15	-0.0607746	38.7908	5197	5197	MS2	34/84	202.RAW
AADKDNcFATEGPNLVAR	1	NP_599153;	NP_599153	Alb;	Alb	gi158138568	High	C7(Carbamidomethyl)	32.3979	4.26773	0.379391	1	3	650.311	1948.92	0.340255	33.4189	4474	4474	MS2	26/68	201.RAW
AAELIANSLATAGDGLIELR	2	NP_001099291;NP_114039;	NP_001099291	RGD1560058;Phb;	RGD1560058	gi13937353	High		52.5682	4.59085	0.533769	1	3	666.701	1998.09	1.12661	48.8678	7483	7483	MS2	35/76	201.RAW
AAESLADPTEYENLFPGLK	1	NP_068533;	NP_068533	Copb2;	Copb2	gi11120716	High		11.6315	3.6888	0.403794	1	2	1033.01	2065.02	3.29944	47.1982	7299	7299	MS2	17/36	200.RAW
AAIAAAAAAK	1	NP_075238;	NP_075238	Rpl14;	Rpl14	gi12621122	High		77.0445	2.86112	0.622378	1	2	414.751	828.494	-0.0969498	23.7819	2673	2673	MS2	17/18	189.RAW
AALDLEQVPSELAVTR	1	NP_001008519;	NP_001008519	Lrpprc;	Lrpprc	gi56605990	High		58.1206	3.87381	0.343669	1	2	856.466	1711.92	0.684816	43.0899	6418	6418	MS2	20/30	198.RAW
AALEGTVAEIEAR	1	NP_955792;	NP_955792	Krt19;	Krt19	gi42409519	High		37.8526	3.84721	0.415584	1	2	665.354	1329.7	0.109877	35.5092	5033	5033	MS2	19/24	200.RAW
AALQELLSK	9	XP_002726208;XP_002726476;XP_001077328;XP_001071065;XP_001070198;XP_001060586;XP_345663;XP_576455;NP_001005528;	XP_002726208	LOC691532;LOC685085;RGD1563613;RGD1564597;Rps25;	LOC691532	gi109479300	High		44.8451	3.11234	0.533762	1	2	486.79	972.573	0.0884915	37.6589	5485	5485	MS2	15/16	185.RAW
AALSGLLYR	1	NP_598302;	NP_598302	Hadhb;	Hadhb	gi19424338	High		55.1856	3.40929	0.648094	1	2	482.285	963.562	0.13823	38.4635	5130	5130	MS2	15/16	202.RAW
AANDFNPDADAK	1	NP_077070;	NP_077070	Anxa6;	Anxa6	gi130502086	High		54.1656	3.64432	0.527473	1	2	624.778	1248.55	0.236094	26.6884	2808	2808	MS2	17/22	194.RAW
AAQLDGLEAR	1	NP_037106;	NP_037106	Lamb2;	Lamb2	gi6981142	High		41.8674	3.217	0.537267	1	2	522.278	1043.55	-0.272349	30.6609	3991	3991	MS2	16/18	198.RAW
AASGFNATEDAQVLR	1	NP_077069;	NP_077069	Anxa4;	Anxa4	gi55742832	High		91.7976	4.3987	0.609091	1	2	775.385	1549.76	1.15205	33.6537	4664	4664	MS2	22/28	200.RAW
AASGFNATEDAQVLRK	1	NP_077069;	NP_077069	Anxa4;	Anxa4	gi55742832	High		67.5302	3.55557	0.511236	1	2	839.432	1677.86	1.21002	31.3695	4126	4126	MS2	16/30	183.RAW
AASGTKEDPNLVPSVSNKR	1	NP_446038;	NP_446038	Cox5b;	Cox5b	gi16758362	High		30.8715	3.61394	0.434903	1	3	657.348	1970.03	0.281504	26.7848	3276	3276	MS2	26/72	185.RAW
AATESFASDPILYRPVAVALDTKGPEIR	6	XP_002727490;XP_002727491;XP_002728469;XP_002728470;XP_574742;NP_445749;	XP_002727490	LOC100364062;LOC100362738;RGD1561179;Pkm2;	LOC100364062	gi293350511	High		99.0023	5.54825	0.578378	1	3	996.535	2987.59	2.50048	44.6317	6677	6677	MS2	37/108	201.RAW
AAVASLLQSVQVPEFTPK	1	NP_001014102;	NP_001014102	Uba1;	Uba1	gi62078893	High		32.3102	3.16206	0.582278	1	2	943.027	1885.05	1.48148	48.0076	7379	7379	MS2	19/34	199.RAW
AAVEEGIVLGGGcALLR	1	NP_071565;	NP_071565	Hspd1;	Hspd1	gi206597443	High	C13(Carbamidomethyl)	66.868	4.87895	0.569672	1	2	842.957	1684.91	0.66609	43.0754	6375	6375	MS2	22/32	201.RAW
AAVESLGFILFR	1	NP_114184;	NP_114184	Psmd1;	Psmd1	gi14010879	High		66.0666	3.10362	0.567742	1	2	661.877	1322.75	0.631181	51.3858	7644	7644	MS2	16/22	194.RAW
AAVPSGASTGIYEALELR	6	XP_001067222;XP_002726234;NP_036686;NP_001103378;NP_037081;NP_647541;	XP_001067222	Eno1-ps1;Eno1;Eno3;Eno2;	Eno1-ps1	gi109468300;gi293346061;gi126723393	High		31.061	3.78594	0.319261	1	3	602.32	1804.94	0.182161	43.383	6096	6096	MS2	28/68	202.RAW
AAYFGVYDTAK	1	NP_445967;	NP_445967	Slc25a4;	Slc25a4	gi32189355	High		50.8344	2.7498	0.723636	1	2	603.295	1205.58	-0.0709509	35.9713	5143	5143	MS2	15/20	184.RAW
AAYQVAALPK	1	NP_113902;	NP_113902	Hrsp12;	Hrsp12	gi14269572	High		40.807	2.95297	0.508475	1	2	516.298	1031.59	-0.0240357	32.3243	4185	4185	MS2	14/18	178.RAW
AcAKK	2	XP_002727684;XP_002730331;	XP_002727684	LOC100359678;	LOC100359678	gi293351080	High	C2(Carbamidomethyl)	5.6392	0.543194	0	1	1	577.308	577.308	-8.76154	3.10907	255	255	MS2	3/8	173.RAW
AcGDSTLTQITAGLDPVGR	1	NP_112299;	NP_112299	Gnb2;	Gnb2	gi29789261	High	C2(Carbamidomethyl)	85.0745	4.63565	0.657328	1	2	966.479	1931.95	0.911013	43.4636	6482	6482	MS2	25/36	195.RAW
ADAEEEAATR	1	NP_446332;	NP_446332	Dync1i2;	Dync1i2	gi16758748	High		41.3982	3.18266	0.446541	1	2	531.739	1062.47	0.138359	20.209	1774	1774	MS2	16/18	172.RAW
ADAGKDANNPAEnGDAKTDQAQK	3	XP_002725229;XP_002728447;NP_001020795;	XP_002725229	LOC100364385;LOC100360316;Hmgn2;	LOC100364385	gi293342421	High	N13(Deamidated)	50.1486	5.30461	0.118868	1	3	777.356	2330.05	1.20547	19.5093	1821	1821	MS2	35/88	185.RAW
ADALQAGASQFETSAAK	2	NP_476438;NP_036795;	NP_476438	Vamp3;Vamp2;	Vamp3	gi16923936	High		45.5434	3.98663	0.60401	1	2	833.409	1665.81	1.37288	34.0597	4256	4256	MS2	23/32	202.RAW
ADEGISFR	3	XP_002726107;XP_002729147;NP_476455;	XP_002726107	LOC100365936;LOC100363379;Prdx1;	LOC100365936	gi16923958	High		53.0128	2.84315	0.376761	1	2	447.719	894.431	-0.744046	30.8624	4089	4089	MS2	13/14	196.RAW
ADHQPLTEASYVNLPTIALcNTDSPLR	1	NP_058834;	NP_058834	Rpsa;	Rpsa	gi8393693	High	C20(Carbamidomethyl)	61.1089	5.9112	0.461929	1	3	999.499	2996.48	1.15447	44.9421	6866	6866	MS2	38/104	200.RAW
ADIGVAMGIVGSDVSK	1	NP_036636;	NP_036636	Atp1a1;	Atp1a1	gi6978543	High		89.7924	4.32442	0.608796	1	2	759.897	1518.79	1.8825	40.9688	6179	6179	MS2	23/30	193.RAW
ADLDVSGPKVDIDVPDVNIEGPDAK	2	XP_001078032;NP_001178880;	XP_001078032	Ahnak;	Ahnak	gi293344591	High		68.3549	4.09945	0.00731707	1	3	860.102	2578.29	0.877429	41.8811	6192	6192	MS2	36/96	198.RAW
ADLDVSGPKVDIDVPDVNIEGPEGK	2	XP_001078032;NP_001178880;	XP_001078032	Ahnak;	Ahnak	gi293344591	High		79.8922	5.28916		2	2	1289.65	2578.3	2.91849	41.8955	6195	6195	MS2	22/48	198.RAW
ADLINNLGTIAK	2	NP_786937;NP_001004082;	NP_786937	Hsp90aa1;Hsp90ab1;	Hsp90aa1	gi28467005;gi148747365	High		45.5477	3.46888	0.348703	1	2	621.856	1242.7	-0.329698	39.0958	5256	5256	MS2	19/22	202.RAW
ADLTALFLPR	1	NP_001008280;	NP_001008280	Flii;	Flii	gi56605668	High		37.3928	3.47338	0.40634	1	2	558.824	1116.64	-0.500341	47.8127	7460	7460	MS2	17/18	193.RAW
ADMVIEAVFEDLAVK	1	NP_570839;	NP_570839	Hadha;	Hadha	gi148747393	High		60.2537	2.79374	0.397849	1	2	825.427	1649.85	1.28045	54.3891	8652	8652	MS2	20/28	196.RAW
ADQELLMYSHDNIIcGITSVAFSR	2	XP_002730117;NP_112299;	XP_002730117	LOC100361331;Gnb2;	LOC100361331	gi29789261	High	C15(Carbamidomethyl)	42.6128	4.26945	0.362998	1	3	914.108	2740.31	0.918922	50.0905	7747	7747	MS2	27/92	195.RAW
ADQWNVNYVETSAK	1	NP_112355;	NP_112355	Rala;	Rala	gi13592039	High		22.402	3.12744	0.0127796	1	2	812.884	1624.76	0.493997	35.6048	4976	4976	MS2	17/26	177.RAW
ADVEIPFEEILEK	1	NP_114011;	NP_114011	Wfs1;	Wfs1	gi13929176	High		52.4217	3.53182	0.405099	1	2	766.398	1531.79	0.0854354	49.2114	7525	7525	MS2	18/24	198.RAW
ADVLFVAPR	1	NP_777353;	NP_777353	Ncstn;	Ncstn	gi27819651	High		15.0129	3.21943	0.307453	1	2	494.285	987.563	0.670853	38.296	5659	5659	MS2	15/16	193.RAW
AEAGDNLGALVR	1	NP_001099765;	NP_001099765	Tufm;	Tufm	gi157820845	High		30.1251	3.21537	0.369565	1	2	593.315	1185.62	0.257158	35.1964	4833	4833	MS2	18/22	201.RAW
AEALDDGLPEDVLFGNLDLLPPSGK	1	NP_001163943;	NP_001163943	RGD1309922;	RGD1309922	gi281427190	High		5.97415	4.16835	0.508393	1	2	1298.17	2595.32	2.22066	53.7433	8270	8270	MS2	22/48	198.RAW
AEcLNPAQPSR	2	XP_001054079;XP_213954;	XP_001054079	Nid1;	Nid1	gi109505096	High	C3(Carbamidomethyl)	40.5273	3.26117	0.355828	1	2	621.799	1242.59	0.623158	25.5569	2519	2519	MS2	17/20	202.RAW
AEDGSVIDYELIDQDAR	1	NP_063970;	NP_063970	Anxa2;	Anxa2	gi9845234	High		51.7398	4.31389	0.563805	1	2	954.947	1908.89	1.92812	40.4383	5866	5866	MS2	19/32	201.RAW
AEEDEILNR	1	NP_742005;	NP_742005	Canx;	Canx	gi25282419	High		17.1805	2.97604	0.369128	1	2	544.765	1088.52	0.333567	29.9525	3789	3789	MS2	15/16	199.RAW
AEGLSLQPYEEYFNVVR	1	NP_001101707;	NP_001101707	Lama1;	Lama1	gi312147379	High		78.3788	4.74221	0.377637	1	2	1007.5	2013.99	1.53788	47.4213	7217	7217	MS2	21/32	198.RAW
AEGPEVDVNLQK	2	XP_001078032;NP_001178880;	XP_001078032	Ahnak;	Ahnak	gi293344591	High		41.7406	3.41248	0.560117	1	2	649.833	1298.66	0.280224	32.0135	4262	4262	MS2	19/22	198.RAW
AEGPEVDVSLPK	2	XP_001078032;NP_001178880;	XP_001078032	Ahnak;	Ahnak	gi300794574	High		55.9016	3.21616	0.484472	1	2	620.825	1240.64	-0.111231	34.5464	4844	4844	MS2	18/22	200.RAW
AELNEFLTR	3	XP_001057158;XP_575143;NP_001009239;	XP_001057158	RGD1560831;Rps3;	RGD1560831	gi57164151	High		29.7068	2.89241	0.411765	1	2	546.788	1092.57	0.294613	37.7109	5394	5394	MS2	13/16	183.RAW
AENFFILR	1	NP_001100085;	NP_001100085	Arpc4;	Arpc4	gi319020750	High		30.0602	3.18003	0.443396	1	2	505.277	1009.55	-0.276414	42.8076	5982	5982	MS2	13/14	202.RAW
AEQQTADQLLAR	1	NP_446418;	NP_446418	Lamc1;	Lamc1	gi281371490	High		51.6037	3.55236	0.430986	1	2	672.349	1343.69	0.198475	31.9291	4245	4245	MS2	18/22	198.RAW
AETVQAALEEAQR	1	NP_037106;	NP_037106	Lamb2;	Lamb2	gi6981142	High		62.2432	3.58504	0.406685	1	2	708.36	1415.71	-0.258173	35.0848	5026	5026	MS2	19/24	193.RAW
AFAFVTFADDKVAQSLcGEDLIIK	1	NP_001011979;	NP_001011979	Tardbp;	Tardbp	gi58865526	High	C17(Carbamidomethyl)	39.1608	4.59106	0.48366	1	3	886.788	2658.35	-0.0310252	50.7166	8059	8059	MS2	33/92	188.RAW
AFAVGVQQVLLK	1	NP_001101015;	NP_001101015	Ipo7;	Ipo7	gi157820315	High		48.3006	3.40507	0.489736	1	2	636.888	1272.77	0.769123	42.7028	6505	6505	MS2	19/22	193.RAW
AFDITYVR	1	NP_446418;	NP_446418	Lamc1;	Lamc1	gi281371490	High		23.4629	2.73735	0.218978	1	2	492.761	984.515	-0.249121	37.1753	5292	5292	MS2	13/14	177.RAW
AFDNDVDALcNLR	1	NP_058726;	NP_058726	Pccb;	Pccb	gi148747119	High	C10(Carbamidomethyl)	49.5719	3.49294	0.441261	1	2	761.851	1522.7	0.0387073	39.8655	5678	5678	MS2	17/24	175.RAW
AFDQGADAVYDYINEGK	1	NP_001163936;	NP_001163936	LOC685322;	LOC685322	gi281427170	High		101.683	4.91064	0.606925	1	2	938.424	1875.84	0.664561	41.3042	5691	5691	MS2	22/32	202.RAW
AFETLLGQALTK	1	NP_001001515;	NP_001001515	Lmo7;	Lmo7	gi48040390	High		31.2582	3.01997	0.0794702	1	2	646.367	1291.73	0.0497834	44.2101	6768	6768	MS2	17/22	185.RAW
AFGGQSLK	1	NP_569112;	NP_569112	Sdha;	Sdha	gi18426858	High		3.13874	2.74202	0.321168	1	2	404.222	807.436	0.36481	26.3114	3038	3038	MS2	12/14	170.RAW
AFGYPPLTNVLASFFGK	1	NP_001013182;	NP_001013182	Ccbl1;	Ccbl1	gi148356231	High		72.4231	3.75676	0.566489	1	2	914.986	1828.97	0.997389	55.117	8680	8680	MS2	19/32	195.RAW
AFITNIPFDVK	2	NP_001103381;NP_446328;	NP_001103381	Hnrpm;	Hnrpm	gi158186696	High		32.8424	3.04151	0.582237	1	2	632.851	1264.69	0.667597	44.5577	6326	6326	MS2	15/20	202.RAW
AFLADPSAFAAAAPVAAATTAAPAAAAAPAK	3	XP_001068311;XP_227546;NP_071797;	XP_001068311	RGD1564469;Rplp0;	RGD1564469	gi11693176	High		3.52727	3.80659	0.543307	1	3	908.818	2724.44	1.35989	45.1465	6807	6807	MS2	29/120	195.RAW
AFLTLAEDILR	1	NP_059055;	NP_059055	Rab10;	Rab10	gi61889071	High		41.6108	4.18998	0.27685	1	2	631.362	1261.72	0.680566	51.4688	7624	7624	MS2	17/20	202.RAW
AFNINPSDKYSGTcGAQLVTLK	1	NP_036989;	NP_036989	Lamp1;	Lamp1	gi6981144	High	C14(Carbamidomethyl)	4.79035	4.42988	0.406321	1	3	795.402	2384.19	0.536413	38.7184	5586	5586	MS2	31/84	198.RAW
AFPAWADTSILSR	1	NP_112319;	NP_112319	Aldh6a1;	Aldh6a1	gi145651820	High		77.5813	3.58263	0.567039	1	2	717.873	1434.74	1.14593	44.7399	6361	6361	MS2	19/24	202.RAW
AFSDLDSIDSVLGGR	2	NP_001103607;NP_068519;	NP_001103607	Prom1;	Prom1	gi158635966	High		81.6143	4.29358	0.60373	1	2	776.386	1551.76	-0.0458337	45.3226	6835	6835	MS2	22/28	198.RAW
AFYNNVLGEYEEYITK	1	NP_071966;	NP_071966	Oat;	Oat	gi11968102	High		13.1546	3.05986	0.392157	1	2	976.969	1952.93	1.80172	48.2561	7367	7367	MS2	15/30	201.RAW
AGAAGTSEATSSVR	1	NP_113940;	NP_113940	Bcam;	Bcam	gi13929056	High		28.3921	3.69447	0.628726	1	2	632.81	1264.61	-0.00848679	22.7097	1987	1987	MS2	20/26	202.RAW
AGADIIITYFAPQLLK	1	NP_037031;	NP_037031	Alad;	Alad	gi6978483	High		54.198	4.02559	0.55335	1	2	867.496	1733.99	1.1142	53.3081	8457	8457	MS2	19/30	200.RAW
AGAGSATLSMAYAGAR	1	NP_112413;	NP_112413	Mdh2;	Mdh2	gi42476181	High		30.3842	3.74927	0.568	1	2	727.857	1454.71	0.849297	33.5242	4631	4631	MS2	18/30	196.RAW
AGALNSNDAFVLK	1	NP_001004080;	NP_001004080	Gsn;	Gsn	gi51854227	High		42.729	2.93221	0.232082	1	2	660.351	1319.7	-0.0766853	37.4154	5430	5430	MS2	16/24	184.RAW
AGDGQSSSPQEGEAVVLNQGPTVRPR	1	NP_001102833;	NP_001102833	Rab17;	Rab17	gi157819733	High		11.3872	3.71238	0.237197	1	3	879.439	2636.3	-0.0341458	32.3568	4413	4413	MS2	26/100	184.RAW
AGDNILAVLK	1	NP_908939;	NP_908939	Ermp1;	Ermp1	gi42491372	High		44.5223	3.77799	0.417989	1	2	507.303	1013.6	-0.225749	42.4197	6291	6291	MS2	16/18	198.RAW
AGFAGDDAPR	10	XP_002725368;XP_002726247;XP_002728578;XP_002729242;NP_062085;NP_112406;NP_001120921;NP_062056;NP_037025;NP_112266;	XP_002725368	LOC684969;LOC100361457;Acta1;Actb;Actg1;Actc1;Actg2;Acta2;	LOC684969	gi77993370;gi13592133	High		44.0328	3.01774	0.476821	1	2	488.728	976.449	0.68709	25.7365	2556	2556	MS2	16/18	202.RAW
AGFAGDQIPK	2	NP_001034117;NP_001099834;	NP_001034117	Actr1b;Actr1a;	Actr1b	gi157823689	High		3.25477	2.98751	0.284281	1	2	502.264	1003.52	0.13983	30.5965	3921	3921	MS2	16/18	170.RAW
AGFLDLKDFLPK	1	NP_001034114;	NP_001034114	Tln1;	Tln1	gi189181726	High		38.0472	3.17375	0.337539	1	2	682.386	1363.76	1.55192	49.383	7803	7803	MS2	15/22	182.RAW
AGGAGVPAFYTSTGYGTLVQEGGSPIK	2	XP_002729056;NP_001121052;	XP_002729056	LOC100359544;Oxct1;	LOC100359544	gi293357074	High		45.7499	3.74955	0.394667	1	3	862.434	2585.29	-0.597219	42.3967	5905	5905	MS2	30/104	202.RAW
AGKEPGLQIWR	1	NP_001004080;	NP_001004080	Gsn;	Gsn	gi51854227	High		30.9291	4.15605	0.403846	1	3	418.904	1254.7	0.515867	34.6563	4795	4795	MS2	23/40	173.RAW
AGLQFPVGR	31	NP_001099489;XP_001071473;XP_001071887;XP_002725309;XP_001061350;XP_002725329;XP_001061734;XP_001061900;XP_001062714;XP_001061850;XP_002726073;XP_001062079;XP_002726790;XP_577573;XP_001056658;XP_344600;XP_002728525;XP_577577;XP_574997;XP_001073395;XP_345256;XP_001070681;NP_001102893;NP_001104811;NP_001103080;NP_001102761;NP_001019453;NP_073165;NP_001100824;NP_068611;NP_068612;	NP_001099489	LOC685909;LOC502125;LOC684773;LOC680097;Hist1h2ai;LOC100365730;Hist1h2ao;Hist1h4m;LOC306962;Hist2h2ac;LOC690131;Hist2h2aa3;LOC100365693;LOC680322;LOC100360754;LOC689408;Hist1h2ak;Hist2h2ab;H2afj;H2afx;Hist1h2af;H2afz;Hist1h2an;Hist1h2aa;Hist3h2a;	LOC685909	gi109505797;gi293342765;gi293342814;gi109467209;gi293345573;gi293354579;gi162459050;gi157819643;gi157817664;gi75832135;gi12083611	High		54.4041	3.25146	0.270769	1	2	472.769	944.531	-0.435081	36.2408	4696	4696	MS2	14/16	202.RAW
AGNLGGGVVTIER	3	XP_002726474;XP_002729438;NP_112366;	XP_002726474	LOC100363800;LOC100360057;Rpl22;	LOC100363800	gi293358800	High		27.8909	3.10841	0.324759	1	2	621.843	1242.68	-0.629617	33.1331	4065	4065	MS2	16/24	202.RAW
AGNSLAASTAEETAGSAQSR	1	NP_037106;	NP_037106	Lamb2;	Lamb2	gi6981142	High		72.3155	5.97345	0.644891	1	2	939.944	1878.88	1.01316	28.9602	3657	3657	MS2	25/38	198.RAW
AGSLKDPLLDDHGDFIR	2	XP_001061392;XP_236444;	XP_001061392	Myo6;	Myo6	gi293349343	High		42.4124	4.44958	0.519101	1	3	623.654	1868.95	-0.703395	38.3297	5666	5666	MS2	27/64	193.RAW
AGVLAHLEEER	1	NP_113708;	NP_113708	Myh10;	Myh10	gi13928704	High		59.3165	3.5009	0.454286	1	2	612.323	1223.64	-0.0623701	33.0402	4464	4464	MS2	17/20	198.RAW
AGVNFSEFTGVWK	1	NP_001100922;	NP_001100922	Pdcd6;	Pdcd6	gi157818653	High		24.0717	3.52261	0.465909	1	2	721.359	1441.71	0.420487	45.682	6542	6542	MS2	18/24	202.RAW
AGVVTPGLTEDQLWR	1	NP_075237;	NP_075237	Sfxn3;	Sfxn3	gi12621120	High		37.9047	3.07202	0.436482	1	2	821.435	1641.86	1.31597	41.1827	6141	6141	MS2	16/28	200.RAW
AGYTDQVVIGMDVAASEFYR	3	XP_001067222;NP_036686;NP_001103378;	XP_001067222	Eno1-ps1;Eno1;	Eno1-ps1	gi158186649	High		45.8381	4.87481	0.568789	1	2	1096.52	2192.03	0.252535	55.7098	8888	8888	MS2	20/38	200.RAW
AHDGGIYAISWSPDSTHLLSASGDK	1	NP_001014157;	NP_001014157	Wdr1;	Wdr1	gi62078997	High		53.1254	4.85764	0.639918	1	3	862.414	2585.23	0.05049	40.4246	5994	5994	MS2	36/96	200.RAW
AHGGYSVFAGVGER	1	NP_599191;	NP_599191	Atp5b;	Atp5b	gi54792127	High		87.8546	4.17983	0.624402	1	2	703.845	1406.68	1.30072	33.5618	4154	4154	MS2	23/26	202.RAW
AHGQDLGTAGScLR	3	XP_001055156;XP_343779;NP_001128481;	XP_001055156	Col4a5;Col4a1;	Col4a5	gi109512412;gi201860274	High	C12(Carbamidomethyl)	84.318	3.44817	0.582609	1	2	721.846	1442.68	2.39294	26.2739	2665	2665	MS2	20/26	202.RAW
AHQSVAATGSPSSTQSAVSK	1	NP_001008525;	NP_001008525	Ndufs7;	Ndufs7	gi56606108	High		29.8549	3.53524	0.39548	1	3	634.317	1900.94	-0.0179184	23.1099	2362	2362	MS2	33/76	201.RAW
AHQVVEDGYEFFAK	3	NP_113715;NP_037197;NP_071943;	NP_113715	Ppp1ca;Ppp1cb;Ppp1cc;	Ppp1ca	gi11968062	High		59.7263	3.91582	0.517857	1	2	820.391	1639.78	0.243322	36.6791	5264	5264	MS2	20/26	200.RAW
AIADNVKDWcK	1	NP_075211;	NP_075211	Tpi1;	Tpi1	gi117935064	High	C10(Carbamidomethyl)	63.881	3.094	0.553398	1	2	660.325	1319.64	0.808009	31.5916	4104	4104	MS2	15/20	201.RAW
AIAELGIYPAVDPLDSTSR	1	NP_599191;	NP_599191	Atp5b;	Atp5b	gi54792127	High		85.4603	4.28483	0.588785	1	2	994.522	1988.04	1.30235	45.1633	6442	6442	MS2	22/36	202.RAW
AIAGQGVDcSTIVDVLTNR	2	XP_002726068;XP_001072193;	XP_002726068	Anxa9;	Anxa9	gi293357442	High	C9(Carbamidomethyl)	96.8893	3.78847	0.575198	1	2	995.007	1989.01	-0.275502	44.467	6726	6726	MS2	22/36	171.RAW
AIAGTGANVIVTGGK	1	NP_001099367;	NP_001099367	Cct8;	Cct8	gi347800699	High		85.3042	3.80477	0.55	1	2	664.88	1328.75	-0.075163	31.9046	3861	3861	MS2	20/28	194.RAW
AIHMALNccGIAGGVEQFISDIcPK	1	NP_444177;	NP_444177	Cd9;	Cd9	gi148229054	High	C8(Carbamidomethyl), C9(Carbamidomethyl), C23(Carbamidomethyl)	16.4725	4.01019	0.386534	1	3	921.103	2761.3	0.95032	51.7451	8171	8171	MS2	29/96	196.RAW
AILAELTGR	5	XP_002725260;XP_002725261;XP_001060860;XP_001060918;NP_001004072;	XP_002725260	LOC100365902;LOC685778;Pdha1;	LOC100365902	gi124430510	High		41.5672	3.02803	0.570957	1	2	472.282	943.557	0.0161146	37.7548	5554	5554	MS2	15/16	188.RAW
AINQGGLTSVAVR	2	NP_001102401;NP_058979;	NP_001102401	RGD1560350;Psma6;	RGD1560350	gi157821781	High		56.0802	3.39397	0.474926	1	2	643.366	1285.72	1.23141	32.8386	4358	4358	MS2	18/24	201.RAW
AIPDLTAPVAAVQAAVSNLVR	1	NP_001100718;	NP_001100718	Vcl;	Vcl	gi157822133	High		110.204	4.75087	0.76	1	2	1038.6	2076.19	1.84227	54.9789	8618	8618	MS2	25/40	201.RAW
AIQVFLLAGAR	2	XP_001060527;NP_001178538;	XP_001060527	Lama5;	Lama5	gi109471512	High		55.3652	3.59151	0.462396	1	2	579.854	1158.7	0.814431	44.4043	6761	6761	MS2	18/20	200.RAW
AISFVGSNQAGEYIFER	1	NP_112319;	NP_112319	Aldh6a1;	Aldh6a1	gi145651820	High		68.2921	3.61824	0.563536	1	2	944.467	1887.93	1.42263	42.7649	6446	6446	MS2	19/32	200.RAW
AIVAIENPADVSVISSR	1	NP_058834;	NP_058834	Rpsa;	Rpsa	gi8393693	High		62.5693	4.66637	0.719486	1	2	870.978	1740.95	0.00745481	40.4007	5513	5513	MS2	23/32	202.RAW
AIWNVINWENVSQR	1	NP_058747;	NP_058747	Sod2;	Sod2	gi8394331	High		26.1988	3.56348	0.511236	1	3	576.966	1728.88	1.12142	47.2958	6844	6844	MS2	25/52	202.RAW
AKAEYDVSVPK	2	XP_001078032;NP_001178880;	XP_001078032	Ahnak;	Ahnak	gi293344591	High		53.8915	3.39704	0.376471	1	2	603.822	1206.64	-0.108701	28.7564	3618	3618	MS2	16/20	198.RAW
AKDINQEVYNFLATAGAK	1	NP_077374;	NP_077374	Aco2;	Aco2	gi40538860	High		30.8251	4.40145	0.6	1	3	651.675	1953.01	0.730714	44.4021	6296	6296	MS2	29/68	202.RAW
AKEADQLKQDLqEAR	1	NP_037325;	NP_037325	Nf2;	Nf2	gi158187548	High	Q12(Deamidated)	14.0331	3.38566	0.0825959	1	2	872.456	1743.9	9.86823	53.0837	8271	8271	MS2	15/28	201.RAW
AKEILQEEEDLAEIVQLVGK	1	NP_001101788;	NP_001101788	Atp6v1a;	Atp6v1a	gi157819953	High		50.1855	3.57801	0.26257	1	3	752.077	2254.22	-0.0740016	50.9554	7564	7564	MS2	22/76	194.RAW
ALAAAGYDVEK	4	XP_001071565;XP_001072089;NP_036711;NP_579819;	XP_001071565	LOC684681;LOC684828;Hist1h1t;Hist1h1d;	LOC684681	gi6981006	High		50.6719	3.3751	0.526627	1	2	554.288	1107.57	0.478358	29.8709	3754	3754	MS2	17/20	201.RAW
ALAAGGVGSIVR	1	NP_001020888;	NP_001020888	Arpc5;	Arpc5	gi71043638	High		36.1955	3.84271	0.5	1	2	535.82	1070.63	0.132853	33.8114	4205	4205	MS2	18/22	202.RAW
ALADVATVLAR	1	NP_777353;	NP_777353	Ncstn;	Ncstn	gi27819651	High		48.5064	3.51616	0.480114	1	2	550.327	1099.65	-0.583275	40.1941	5871	5871	MS2	17/20	198.RAW
ALAGcDFLTISPK	1	NP_113999;	NP_113999	Taldo1;	Taldo1	gi42476292	High	C5(Carbamidomethyl)	68.792	3.78101	0.473545	1	2	696.863	1392.72	0.0363174	41.5915	6089	6089	MS2	19/24	201.RAW
ALALNVFSVQVQAFR	1	NP_036989;	NP_036989	Lamp1;	Lamp1	gi6981144	High		106.733	4.05252	0.666667	1	2	831.972	1662.94	1.97205	49.7649	7704	7704	MS2	18/28	199.RAW
ALANSLAcQGK	3	NP_001013965;NP_036627;NP_001170776;	NP_001013965	Aldoal1;Aldoa;	Aldoal1	gi62078615;gi6978487	High	C8(Carbamidomethyl)	42.6736	3.19339	0.626959	1	2	566.793	1132.58	0.820888	27.3239	2879	2879	MS2	15/20	202.RAW
ALAPQLAGLLSPGSVLLLSAR	1	NP_062054;	NP_062054	Spr;	Spr	gi158711683	High		44.1437	3.5544	0.639437	1	3	683.079	2047.22	-1.7835	54.4932	8529	8529	MS2	31/80	201.RAW
ALAVGGLGSIIR	3	XP_001059654;XP_576552;NP_001032856;	XP_001059654	RGD1560362;Arpc5l;	RGD1560362	gi109487031	High		50.3551	3.9156	0.543367	1	2	563.851	1126.69	0.470862	42.2306	5873	5873	MS2	20/22	202.RAW
ALDEYYDKHFTEFVPLR	1	NP_001101788;	NP_001101788	Atp6v1a;	Atp6v1a	gi157819953	High		63.2853	3.7707	0.421751	1	3	715.021	2143.05	0.0772122	40.9987	5668	5668	MS2	29/64	194.RAW
ALDFIASK	3	NP_596915;NP_113863;NP_112267;	NP_596915	Actn3;Actn4;Actn1;	Actn3	gi77539778;gi13591902;gi19173800	High		39.7904	3.08696	0.550162	1	2	432.745	864.483	0.423901	35.6854	5125	5125	MS2	13/14	187.RAW
ALDLELKGDIEK	1	NP_037036;	NP_037036	Anxa1;	Anxa1	gi6978501	High		44.1543	3.69826	0.508108	1	2	672.375	1343.74	0.723412	35.61	4570	4570	MS2	17/22	202.RAW
ALDLFSDNAPPPELLEIINEDIAK	1	NP_001004442;	NP_001004442	Pdia6;	Pdia6	gi52345385	High		28.2549	4.08735	0.425428	1	3	879.794	2637.37	1.06782	54.6059	8693	8693	MS2	31/92	196.RAW
ALEHFTDLYDIK	1	NP_062172;	NP_062172	Cltc;	Cltc	gi9506497	High		73.1662	3.22681	0.544892	1	2	732.872	1464.74	-0.156591	39.7706	5946	5946	MS2	16/22	193.RAW
ALEHFTDLYDIKR	1	NP_062172;	NP_062172	Cltc;	Cltc	gi9506497	High		47.3273	4.11945	0.580097	1	3	540.951	1620.84	-0.140395	36.8129	5214	5214	MS2	28/48	198.RAW
ALELDSNLYR	1	NP_037326;	NP_037326	Myh9;	Myh9	gi6981236	High		38.9602	3.45722	0.462428	1	2	597.312	1193.62	0.524052	37.2477	5297	5297	MS2	17/18	198.RAW
ALEQANGELEVK	1	NP_955792;	NP_955792	Krt19;	Krt19	gi42409519	High		33.0466	3.41671	0.309942	1	2	650.841	1300.67	0.260569	29.753	3870	3870	MS2	17/22	200.RAW
ALESPERPFLAILGGAK	3	XP_001074373;XP_574850;NP_445743;	XP_001074373	RGD1560402;Pgk1;	RGD1560402	gi40254752	High		73.4246	3.51217	0.435897	1	2	885.003	1769	1.21483	45.3226	6473	6473	MS2	15/32	202.RAW
ALGQNPTNAEVLK	5	XP_002726899;XP_002729814;NP_001102954;NP_001102956;NP_001094453;	XP_002726899	LOC100359980;Myl6;Myl6b;Myl6l;	LOC100359980	gi155369650	High		8.82549	3.32723	0.486486	1	2	677.87	1354.73	0.465476	30.9835	3627	3627	MS2	15/24	202.RAW
ALGVLAQLIWSR	1	NP_570111;	NP_570111	Cs;	Cs	gi18543177	High		69.0003	3.2995	0.557576	1	2	663.899	1326.79	0.499922	51.7814	8172	8172	MS2	18/22	200.RAW
ALIAAQYSGAQIR	1	NP_001004223;	NP_001004223	Eef1g;	Eef1g	gi51948418	High		47.7028	3.17772	0.468553	1	2	681.381	1361.75	0.774714	34.8679	4962	4962	MS2	19/24	187.RAW
ALIAGGGAPEIELALR	1	NP_877966;	NP_877966	Cct4;	Cct4	gi33414505	High		83.3704	3.72983	0.66756	1	2	775.95	1550.89	1.11033	44.7765	6761	6761	MS2	23/30	199.RAW
ALIEILATR	1	NP_077070;	NP_077070	Anxa6;	Anxa6	gi130502086	High		47.4023	3.06913	0.648208	1	2	500.314	999.62	0.281523	42.8677	6391	6391	MS2	15/16	199.RAW
ALINADELANDVAGAEALLDR	1	NP_741984;	NP_741984	Sptan1;	Sptan1	gi31543764	High		25.0267	3.64022	0.365385	1	3	718.707	2154.11	0.577667	53.4453	8482	8482	MS2	28/80	200.RAW
ALLANALTSALR	2	NP_001029370;NP_067703;	NP_001029370	Tmem33;	Tmem33	gi77732520	High		57.3207	3.91686	0.563776	1	2	607.367	1213.73	0.104413	44.0645	6707	6707	MS2	20/22	196.RAW
ALLELQLEPEELYQTFQR	1	NP_058941;	NP_058941	Eef2;	Eef2	gi8393296	High		55.6022	4.61197	0.600868	1	3	740.724	2220.16	1.45568	51.7991	8077	8077	MS2	27/68	199.RAW
ALLEVVQSGGK	2	NP_001008218;NP_001102354;	NP_001008218	Psma7;RGD1311659;	Psma7	gi56550075	High		41.9397	3.26468	0.592025	1	2	550.819	1100.63	0.303421	35.2924	4853	4853	MS2	17/20	201.RAW
ALLLLcGGEDD	1	NP_037264;	NP_037264	Anxa5;	Anxa5	gi6978505	High	C6(Carbamidomethyl)	45.6894	2.9294	0.634812	1	2	588.286	1175.56	2.06965	44.5767	6751	6751	MS2	15/20	176.RAW
ALLNLVPVQK	1	NP_036783;	NP_036783	Slc4a1;	Slc4a1	gi76443687	High		31.5506	3.30314	0.736364	1	2	547.85	1094.69	0.0215617	41.6653	6151	6151	MS2	15/18	198.RAW
ALLQNEDVIAINQDPLGK	1	NP_001102290;	NP_001102290	Gla;	Gla	gi348605144	High		54.8067	3.69706	0.472973	1	2	976.03	1951.05	1.76562	42.7732	6246	6246	MS2	19/34	175.RAW
ALLSAPWYLNR	1	NP_001004443;	NP_001004443	Hexa;	Hexa	gi52138739	High		78.6273	3.16842	0.55836	1	2	652.362	1303.72	0.0664341	44.138	6278	6278	MS2	17/20	194.RAW
ALLTPVAIAAGR	1	NP_446358;	NP_446358	Gsr;	Gsr	gi309319801	High		66.4839	3.37442	0.691395	1	2	576.859	1152.71	0.332648	40.6158	5900	5900	MS2	18/22	201.RAW
ALLVTASQcQQPAGNK	1	NP_071778;	NP_071778	Cap1;	Cap1	gi59709467	High	C9(Carbamidomethyl)	24.9651	4.19797	0.459524	1	2	843.437	1685.87	1.33655	30.4681	3915	3915	MS2	21/30	195.RAW
ALNEAcESVIQTAcK	1	NP_058907;	NP_058907	Glg1;	Glg1	gi8393450	High	C6(Carbamidomethyl), C14(Carbamidomethyl)	39.8197	4.56139	0.421053	1	2	847.398	1693.79	0.0959491	32.8674	4579	4579	MS2	23/28	193.RAW
ALNLAYSSIYGSYR	1	NP_001100987;	NP_001100987	Cyfip1;	Cyfip1	gi157822937	High		33.7242	3.6389	0.519231	1	2	789.402	1577.8	-0.0236622	40.9422	6174	6174	MS2	17/26	193.RAW
ALNVEPDGTGLTcSLAPNILSQL	1	NP_446062;	NP_446062	Prdx5;	Prdx5	gi16758404	High	C13(Carbamidomethyl)	31.9548	3.90313	0.558974	1	2	1192.11	2383.22	1.68589	52.5288	7820	7820	MS2	22/44	202.RAW
ALPGHLKPFETLLSQNQGGK	1	NP_036709;	NP_036709	Gstp1;	Gstp1	gi25453420	High		12.6068	4.49982	0.391111	1	3	712.392	2135.16	0.486186	39.286	5643	5643	MS2	34/76	201.RAW
ALPPLWENLDLVPAGDR	1	NP_001005551;	NP_001005551	Car5b;	Car5b	gi53850632	High		102.391	2.83639	0.334507	1	2	938.503	1876	1.01669	50.1372	7874	7874	MS2	17/32	196.RAW
ALQLGTLFPPAEALK	1	NP_059002;	NP_059002	Eci1;	Eci1	gi162287040	High		89.2638	4.62013	0.614719	1	2	784.957	1568.91	1.06977	48.2174	7018	7018	MS2	22/28	202.RAW
ALQSLAAVFSSSGYQGETDLNNAITEAGK	1	NP_001121109;	NP_001121109	Snx9;	Snx9	gi189083709	High		30.2373	4.15448	0.344578	1	3	981.485	2942.44	0.846748	47.9263	7456	7456	MS2	28/112	196.RAW
ALQSVGQIVGEVLK	2	NP_001093979;XP_002725096;	NP_001093979	Psmc6;LOC100365869;	Psmc6	gi213972598	High		48.4069	3.99573	0.5425	1	2	720.925	1440.84	0.732868	47.7189	6924	6924	MS2	20/26	202.RAW
ALSEIAGITLPYDTLDQVR	1	NP_001005550;	NP_001005550	Ndufs1;	Ndufs1	gi53850628	High		2.33929	3.19403	0.322884	1	2	1038.06	2075.1	0.39974	48.094	7471	7471	MS2	15/36	200.RAW
ALSLLETGLSEVK	1	NP_620435;	NP_620435	Bsnd;	Bsnd	gi20376826	High		70.0711	4.42167	0.628959	1	2	680.39	1359.77	0.326377	44.0501	6227	6227	MS2	20/24	202.RAW
ALTDLMNWVSEGK	1	NP_620218;	NP_620218	Ptgr1;	Ptgr1	gi20302022	High		36.8266	3.55771	0.561798	1	2	732.364	1463.72	0.866084	48.5307	7455	7455	MS2	19/24	195.RAW
ALTGHLEEVVLAMLK	1	NP_037036;	NP_037036	Anxa1;	Anxa1	gi6978501	High		65.1306	4.89183	0.580777	1	3	541.976	1623.91	0.51526	52.2579	8357	8357	MS2	28/56	190.RAW
ALTGNTFSLVDcIPLLQK	1	NP_077333;	NP_077333	Htt;	Htt	gi189339236	High	C12(Carbamidomethyl)	32.044	3.15316	0.507937	1	2	995.54	1990.07	2.17372	51.3599	8081	8081	MS2	15/34	193.RAW
ALTLGALTLPLAR	1	NP_058945;	NP_058945	Esyt1;	Esyt1	gi75832132	High		55.6256	3.62845	0.699725	1	2	655.414	1309.82	-0.0254016	49.1961	7522	7522	MS2	19/24	198.RAW
ALTLIAGSPLK	1	NP_446456;	NP_446456	Cand1;	Cand1	gi16758920	High		31.7628	3.58159	0.578212	1	2	542.342	1083.68	-0.439143	40.4441	5919	5919	MS2	16/20	198.RAW
ALTLLDYLIK	2	NP_068624;NP_001029086;	NP_068624	Epn2;	Epn2	gi76781456	High		41.443	3.30018	0.59697	2	2	581.858	1162.71	0.0587008	54.1605	8119	8119	MS2	16/18	202.RAW
ALTLQDLDNIWAAQAGK	2	NP_001129365;NP_001129395;	NP_001129365	Usp9x;	Usp9x	gi209571464	High		73.062	4.96221	0.524194	1	2	914.484	1827.96	0.321444	49.217	7710	7710	MS2	23/32	193.RAW
ALTNHTVYcSTK	1	NP_599214;	NP_599214	Dcxr;	Dcxr	gi19705501	High	C9(Carbamidomethyl)	55.5078	3.31084	0.444109	1	2	697.84	1394.67	0.0588973	24.2285	2541	2541	MS2	15/22	172.RAW
ALVDELEWEIAR	1	NP_001071053;	NP_001071053	Cnpy2;	Cnpy2	gi117606182	High		39.8351	3.52489	0.377841	1	2	722.378	1443.75	0.0492492	47.0687	7377	7377	MS2	17/22	190.RAW
ALVEGGGILSR	1	NP_037106;	NP_037106	Lamb2;	Lamb2	gi6981142	High		33.0333	3.17772	0.613208	1	2	536.311	1071.62	-0.437962	35.7093	4994	4994	MS2	16/20	198.RAW
ALVPAAELLDSGVISHEVYQQLQR	11	NP_071796;NP_001157768;NP_001157769;NP_001157770;NP_001157771;NP_001157774;NP_001157775;NP_001157776;NP_001157777;NP_001157779;NP_001157780;	NP_071796	Plec;	Plec	gi256221671	High		6.1046	3.5616	0.511236	1	3	879.473	2636.4	-0.0771422	49.3646	7604	7604	MS2	22/92	170.RAW
ALVQQWLEFR	1	NP_001099576;	NP_001099576	Eef1e1;	Eef1e1	gi157816879	High		48.9279	2.92335	0.623288	1	2	645.354	1289.7	0.362737	46.4954	7212	7212	MS2	14/18	185.RAW
ALVSAQWVAEALK	1	NP_620198;	NP_620198	Mpst;	Mpst	gi20304123	High		67.4664	3.91806	0.589286	1	2	693.394	1385.78	0.832401	46.8329	7099	7099	MS2	20/24	201.RAW
ALYDTFSAFGNILScK	3	NP_001099621;NP_599180;NP_001094008;	NP_001099621	Pabpc2;Pabpc1;Pabpc4;	Pabpc2	gi157817831;gi198386356;gi19705459	High	C15(Carbamidomethyl)	57.8626	4.18965	0.591885	1	2	903.941	1806.88	1.31198	50.0833	7366	7366	MS2	18/30	202.RAW
ALYLSDNDFEILPPDIGK	1	NP_001102874;	NP_001102874	Rsu1;	Rsu1	gi157821061	High		24.3259	2.98226	0.442953	1	2	1010.52	2020.03	1.66731	48.4859	7564	7564	MS2	12/34	184.RAW
ALYSNILGEENTYLWR	1	NP_620800;	NP_620800	Slc25a3;	Slc25a3	gi20806141	High		68.7224	4.23737	0.556604	1	2	971.489	1941.97	0.097542	47.0502	6800	6800	MS2	19/30	202.RAW
AmGImNSFVNDIFER	24	NP_001099584;NP_001104597;NP_001101884;XP_002725312;XP_002725314;XP_001071972;XP_002725315;XP_002725325;XP_002725326;XP_001061682;XP_001062018;XP_002725331;XP_001061909;XP_001054927;XP_002728547;XP_001057044;XP_225384;XP_002728526;XP_002728527;XP_227459;NP_001102870;NP_001103111;NP_001100822;NP_072173;	NP_001099584	Hist1h2bn;Hist3h2ba;Hist1h2bm;Hist1h2bb;LOC100364835;LOC684797;LOC100365043;LOC100360950;Hist1h2bp;LOC682558;LOC100365976;Hist2h2be;LOC100359692;Hist1h2bc;Hist3h2bb;Hist1h2bh;Hist1h2bl;	Hist1h2bn	gi162138978;gi293342810;gi109467211	High	M2(Oxidation), M5(Oxidation)	53.4593	3.76135	0.539894	1	2	888.41	1775.81	1.87311	44.9935	6409	6409	MS2	18/28	202.RAW
ANEPSPGEGDSNcVTR	1	NP_036664;	NP_036664	Cp;	Cp	gi6978695	High	C13(Carbamidomethyl)	81.8564	3.56103	0.5	1	2	845.36	1689.71	0.096629	23.564	2531	2531	MS2	18/30	177.RAW
ANEVWGALR	1	NP_001011946;	NP_001011946	Hexb;	Hexb	gi58865470	High		23.3191	2.85489	0.382456	1	2	508.27	1015.53	0.499247	36.8923	5096	5096	MS2	14/16	175.RAW
ANINVENAFFTLAR	1	NP_446450;	NP_446450	Rab8a;	Rab8a	gi162287395	High		90.0855	4.14096	0.565217	1	2	790.416	1579.82	0.856411	47.9697	7312	7312	MS2	20/26	201.RAW
ANNTTYGLAAGVFTK	1	NP_071852;	NP_071852	Aldh1a1;	Aldh1a1	gi14192935	High		44.3177	4.491	0.603563	1	2	764.395	1527.78	1.1708	39.4444	5714	5714	MS2	22/28	199.RAW
ANTFVAELK	1	NP_112413;	NP_112413	Mdh2;	Mdh2	gi42476181	High		20.7186	3.0639	0.470588	1	2	496.774	992.541	-0.600839	33.9631	4728	4728	MS2	14/16	200.RAW
ANTNEVLWAVVAAFTK	1	NP_076467;	NP_076467	Golph3;	Golph3	gi62461580	High		41.0493	4.35688	0.58945	1	2	867.466	1733.92	1.39963	54.8529	8648	8648	MS2	21/30	183.RAW
ANVDKPGLVDDFKNK	1	NP_062256;	NP_062256	Atp5h;	Atp5h	gi9506411	High		36.0896	4.14625	0.585542	1	3	553.962	1659.87	0.183879	30.1834	3817	3817	MS2	26/56	201.RAW
ANYLASPPLVIAYAIAGTVR	1	NP_059017;	NP_059017	Aco1;	Aco1	gi8394162	High		1	3.06279	0.506536	1	2	1030.58	2060.16	1.3662	54.9458	8289	8289	MS2	16/38	194.RAW
APAAIGAYSQAVLVDR	1	NP_113902;	NP_113902	Hrsp12;	Hrsp12	gi14269572	High		87.4398	4.72118	0.711864	1	2	801.437	1601.87	1.14952	38.077	5055	5055	MS2	24/30	202.RAW
APDFVFYAPR	3	NP_001005889;NP_110490;NP_062230;	NP_001005889	Rdx;Msn;Ezr;	Rdx	gi56799432;gi13540689;gi52138521	High		47.4963	3.44354	0.459302	1	2	591.801	1182.59	0.425219	41.3298	5696	5696	MS2	16/18	202.RAW
APEVSQYIYqVYDSILKN	1	NP_542150;	NP_542150	Ap2b1;	Ap2b1	gi18034787	High	Q10(Deamidated)	1	3.31493	0.102719	1	2	1066.04	2131.07	4.67194	53.1428	8374	8374	MS2	15/34	171.RAW
APFDLFENR	1	NP_786937;	NP_786937	Hsp90aa1;	Hsp90aa1	gi28467005	High		42.0315	3.11099	0.630225	1	2	554.775	1108.54	0.0384531	42.9838	6413	6413	MS2	15/16	199.RAW
APILIATDVASR	1	NP_001007614;	NP_001007614	Ddx5;	Ddx5	gi56090441	High		79.1996	3.24773	0.661538	1	2	613.859	1226.71	0.89025	37.3626	5294	5294	MS2	17/22	197.RAW
APLVcLPVFVSK	1	NP_001014228;	NP_001014228	RGD1309534;	RGD1309534	gi62079139	High	C5(Carbamidomethyl)	83.9851	3.35906	0.738095	1	2	665.384	1329.76	0.796103	46.4377	7058	7058	MS2	18/22	195.RAW
APQVSTPTLVEAAR	1	NP_599153;	NP_599153	Alb;	Alb	gi158138568	High		35.854	3.15212	0.733333	1	2	720.397	1439.79	0.413235	34.558	4703	4703	MS2	19/26	201.RAW
APSDLYQIILK	1	NP_062025;	NP_062025	Capn1;	Capn1	gi9506461	High		49.0011	3.43665	0.531977	1	2	630.864	1260.72	0.511837	44.2515	6731	6731	MS2	17/20	200.RAW
APSSSSAGISEWLDQK	1	NP_001009668;	NP_001009668	Etfa;	Etfa	gi57527204	High		90.2666	4.47216	0.534676	1	2	831.903	1662.8	1.5497	40.1353	5809	5809	MS2	23/30	201.RAW
APVPTGEVYFADSFDR	1	NP_742005;	NP_742005	Canx;	Canx	gi25282419	High		73.1194	3.45883	0.427746	1	2	885.922	1770.84	1.72352	42.3665	6292	6292	MS2	21/30	199.RAW
AQDTAELFFEDVR	1	NP_036951;	NP_036951	Acadl;	Acadl	gi6978431	High		75.4448	4.42853	0.528217	1	2	770.868	1540.73	0.594566	44.419	6636	6636	MS2	20/24	201.RAW
AQFEGIVTDLIK	1	NP_001094128;	NP_001094128	Hspa9;	Hspa9	gi154816168	High		58.7331	3.07106	0.462541	1	2	667.372	1333.74	0.543417	46.2778	6994	6994	MS2	18/22	201.RAW
AQFGQPEILLGTIPGAGGTQR	1	NP_511178;	NP_511178	Echs1;	Echs1	gi17530977	High		95.0896	4.50476	0.555556	1	2	1056.07	2111.13	1.65124	44.5531	6325	6325	MS2	22/40	202.RAW
AQHEDQVEQYKK	1	NP_001002016;	NP_001002016	Lmna;	Lmna	gi50355947	High		17.4833	4.01575	0.49005	1	3	501.579	1502.72	-0.0935276	20.5389	1859	1859	MS2	20/44	201.RAW
AQIFANSVDNAR	1	NP_446428;	NP_446428	Krt18;	Krt18	gi68534953	High		44.5246	3.43255	0.591837	1	2	653.331	1305.66	0.793431	31.4165	3714	3714	MS2	18/22	202.RAW
AQIHDLVLVGGSTR	2	NP_114177;NP_997669;	NP_114177	Hspa1a;Hspa1b;	Hspa1a	gi47059179	High		50.1336	3.74897	0.514667	1	2	733.41	1465.81	0.139328	34.8437	4984	4984	MS2	19/26	190.RAW
AQIIHDSFNLASAGK	1	NP_112274;	NP_112274	Anpep;	Anpep	gi13591914	High		92.6096	3.85505	0.474093	1	2	786.413	1571.82	0.138306	35.5903	4971	4971	MS2	22/28	198.RAW
AQIWDTAGQER	2	NP_112414;NP_116006;	NP_112414	Rab11a;Rab11b;	Rab11a	gi14249144	High		66.4505	3.2352	0.549383	1	2	637.81	1274.61	0.496941	32.4215	4273	4273	MS2	16/20	201.RAW
AQLGVQAFADALLIIPK	1	NP_001028856;	NP_001028856	Cct6a;	Cct6a	gi76253725	High		70.2454	3.65019	0.605479	1	2	884.523	1768.04	1.1508	54.6538	8559	8559	MS2	19/32	201.RAW
AQPETQATSFGDVLFNAK	2	XP_001057556;XP_227142;	XP_001057556	Frem2;	Frem2	gi350534782	High		83.0563	4.68897	0.579957	1	2	962.477	1923.95	0.940516	43.2124	6441	6441	MS2	20/34	198.RAW
AQQLEQIRK	1	NP_001013902;	NP_001013902	Isyna1;	Isyna1	gi189163481	High		6.74535	2.86132	0.545455	1	2	557.322	1113.64	-0.138824	23.2137	2475	2475	MS2	12/16	183.RAW
AQQVSQGLDVLTAK	1	NP_001100718;	NP_001100718	Vcl;	Vcl	gi157822133	High		46.6705	3.76521	0.615385	1	2	729.402	1457.8	1.03552	36.4962	5129	5129	MS2	20/26	199.RAW
AQSELSGAADEAAR	1	NP_620806;	NP_620806	Atp5d;	Atp5d	gi20806153	High		46.8696	3.29338	0.528875	1	2	688.327	1375.65	1.45887	26.7093	2756	2756	MS2	21/26	202.RAW
AQVAQPGGDTIFGK	1	NP_001103077;	NP_001103077	Hint1;	Hint1	gi157819527	High		96.5697	4.01691	0.577114	1	2	694.862	1388.72	0.201182	33.8978	4222	4222	MS2	20/26	202.RAW
AqVEIITDGEEPAEMIQVLGPKPALK	1	NP_001013104;	NP_001013104	Capg;	Capg	gi61556900	High	Q2(Deamidated)	21.7842	3.8583	0.11658	1	3	926.5	2777.48	7.15673	45.6534	7018	7018	MS2	27/100	196.RAW
AQYEEIANR	2	XP_002727937;NP_955402;	XP_002727937	LOC100362689;Krt8;	LOC100362689	gi293352217;gi40786432	High		42.4547	3.03207	0.320132	1	2	547.268	1093.53	0.863755	26.7693	3139	3139	MS2	14/16	199.RAW
ARDDLITDLLNEAK	1	NP_942040;	NP_942040	Atp6v1e1;	Atp6v1e1	gi38454230	High		28.1839	4.72885	0.429175	1	3	529.618	1586.84	0.553503	46.3322	6664	6664	MS2	32/52	202.RAW
ARVDEYLAWQHTALR	1	NP_001131115;	NP_001131115	Gstt3;	Gstt3	gi212549647	High		41.7458	3.94979	0.559494	1	3	610.32	1828.95	-0.141496	36.4638	4739	4739	MS2	25/56	202.RAW
ASAAFSSVGSVITK	1	NP_001099891;	NP_001099891	Tpd52;	Tpd52	gi157823391	High		71.0207	3.47521	0.454023	1	2	662.859	1324.71	0.437839	36.0215	4947	4947	MS2	20/26	172.RAW
ASAELALGENSEVLK	1	NP_037309;	NP_037309	Got2;	Got2	gi6980972	High		58.4632	3.94471	0.383249	1	2	765.904	1530.8	0.246864	36.5213	4750	4750	MS2	21/28	202.RAW
ASAFALQEQPVVNAVIDDATK	1	NP_001006982;	NP_001006982	Dlst;	Dlst	gi195927000	High		85.7106	5.51649	0.608696	1	2	1094.07	2187.13	1.8504	46.6326	7060	7060	MS2	27/40	201.RAW
ASAFNSWFENAEEDLTDPVR	1	NP_741984;	NP_741984	Sptan1;	Sptan1	gi31543764	High		56.5342	4.88425	0.594262	1	2	1149.52	2298.03	1.49264	51.2188	7578	7578	MS2	22/38	202.RAW
ASDVVLGFAELEGYLQK	1	NP_001007705;	NP_001007705	Galm;	Galm	gi56090564	High		75.1318	5.61806	0.608541	1	2	919.981	1838.95	0.728829	51.3015	7592	7592	MS2	25/32	202.RAW
ASFKPAEDScALELAPILDNQAVAVK	1	NP_620203;	NP_620203	Podxl;	Podxl	gi20301990	High	C10(Carbamidomethyl)	26.0947	3.99595	0.335	1	3	919.809	2757.41	0.32138	44.4935	6681	6681	MS2	35/100	198.RAW
ASFKPAEDScALELAPILDNQAVAVKR	1	NP_620203;	NP_620203	Podxl;	Podxl	gi20301990	High	C10(Carbamidomethyl)	45.9469	4.66629	0.610278	1	3	971.845	2913.52	1.92246	42.7337	6511	6511	MS2	29/104	193.RAW
ASGDKEAEGAPQVEAGKR	1	NP_037278;	NP_037278	Cald1;	Cald1	gi6978589	High		11.5764	3.87803	0.360825	1	3	600.634	1799.89	0.168728	21.9964	2226	2226	MS2	31/68	183.RAW
ASIPFSVVGSNQLIEAK	1	NP_476489;	NP_476489	Sept2;	Sept2	gi16924010	High		23.9095	3.03682	0.0888158	1	2	880.484	1759.96	1.35799	42.951	6481	6481	MS2	17/32	200.RAW
ASLHGGEPTTIIR	1	XP_213954;	XP_213954	Nid1;	Nid1	gi109505096	High		44.8903	2.80721	0.548043	1	2	676.37	1351.73	0.312684	29.4647	3807	3807	MS2	16/24	196.RAW
ASLINNAFQLVSIGK	1	NP_110463;	NP_110463	Erap1;	Erap1	gi13540638	High		16.8199	3.31052	0.425982	1	2	787.949	1574.89	0.569887	48.8493	7464	7464	MS2	16/28	198.RAW
ASLYNAVTTEDVEK	1	NP_942033;	NP_942033	Psat1;	Psat1	gi61889115	High		37.7312	3.95894	0.441919	1	2	770.382	1539.76	1.40001	34.4195	4739	4739	MS2	20/26	183.RAW
ASPFIEcHGR	1	NP_001129231;	NP_001129231	Col4a3;	Col4a3	gi209364566	High	C7(Carbamidomethyl)	30.4506	2.73578	0.00364964	1	2	587.277	1173.55	0.0335471	27.6127	3428	3428	MS2	15/18	196.RAW
ASPVPALILASGPSR	1	NP_001012055;	NP_001012055	Cdh16;	Cdh16	gi58865686	High		65.1918	3.70229	0.597297	1	2	718.418	1435.83	1.11116	42.1001	6190	6190	MS2	19/28	201.RAW
ASSEGGAATGAGLDSLHK	1	NP_062162;	NP_062162	Arpc1b;	Arpc1b	gi9506405	High		46.821	4.29319	0.508159	1	2	814.898	1628.79	0.513496	27.1039	3326	3326	MS2	19/34	200.RAW
ASSFVLALEPELESR	2	XP_002729497;NP_037199;	XP_002729497	LOC100363329;Rpn1;	LOC100363329	gi293359098	High		45.8881	3.14863	0.244444	1	2	824.434	1647.86	0.680671	45.9074	6958	6958	MS2	18/28	170.RAW
ASSIDSASNIELQTPGYEK	1	NP_001102025;	NP_001102025	Lrba;	Lrba	gi157818917	High		45.5824	4.99505	0.466	1	2	1005.49	2009.97	2.46656	35.5061	5110	5110	MS2	22/36	193.RAW
ASSSAGNLGVLIPVIAVLTR	1	NP_071637;	NP_071637	Pi4ka;	Pi4ka	gi25742825	High		19.9111	3.66524	0.419619	1	2	969.574	1938.14	1.3918	54.9515	8666	8666	MS2	18/38	193.RAW
ASTSTEAPQPQR	1	NP_001102025;	NP_001102025	Lrba;	Lrba	gi157818917	High		25.8612	2.88681	0.442907	1	2	636.812	1272.62	-0.443284	20.4395	1810	1810	MS2	13/22	175.RAW
ATAGAYIASQTVK	1	NP_001099197;	NP_001099197	Psmb5;	Psmb5	gi160333293	High		40.2652	3.15152	0.450794	1	2	640.846	1280.68	0.250453	29.8313	3880	3880	MS2	18/24	196.RAW
ATASLAVDVIASSFGQTR	1	NP_062041;	NP_062041	Arg2;	Arg2	gi9506399	High		16.071	3.77485	0.517241	1	2	897.474	1793.94	0.320877	47.1805	7296	7296	MS2	17/34	200.RAW
ATDAQLcLESSPK	1	NP_001102025;	NP_001102025	Lrba;	Lrba	gi157818917	High	C7(Carbamidomethyl)	42.5703	3.32066	0.451807	1	2	710.343	1419.68	0.364432	30.7594	4165	4165	MS2	20/24	193.RAW
ATDDIIVNWVNGTLSEAGK	1	NP_112346;	NP_112346	Pls3;	Pls3	gi209954804	High		68.8569	4.94534	0.543434	1	2	1002.01	2003.01	2.79987	51.0256	7541	7541	MS2	24/36	202.RAW
ATENDIYNFFSPLNPVR	5	NP_543172;NP_001032362;NP_001032364;NP_001032363;NP_071792;	NP_543172	Hnrph1;Hnrnpf;	Hnrph1	gi82546815;gi18266700	High		33.8316	4.13225	0.530266	1	2	998.993	1996.98	1.63775	50.3258	7757	7757	MS2	19/32	201.RAW
ATLEAAIADAEQR	1	NP_955402;	NP_955402	Krt8;	Krt8	gi40786432	High		31.3499	4.06084	0	1	2	679.849	1358.69	0.0724286	37.1674	4877	4877	MS2	19/24	202.RAW
ATLEAAIADAEQRGELAVK	1	NP_955402;	NP_955402	Krt8;	Krt8	gi40786432	High		47.4665	3.45781	0.442197	1	3	652.685	1956.04	-0.0277582	41.6029	5750	5750	MS2	32/72	202.RAW
ATLEAAIADAQqR	1	XP_002727937;	XP_002727937	LOC100362689;	LOC100362689	gi293352217	High	Q12(Deamidated)	31.3499	3.79378		3	2	679.849	1358.69	0.0753726	37.1674	4877	4877	MS2	19/24	202.RAW
ATLNELVEYVSTNR	1	NP_001101361;	NP_001101361	Ppp2r5a;	Ppp2r5a	gi157823930	High		42.4836	3.29061	0.495441	1	2	804.916	1608.82	0.816111	45.8467	7124	7124	MS2	18/26	187.RAW
ATLQAALcLENFSSQVVER	1	NP_001100085;	NP_001100085	Arpc4;	Arpc4	gi319020750	High	C8(Carbamidomethyl)	57.9155	4.98153	0.570281	1	2	1068.54	2136.08	0.462677	46.6286	7100	7100	MS2	24/36	197.RAW
ATLQAASLTLAHVSELLQGIDK	2	XP_001060527;NP_001178538;	XP_001060527	Lama5;	Lama5	gi109471512	High		38.7432	4.21309	0.472684	1	3	760.427	2279.27	2.46931	53.387	7979	7979	MS2	22/84	202.RAW
ATSNVFAMFDQSQIQEFK	3	NP_001128489;NP_001094355;NP_059039;	NP_001128489	RGD1309537;Myl9;Myl12b;	RGD1309537	gi203097095	High		8.79454	3.97657	0.472362	1	2	1046	2090.99	1.70055	48.1336	7433	7433	MS2	16/34	173.RAW
ATSPSTLVSTGSSSR	1	NP_001019449;	NP_001019449	Map4;	Map4	gi66730360	High		52.3192	3.54037	0.672316	1	2	719.363	1437.72	0.27828	28.5291	3716	3716	MS2	20/28	193.RAW
ATTLSNAVSSLASTGLSLTK	1	NP_446006;	NP_446006	Picalm;	Picalm	gi16758324	High		90.4382	4.22434	0.677725	1	2	961.527	1922.05	1.38354	48.2743	7505	7505	MS2	20/38	200.RAW
AVAFQNPQTR	1	NP_001006971;	NP_001006971	Uqcrc2;	Uqcrc2	gi55741544	High		23.0226	3.21745	0.354037	1	2	566.299	1131.59	-0.178218	26.8821	3279	3279	MS2	15/18	200.RAW
AVAGDASESALLK	1	NP_036636;	NP_036636	Atp1a1;	Atp1a1	gi6978543	High		48.2695	3.8228	0.518325	1	2	616.331	1231.65	0.651825	32.0876	4204	4204	MS2	19/24	201.RAW
AVAIDLPGLGR	1	NP_001007665;	NP_001007665	Abhd14b;	Abhd14b	gi56090461	High		53.0986	3.08437	0.711039	1	2	541.322	1081.64	0.254289	41.2445	5679	5679	MS2	17/20	202.RAW
AVAQALEVIPR	1	NP_954522;	NP_954522	Cct3;	Cct3	gi40018616	High		62.7315	3.11458	0.482315	1	2	583.849	1166.69	0.736935	38.0523	5629	5629	MS2	16/20	190.RAW
AVAQGNLSSADVQAAK	1	NP_001006971;	NP_001006971	Uqcrc2;	Uqcrc2	gi55741544	High		57.9961	4.11523	0.665049	1	2	765.4	1529.79	0.815221	27.9756	3015	3015	MS2	22/30	202.RAW
AVDSLVPIGR	1	NP_075581;	NP_075581	Atp5a1;	Atp5a1	gi40538742	High		55.976	3.29689	0.569697	1	2	513.801	1026.59	-0.233355	36.2445	4697	4697	MS2	15/18	202.RAW
AVEASNAYSSILQAVQAAEDAAGHALR	2	XP_001060527;NP_001178538;	XP_001060527	Lama5;	Lama5	gi109471512	High		28.0381	3.73848	0.262032	1	3	905.124	2713.36	0.846601	54.3639	8504	8504	MS2	27/104	201.RAW
AVEIYASVAQLTPVDSEALESEANK	1	NP_446418;	NP_446418	Lamc1;	Lamc1	gi281371490	High		13.9626	4.69204	0.541578	1	3	878.776	2634.31	-0.0896222	44.5885	6699	6699	MS2	33/96	198.RAW
AVFQANQENLPILK	1	NP_036636;	NP_036636	Atp1a1;	Atp1a1	gi6978543	High		60.4313	3.46952	0.256484	1	2	792.942	1584.88	1.7374	40.2308	5956	5956	MS2	18/26	200.RAW
AVFVDLEPTVIDEIR	1	NP_001007005;	NP_001007005	Tuba4a;	Tuba4a	gi55741524	High		33.0016	3.31626	0.114458	1	2	858.465	1715.92	1.15868	47.6356	7383	7383	MS2	21/28	200.RAW
AVFVDLEPTVIDEVR	3	NP_001011995;NP_071634;NP_001037735;	NP_001011995	Tuba1c;Tuba1a;Tuba1b;	Tuba1c	gi112984124;gi11560133;gi58865558	High		14.0618	3.53802	0.451977	1	3	567.974	1701.91	0.278445	45.8344	6571	6571	MS2	28/56	202.RAW
AVGAFLFGASASQSLTDIAK	1	NP_071983;	NP_071983	Ppap2a;	Ppap2a	gi61889081	High		59.2684	4.10996	0.508516	1	2	977.52	1954.03	2.00034	47.9213	7357	7357	MS2	27/38	183.RAW
AVIYnPATQADWTAK	1	NP_113708;	NP_113708	Myh10;	Myh10	gi13928704	High	N5(Deamidated)	12.8597	3.00001	0.0266667	1	2	825.418	1649.83	7.56931	37.6404	5359	5359	MS2	17/28	199.RAW
AVMQK	6	XP_001057601;XP_001055483;XP_341393;XP_002729271;NP_001100312;NP_001020135;	XP_001057601	Dnah12;RGD1308023;Senp6;Exoc3;	Dnah12	gi68226709	High		1	0.755897	0.0921053	1	1	576.318	576.318	1.29265	57.6914	9010	9010	MS2	4/8	187.RAW
AVPLALALISVSNPR	1	NP_001026809;	NP_001026809	Psmd2;	Psmd2	gi72255509	High		36.825	3.3133	0.444109	1	2	760.962	1520.92	0.863049	50.6796	7872	7872	MS2	14/28	199.RAW
AVQHPDGLAVLGIFLK	1	NP_062164;	NP_062164	Car2;	Car2	gi9506445	High		62.7804	4.06969	0.587224	1	3	559.995	1677.97	0.243785	50.3637	7418	7418	MS2	33/60	202.RAW
AVTDEEPFLIFANR	3	XP_001056970;XP_243524;NP_001123962;	XP_001056970	Lrp1;	Lrp1	gi109482078	High		47.974	4.06892	0.584767	1	2	811.415	1621.82	0.413242	47.9456	7485	7485	MS2	20/26	193.RAW
AVTELNEPLSNEDR	1	NP_037184;	NP_037184	Ywhah;	Ywhah	gi6981710	High		54.7663	4.3342	0.558891	1	2	793.888	1586.77	2.11705	32.5257	4295	4295	MS2	20/26	201.RAW
AVTEQGAELSNEER	1	NP_037185;	NP_037185	Ywhaq;	Ywhaq	gi6981712	High		70.5358	4.51879	0.550885	1	2	766.864	1532.72	1.36456	26.5241	2717	2717	MS2	21/26	202.RAW
AVTEQGHELSNEER	1	NP_062250;	NP_062250	Ywhab;	Ywhab	gi9507243	High		76.2891	4.31609	0.539352	1	2	799.875	1598.74	0.887985	23.2827	2543	2543	MS2	20/26	196.RAW
AVVGVVAGGGR	5	XP_001061778;XP_002726116;XP_574690;XP_002729189;NP_001030088;	XP_001061778	RGD1561333;LOC100360117;Rpl8;	RGD1561333	gi109464010	High		30.7577	2.77709	0.52518	1	2	471.28	941.553	0.0219571	27.7893	3257	3257	MS2	17/20	178.RAW
AVVVNAAQLASYSQSK	1	NP_071793;	NP_071793	Slc25a11;	Slc25a11	gi11693170	High		90.1227	4.3528	0.577011	1	2	818.439	1635.87	0.0265829	35.3473	5001	5001	MS2	21/30	200.RAW
AVVYSNTIQSIIAIIR	1	NP_037277;	NP_037277	Gnai1;	Gnai1	gi6980962	High		112.876	4.20107	0.130952	1	2	881.018	1761.03	0.798744	54.0003	8090	8090	MS2	24/30	202.RAW
AVVYSNTIQSIMAIVK	1	NP_112297;	NP_112297	Gnai2;	Gnai2	gi13591955	High		52.9935	5.06484	0.563241	1	2	868.985	1736.96	0.494336	50.8153	7502	7502	MS2	23/30	202.RAW
AWNIWADIPAPK	2	XP_001059375;XP_214535;	XP_001059375	Aldh7a1;	Aldh7a1	gi109507354	High		44.6126	3.05643	0.539216	1	2	691.368	1381.73	1.14463	47.9098	7500	7500	MS2	17/22	189.RAW
AYAEGINR	1	NP_570111;	NP_570111	Cs;	Cs	gi18543177	High		32.4386	2.91044	0.415808	1	2	447.228	893.448	0.303588	23.8457	2444	2444	MS2	13/14	175.RAW
AYAGDKAEEIGR	1	NP_062040;	NP_062040	Sptbn2;	Sptbn2	gi9507135	High		34.2527	3.1603	0.490506	1	2	640.318	1279.63	0.828739	24.5512	2831	2831	MS2	16/22	189.RAW
AYAQQLTEWAR	1	NP_570096;	NP_570096	Pacsin2;	Pacsin2	gi76880465	High		60.416	3.52938	0.331445	1	2	668.837	1336.67	1.19097	37.771	5374	5374	MS2	16/20	197.RAW
AYFHLLNQIAPK	2	NP_001101648;NP_112346;	NP_001101648	Pls1;Pls3;	Pls1	gi209954804	High		62.1396	3.24466	0.425926	1	2	707.896	1414.78	-0.23341	39.4102	5795	5795	MS2	19/22	200.RAW
AYGENIGYSEK	1	NP_037245;	NP_037245	Atp1b1;	Atp1b1	gi148747253	High		41.9258	3.40836	0.489736	1	2	615.786	1230.56	0.517936	28.7997	3550	3550	MS2	17/20	199.RAW
AYGENIGYSEKDR	1	NP_037245;	NP_037245	Atp1b1;	Atp1b1	gi148747253	High		25.592	3.22448	0.5	1	2	751.35	1501.69	0.00583321	25.7685	3051	3051	MS2	19/24	200.RAW
AYLESEVAISEELVqK	1	NP_114019;	NP_114019	Rtn4;	Rtn4	gi13929188	High	Q15(Deamidated)	5.41586	3.01254	0.342193	1	2	904.97	1808.93	9.48849	63.8519	9516	9516	MS2	14/30	196.RAW
AYLPVNESFGFTADLR	1	NP_058941;	NP_058941	Eef2;	Eef2	gi8393296	High		90.6648	3.89324	0.426735	1	2	900.452	1799.9	0.710766	45.7029	7028	7028	MS2	22/30	196.RAW
AYSEAHEISK	1	NP_062249;	NP_062249	Ywhag;	Ywhag	gi9507245	High		47.0624	3.27048	0.590214	1	2	567.775	1134.54	0.679797	21.337	2149	2149	MS2	15/18	200.RAW
AYVVLGQFLVLK	1	NP_446083;	NP_446083	Banf1;	Banf1	gi16758438	High		32.6907	3.19928	0.721875	1	2	675.413	1349.82	0.142416	50.0104	7352	7352	MS2	16/22	202.RAW
cGLQtPSLLnAARAYAVQKPVqAKQDDEPASsTFIK	1	NP_001007654;	NP_001007654	Mrps15;	Mrps15	gi56090311	High	C1(Carbamidomethyl), T5(Phospho), N10(Deamidated), Q22(Deamidated), S32(Phospho)	1	3.92219	0.0127551	1	3	1355.63	4064.87	-8.58117	55.6169	8871	8871	MS2	36/276	196.RAW
cIESLIAVFQK	1	NP_001004095;	NP_001004095	S100a11;	S100a11	gi51854249	High	C1(Carbamidomethyl)	49.1321	3.67482	0.566757	1	2	654.356	1307.7	0.810367	46.9411	6780	6780	MS2	17/20	202.RAW
cLDAFPNLKDFLAR	2	NP_065415;NP_058710;	NP_065415	Gstm3;Gstm1;	Gstm3	gi8393502	High	C1(Carbamidomethyl)	56.4377	3.46149	0.543353	1	3	560.624	1679.86	-0.302141	47.4922	7419	7419	MS2	27/52	189.RAW
cLDAFPNLKDFVAR	2	NP_001019475;NP_803175;	NP_001019475	Gstm4;Gstm2;	Gstm4	gi66730313;gi28933457	High	C1(Carbamidomethyl)	46.4228	3.52579	0.490085	1	2	833.426	1665.84	1.25724	44.723	6694	6694	MS2	20/26	201.RAW
cNVSEGVAQcTR	2	XP_574007;NP_075211;	XP_574007	RGD1563601;Tpi1;	RGD1563601	gi117935064	High	C1(Carbamidomethyl), C10(Carbamidomethyl)	55.9562	3.45272	0.53913	1	2	690.803	1380.6	0.0997203	25.0242	2750	2750	MS2	19/22	201.RAW
cPALYWLSGLTcTEQNFISK	1	NP_001099521;	NP_001099521	Esd;	Esd	gi157823267	High	C1(Carbamidomethyl), C12(Carbamidomethyl)	38.1787	3.57646	0.396648	1	3	796.718	2388.14	1.24242	52.8636	8265	8265	MS2	23/76	195.RAW
cPLLKPWALTFSYGR	3	NP_001013965;NP_036627;NP_001170776;	NP_001013965	Aldoal1;Aldoa;	Aldoal1	gi6978487	High	C1(Carbamidomethyl)	74.2088	4.85003	0.620619	1	3	603.656	1808.95	1.18037	45.9129	7144	7144	MS2	30/56	188.RAW
cVQSNIVLLTQAFR	2	NP_036701;NP_001103438;	NP_036701	Gls;	Gls	gi158303296	High	C1(Carbamidomethyl)	59.2723	4.21548	0.57109	1	2	824.948	1648.89	3.30319	46.6726	7199	7199	MS2	21/26	200.RAW
DADSQNPDAPEGK	1	NP_001128012;	NP_001128012	Copa;	Copa	gi197384345	High		10.0245	3.28445	0.365854	1	2	672.29	1343.57	0.75752	19.7722	1753	1753	MS2	17/24	199.RAW
DAEAWYLTQIDELNTQVAVHTTQIQINK	1	NP_955792;	NP_955792	Krt19;	Krt19	gi42409519	High		47.878	4.38267	0.5	1	3	1081.55	3242.64	2.18232	49.2482	7689	7689	MS2	31/108	200.RAW
DAETTLLELR	1	NP_446428;	NP_446428	Krt18;	Krt18	gi68534953	High		31.7329	3.31736	0.292169	1	2	580.812	1160.62	0.288783	40.6014	6029	6029	MS2	16/18	200.RAW
DAFQNAYLELGGLGER	1	NP_036636;	NP_036636	Atp1a1;	Atp1a1	gi6978543	High		100.714	4.68141	0.429487	1	2	876.931	1752.86	0.029043	46.063	6973	6973	MS2	23/30	198.RAW
DAFVAIVQSVK	1	NP_077070;	NP_077070	Anxa6;	Anxa6	gi130502086	High		30.4769	3.35965	0.407738	1	2	588.835	1176.66	0.552551	42.7141	6361	6361	MS2	17/20	199.RAW
DAGQISGLNVLR	1	NP_001094128;	NP_001094128	Hspa9;	Hspa9	gi154816168	High		36.729	3.50224	0.311429	1	2	621.844	1242.68	0.950133	38.8975	5565	5565	MS2	19/22	201.RAW
DAGTIAGLNVLR	6	XP_002724720;XP_002726654;XP_001055808;XP_002727908;XP_002729623;NP_077327;	XP_002724720	LOC100364163;LOC100363133;LOC680121;Hspa8;	LOC100364163	gi13242237	High		10.1811	3.39361	0.330383	1	2	600.341	1199.68	1.04479	40.4906	5531	5531	MS2	21/22	202.RAW
DAGTITGLNVLR	1	NP_068635;	NP_068635	Hspa2;	Hspa2	gi11177910	High		38.9698	3.03232	0.468647	1	2	615.346	1229.68	-0.0237851	39.7776	5391	5391	MS2	15/22	202.RAW
DAGVIAGLNVLR	3	NP_114177;NP_997711;NP_997669;	NP_114177	Hspa1a;Hspa1l;Hspa1b;	Hspa1a	gi47087121;gi47059179	High		57.4819	3.62157	0.552486	1	2	599.351	1197.7	0.0372867	42.8882	5998	5998	MS2	19/22	202.RAW
DAIILIFANK	1	NP_077066;	NP_077066	Arf6;	Arf6	gi13162345	High		47.9885	3.72912	0.560322	1	2	559.335	1117.66	0.470333	46.6538	6725	6725	MS2	16/18	202.RAW
DAQVLESFSETLLK	3	XP_002724632;XP_002724633;XP_002730121;	XP_002724632	Tbcd;LOC100361417;	Tbcd	gi293361917	High		31.7418	3.65359	0.479452	1	2	790.415	1579.82	1.16373	48.7529	7631	7631	MS2	19/26	193.RAW
DASSSVSTLEK	2	XP_001060527;NP_001178538;	XP_001060527	Lama5;	Lama5	gi109471512	High		30.2958	3.37522	0.420118	1	2	562.277	1123.55	-0.103493	27.5053	3371	3371	MS2	17/20	198.RAW
DATNVGDEGGFAPNILENK	4	XP_001067222;XP_002726234;NP_036686;NP_001103378;	XP_001067222	Eno1-ps1;Eno1;	Eno1-ps1	gi109468300;gi293346061	High		33.7101	5.16482	0.478682	1	2	980.966	1960.93	0.47196	39.6563	5367	5367	MS2	23/36	202.RAW
DAVLDAWAEDVDLR	6	XP_002727490;XP_002727491;XP_002728469;XP_002728470;XP_574742;NP_445749;	XP_002727490	LOC100364062;LOC100362738;RGD1561179;Pkm2;	LOC100364062	gi293350511	High		56.3271	4.41617	0.633484	1	2	794.387	1587.77	1.02525	46.1735	6635	6635	MS2	21/26	202.RAW
DAVTYTEHAK	23	XP_001071272;XP_002725313;XP_001071818;XP_002725309;XP_002725325;XP_002725326;XP_001061350;XP_001061844;XP_001061900;XP_001072344;XP_001072499;XP_001054684;XP_001055174;XP_001055696;XP_225382;XP_001057149;XP_002728526;XP_002728527;XP_002728528;XP_575704;XP_578415;NP_001116941;NP_073177;	XP_001071272	LOC684621;LOC679840;LOC684745;LOC680097;LOC100360950;Hist1h2ai;LOC682518;Hist1h4m;RGD1562378;RGD1565073;LOC679983;LOC680430;LOC100361076;Hist2h4;Hist1h4b;	LOC684621	gi293342765;gi293342810;gi293342814	High		42.3914	3.20446	0.409375	1	2	567.775	1134.54	0.357015	23.058	2049	2049	MS2	16/18	202.RAW
DcGTDVLDLWTLMQK	1	NP_001094010;	NP_001094010	Iah1;	Iah1	gi198278545	High	C2(Carbamidomethyl)	48.3339	3.80433	0.405263	1	2	897.925	1794.84	1.81413	53.3527	8464	8464	MS2	21/28	196.RAW
DDGAAILAAVSSIAQK	1	NP_001005550;	NP_001005550	Ndufs1;	Ndufs1	gi53850628	High		50.8575	4.21886	0.521327	1	2	765.413	1529.82	1.04575	48.2835	7031	7031	MS2	23/30	202.RAW
DDGLFSGDPNWFPK	1	NP_001013145;	NP_001013145	Tagln2;	Tagln2	gi61557028	High		34.9429	3.6377	0.505495	1	2	797.863	1594.72	0.383646	47.0095	6792	6792	MS2	17/26	202.RAW
DDGSWEVIEGYR	1	NP_036702;	NP_036702	Glud1;	Glud1	gi6980956	High		66.6536	3.93826	0.56599	1	2	713.318	1425.63	0.0421757	40.006	5475	5475	MS2	18/22	194.RAW
DDLLGFALR	1	NP_942033;	NP_942033	Psat1;	Psat1	gi61889115	High		18.795	3.09356	0.339806	1	2	510.28	1019.55	-0.270598	45.9348	7060	7060	MS2	13/16	200.RAW
DEILPTTPISEQK	3	XP_001057158;XP_575143;NP_001009239;	XP_001057158	RGD1560831;Rps3;	RGD1560831	gi57164151	High		46.1587	3.07774	0.383117	1	2	735.888	1470.77	0.52726	36.0613	5140	5140	MS2	18/24	196.RAW
DELILEGNDIELVSNSAALIQQATTVK	9	NP_001007599;XP_001075175;XP_002725578;XP_002726120;XP_001056263;XP_223318;XP_002728154;XP_002729193;XP_234521;	NP_001007599	Rpl9;RGD1565048;LOC100364457;LOC100364388;RGD1559566;LOC100362838;LOC100360449;	Rpl9	gi293343784	High		2.29691	4.2113	0.394299	1	3	962.177	2884.52	0.528482	53.6159	8369	8369	MS2	31/104	201.RAW
DEQGAcAVLAVHLNTLLGERPVQHR	1	NP_001013104;	NP_001013104	Capg;	Capg	gi61556900	High	C6(Carbamidomethyl)	62.2178	4.31683	0.467593	1	3	928.485	2783.44	1.52079	42.5452	6360	6360	MS2	26/96	171.RAW
DETLYIFPSDFcR	1	NP_446453;	NP_446453	Scarb2;	Scarb2	gi16758914	High	C12(Carbamidomethyl)	4.03775	2.98246	0.54698	1	2	831.878	1662.75	1.45535	46.8053	7154	7154	MS2	16/24	199.RAW
DETSSSFGSFFLR	1	NP_001008519;	NP_001008519	Lrpprc;	Lrpprc	gi56605990	High		67.3052	3.51029	0.581197	1	2	740.34	1479.67	-1.08253	46.9142	7125	7125	MS2	18/24	198.RAW
DFGDLSFTNVPKDDPYNNLVVYPR	1	NP_062041;	NP_062041	Arg2;	Arg2	gi9506399	High		27.7655	3.67502	0.38587	1	3	929.122	2785.35	1.6455	46.3394	7006	7006	MS2	31/92	201.RAW
DFKVDQEIINIIQER	1	NP_001102913;	NP_001102913	Ndufb10;	Ndufb10	gi157822175	High		105.154	3.6068	0.412742	1	2	930.498	1859.99	1.38486	47.9328	7254	7254	MS2	18/28	178.RAW
DFLAGGVAAAISK	3	XP_001054209;XP_574173;NP_476443;	XP_001054209	RGD1560896;Slc25a5;	RGD1560896	gi32189350	High		48.6588	4.59238	0.32244	1	2	610.338	1219.67	0.156813	41.3599	5702	5702	MS2	22/24	202.RAW
DFPLNDLLSATELDK	1	NP_062099;	NP_062099	Dync1h1;	Dync1h1	gi148491097	High		25.5969	3.45313	0.394203	1	2	845.931	1690.85	0.836676	52.3256	8241	8241	MS2	22/28	193.RAW
DFPLTGYVELR	1	NP_001099959;	NP_001099959	Ndufs3;	Ndufs3	gi157817227	High		58.5611	3.3147	0.598187	1	2	655.344	1309.68	1.13927	45.4135	6824	6824	MS2	17/20	201.RAW
DFSSVFQYLREEETF	1	NP_071579;	NP_071579	Hibadh;	Hibadh	gi83977457	High		21.7063	2.91923	0.414384	1	2	948.937	1896.87	1.06055	53.5296	8496	8496	MS2	14/28	196.RAW
DFTATDLTEFAAR	1	NP_569117;	NP_569117	Acaa2;	Acaa2	gi18426866	High		37.8038	3.68161	0.445652	1	2	729.35	1457.69	0.719466	42.3764	6369	6369	MS2	18/24	200.RAW
DFTPSGIAGAFR	2	XP_002724836;XP_001074466;	XP_002724836	Atp5j2;	Atp5j2	gi293341020	High		62.7552	3.03589	0.661184	1	2	619.812	1238.62	0.608581	42.2382	6444	6444	MS2	17/22	190.RAW
DFTPVcTTELGR	1	NP_446028;	NP_446028	Prdx6;	Prdx6	gi16758348	High	C6(Carbamidomethyl)	21.8073	2.7469	0.549091	1	2	698.333	1395.66	0.46665	35.7278	5072	5072	MS2	15/22	196.RAW
DFVSEAYLITLGK	1	NP_001100987;	NP_001100987	Cyfip1;	Cyfip1	gi157822937	High		68.6286	3.31232	0.540785	1	2	728.391	1455.77	1.15025	49.9	7828	7828	MS2	18/24	193.RAW
DFYNPLVASGQK	1	NP_001012022;	NP_001012022	Cldn4;	Cldn4	gi58865612	High		25.4826	3.52715	0.526912	1	2	669.838	1338.67	0.25828	39.9232	5768	5768	MS2	17/22	201.RAW
DFYNPLVDVAQK	1	NP_001032863;	NP_001032863	Cldn8;	Cldn8	gi83642838	High		24.0309	3.51129	0.521368	1	2	704.86	1408.71	0.765445	43.3437	6424	6424	MS2	17/22	201.RAW
DGFVcALLR	1	NP_001007659;	NP_001007659	RGD1359378;	RGD1359378	gi56090359	High	C5(Carbamidomethyl)	31.0211	2.8854	0.318339	1	2	525.774	1050.54	-0.278694	43.7631	6702	6702	MS2	14/16	189.RAW
DGGSGVPPAGPGAASEALAVLTSFGR	1	NP_058945;	NP_058945	Esyt1;	Esyt1	gi75832132	High		1	4.29927	0.54186	1	2	1171.1	2341.18	1.92109	54.1833	8539	8539	MS2	24/50	193.RAW
DGIEPGHIPGSVNIPFTEFLTSEGLEK	1	NP_620198;	NP_620198	Mpst;	Mpst	gi20304123	High		68.6041	4.51381	0.525499	1	3	961.82	2883.44	1.28253	51.2009	7971	7971	MS2	34/104	183.RAW
DGKEDETSTDVDEKPK	1	NP_036848;	NP_036848	Slc16a1;	Slc16a1	gi6981542	High		66.241	4.01201	0.438903	1	3	598.274	1792.81	-1.16729	20.9989	2160	2160	MS2	28/60	188.RAW
DGLAFNALIHR	2	XP_001072073;NP_113863;	XP_001072073	Sptbn4;Actn4;	Sptbn4	gi77539778	High		41.6818	2.88594	0.432526	1	2	613.836	1226.67	0.811437	40.2417	5906	5906	MS2	14/20	176.RAW
DGLALGPGPFVTALEYATDTK	1	NP_001014173;	NP_001014173	Hdhd2;	Hdhd2	gi148540175	High		84.0772	3.82842	0.582245	1	2	1068.55	2136.09	1.46418	54.5648	8638	8638	MS2	21/40	171.RAW
DGLLPEDTFIVGYAR	1	NP_058702;	NP_058702	G6pd;	G6pd	gi8393381	High		16.8376	3.20597	0.461059	1	2	833.428	1665.85	0.716513	47.2447	7210	7210	MS2	19/28	170.RAW
DGPNALTPPPTTPEWVK	3	NP_036636;NP_036637;NP_036638;	NP_036636	Atp1a1;Atp1a2;Atp1a3;	Atp1a1	gi6978543	High		8.69639	3.24225	0.342593	1	2	910.466	1819.92	0.8454	39.4085	5667	5667	MS2	17/32	201.RAW
DGSASGTTLLEALDcILPPTRPTDKPLR	6	XP_002725693;XP_002725694;XP_002729266;XP_002730354;XP_002730355;NP_787032;	XP_002725693	LOC100360413;LOC100360150;Eef1a1;	LOC100360413	gi28460696	High	C15(Carbamidomethyl)	63.148	4.54833	0.626374	1	3	998.86	2994.56	2.56761	50.8596	7857	7857	MS2	28/108	201.RAW
DGSASGTTLLEALDcILPPTRPTDKPLRLPLQDVYK	6	XP_002725693;XP_002725694;XP_002729266;XP_002730354;XP_002730355;NP_787032;	XP_002725693	LOC100360413;LOC100360150;Eef1a1;	LOC100360413	gi28460696	High	C15(Carbamidomethyl)	11	3.69838	0.410811	1	4	988.528	3951.09	-0.00579951	52.1604	8243	8243	MS2	34/210	200.RAW
DGSVAIASKPR	2	XP_002729056;NP_001121052;	XP_002729056	LOC100359544;Oxct1;	LOC100359544	gi293357074	High		41.337	3.27172	0.547401	1	2	550.807	1100.61	-0.137025	23.0874	2595	2595	MS2	17/20	190.RAW
DGSYAWEIKDFLVNQDR	1	NP_001008346;	NP_001008346	Mesdc2;	Mesdc2	gi56605768	High		98.3506	3.92367	0.566327	1	2	1028.49	2055.98	0.577722	46.1988	7031	7031	MS2	23/32	177.RAW
DGTVLcELINSLYPEGQAPVK	1	NP_001013145;	NP_001013145	Tagln2;	Tagln2	gi61557028	High	C6(Carbamidomethyl)	54.8968	5.13614	0.643969	1	2	1152.08	2303.16	1.53086	54.3737	8158	8158	MS2	22/40	202.RAW
DHADSNIVIMLVGNK	2	NP_112414;NP_116006;	NP_112414	Rab11a;Rab11b;	Rab11a	gi14249144	High		54.6919	4.53133	0.640177	1	2	813.42	1625.83	0.112809	43.087	6514	6514	MS2	22/28	196.RAW
DIASGLIGPLILcK	1	NP_036664;	NP_036664	Cp;	Cp	gi6978695	High	C13(Carbamidomethyl)	11.23	2.81012	0.487544	1	2	735.424	1469.84	0.963881	50.0104	7748	7748	MS2	19/26	177.RAW
DIcNDVLSLLEK	1	NP_037143;	NP_037143	Ywhaz;	Ywhaz	gi62990183	High	C3(Carbamidomethyl)	38.3643	3.38893	0.383481	1	2	709.864	1418.72	0.707224	51.0795	7551	7551	MS2	17/22	202.RAW
DIEEIIDELR	1	NP_112326;	NP_112326	Ndufv2;	Ndufv2	gi51092268	High		24.7462	3.3497	0.334328	1	2	622.823	1244.64	0.644052	49.3208	7224	7224	MS2	15/18	202.RAW
DIHNLEDIKK	1	NP_446418;	NP_446418	Lamc1;	Lamc1	gi281371490	High		28.6332	3.82276	0.311518	1	3	408.891	1224.66	-0.674837	28.0413	3620	3620	MS2	22/36	193.RAW
DIISDTSGEFRK	1	NP_063970;	NP_063970	Anxa2;	Anxa2	gi9845234	High		18.5429	2.76838	0.386282	1	2	684.344	1367.68	1.08719	34.1145	4692	4692	MS2	15/22	176.RAW
DIKDS	10	XP_002728840;NP_001101648;NP_001012044;NP_740768;NP_001100535;NP_085074;NP_112346;NP_072109;NP_001100758;NP_001017462;	XP_002728840	LOC100360815;Pls1;Lcp1;Erc2;Caskin2;Rabep2;Pls3;Entpd1;Flnb;LOC361346;	LOC100360815	gi293356179	High		1	0.675265	0.0882353	1	1	577.277	577.277	-9.57698	56.8959	9063	9063	MS2	4/8	185.RAW
DINAYNGAAPTEK	1	NP_446028;	NP_446028	Prdx6;	Prdx6	gi16758348	High		36.0736	3.17836	0.323899	1	2	682.328	1363.65	-0.745466	27.6174	2940	2940	MS2	16/24	202.RAW
DINQEVYNFLATAGAK	1	NP_077374;	NP_077374	Aco2;	Aco2	gi40538860	High		1	3.41503	0.461988	1	2	877.442	1753.88	0.3746	49.987	7348	7348	MS2	16/30	202.RAW
DIPFSAIYFPVYAHcK	2	XP_002726232;XP_002729213;	XP_002726232	Slc25a12;LOC100360985;	Slc25a12	gi293346045	High	C15(Carbamidomethyl)	103.684	4.59146	0.300654	1	2	964.476	1927.94	1.34749	47.4814	6916	6916	MS2	22/30	194.RAW
DIPSVTIPGLIPGVSYEVK	1	NP_058965;	NP_058965	Ptprj;	Ptprj	gi309243082	High		29.3994	3.57955	0.497207	1	2	992.555	1984.1	1.44329	50.3133	7900	7900	MS2	17/36	193.RAW
DIPTFPLSSAFIR	1	NP_997706;	NP_997706	Slc44a4;	Slc44a4	gi47087113	High		24.2351	3.22884	0.674923	1	2	732.399	1463.79	0.829109	49.8661	7635	7635	MS2	17/24	198.RAW
DISEASVFDAYVLPK	11	XP_001053073;XP_002724909;XP_001055593;XP_002727674;XP_002727695;XP_221359;XP_002728047;XP_235217;XP_002730256;XP_002730319;NP_037356;	XP_001053073	RGD1562415;LOC100366016;RGD1565117;LOC100365373;LOC100363770;LOC100360508;LOC100361854;LOC100361756;Rps26;	RGD1562415	gi109482064;gi293351006	High		13.6422	3.05105	0.265574	1	2	827.423	1653.84	0.432239	46.2846	6656	6656	MS2	18/28	202.RAW
DITYFIQQLLR	3	XP_001058018;NP_001178789;NP_112330;	XP_001058018	Actr3b;Actr3;	Actr3b	gi300797936	High		53.1025	3.66566	0.46594	1	2	705.392	1409.78	-0.805667	55.036	8628	8628	MS2	16/20	201.RAW
DKLSELQLR	1	NP_001009703;	NP_001009703	Tmed9;	Tmed9	gi57528337	High		24.9793	2.83868	0.183099	1	2	551.317	1101.63	-0.362382	32.5964	4483	4483	MS2	15/16	189.RAW
DKSFLTMVVDIVK	2	XP_001079270;XP_342113;	XP_001079270	RGD1566085;	RGD1566085	gi109509890	High		84.5488	3.52112	0.522727	1	2	747.916	1494.82	0.0446658	52.2755	8173	8173	MS2	20/24	183.RAW
DKTISSSLAVVDLIDAIQPGcINYDLVK	1	NP_112346;	NP_112346	Pls3;	Pls3	gi209954804	High	C21(Carbamidomethyl)	7.11264	3.8005	0.294737	1	3	1016.54	3047.6	-0.455788	54.2008	8617	8617	MS2	23/108	196.RAW
DLADELALVDVIEDK	3	XP_002725669;XP_576374;NP_058721;	XP_002725669	LOC100364670;RGD1562690;Ldha;	LOC100364670	gi8393706	High		65.0169	4.45782	0.506726	1	2	829.432	1657.86	1.56177	51.5886	7646	7646	MS2	23/28	202.RAW
DLADELALVDVIEDKLK	3	XP_002725669;XP_576374;NP_058721;	XP_002725669	LOC100364670;RGD1562690;Ldha;	LOC100364670	gi8393706	High		43.0447	4.10198	0.497561	1	2	950.021	1899.03	0.933025	53.6397	8024	8024	MS2	22/32	202.RAW
DLADLAAYTALK	2	XP_001060527;NP_001178538;	XP_001060527	Lama5;	Lama5	gi109471512	High		52.2496	4.10712	0.632603	1	2	632.843	1264.68	0.185949	44.0978	6703	6703	MS2	19/22	200.RAW
DLAGcIHGLSNVK	1	NP_001014183;	NP_001014183	Idh2;	Idh2	gi62079055	High	C5(Carbamidomethyl)	74.0398	3.78472	0.587302	1	2	692.357	1383.71	1.25557	36.2404	5043	5043	MS2	20/24	201.RAW
DLALVNDQLLGFVR	1	NP_001077093;	NP_001077093	Pds5a;	Pds5a	gi134948398	High		60.2369	3.25193	0.56	1	2	786.941	1572.88	0.502544	50.5226	7937	7937	MS2	19/26	193.RAW
DLDQPADSVPLK	1	NP_001012055;	NP_001012055	Cdh16;	Cdh16	gi58865686	High		24.0203	3.39235	0.466077	1	2	649.336	1297.66	0.476856	33.7694	4547	4547	MS2	16/22	201.RAW
DLENLAGPVSLSTPAQLVAPSVVVK	1	NP_001102025;	NP_001102025	Lrba;	Lrba	gi157818917	High		23.5212	4.7003	0.385106	1	3	835.471	2504.4	0.52322	48.9087	7658	7658	MS2	38/96	193.RAW
DLESDIIGDTSGHFQK	1	NP_077070;	NP_077070	Anxa6;	Anxa6	gi130502086	High		95.8253	4.42349	0.4819	1	2	881.419	1761.83	1.43559	41.2771	6077	6077	MS2	24/30	199.RAW
DLFQVAFNR	1	NP_062099;	NP_062099	Dync1h1;	Dync1h1	gi148491097	High		54.0836	3.60043	0.483333	1	2	555.291	1109.57	0.796098	44.609	6864	6864	MS2	15/16	193.RAW
DLFSDGHSEFLK	1	NP_059015;	NP_059015	Pdia3;	Pdia3	gi8393322	High		60.4559	3.36028	0.39881	1	2	697.833	1394.66	0.70574	39.5142	5687	5687	MS2	16/22	201.RAW
DLGAHTVLAAScAR	1	NP_001007659;	NP_001007659	RGD1359378;	RGD1359378	gi56090359	High	C12(Carbamidomethyl)	36.8266	2.7463	0.301818	1	2	721.366	1441.72	1.54624	31.6744	4298	4298	MS2	17/26	189.RAW
DLGAPQAVAEAELAEAQR	2	XP_001060527;NP_001178538;	XP_001060527	Lama5;	Lama5	gi109471512	High		47.3379	4.10274	0.412195	1	3	613.646	1838.92	-0.320871	40.7437	5977	5977	MS2	30/68	198.RAW
DLGATWVVLGHSER	4	NP_001028244;XP_001064421;XP_574007;NP_075211;	NP_001028244	LOC500959;RGD1563601;Tpi1;	LOC500959	gi117935064	High		82.1473	4.12544	0.450363	1	2	770.4	1539.79	1.22826	41.0769	5988	5988	MS2	20/26	201.RAW
DLGGSSSGAEVR	1	NP_001001515;	NP_001001515	Lmo7;	Lmo7	gi48040390	High		53.4186	3.31617	0.385542	1	2	567.773	1134.54	0.753618	24.7302	2359	2359	MS2	19/22	202.RAW
DLGLAQDSATSTK	1	NP_071579;	NP_071579	Hibadh;	Hibadh	gi83977457	High		60.9458	3.53179	0.512748	1	2	653.828	1306.65	0.408794	29.6937	3853	3853	MS2	21/24	196.RAW
DLISHDELFSnIYK	2	XP_001060204;XP_576332;	XP_001060204	RGD1565798;	RGD1565798	gi109482824	High	N11(Deamidated)	85.0235	3.85042	0	1	2	847.918	1694.83	1.19418	43.7973	6513	6513	MS2	19/26	201.RAW
DLLDSVLPHLYNETK	1	NP_446456;	NP_446456	Cand1;	Cand1	gi16758920	High		23.9945	3.46872	0.337176	1	2	878.959	1756.91	-0.337501	48.9315	7662	7662	MS2	17/28	193.RAW
DLLEVADILEK	1	NP_077813;	NP_077813	Grpel1;	Grpel1	gi13324704	High		25.2342	3.4518	0.518841	1	2	629.351	1257.69	0.712714	49.3251	7225	7225	MS2	17/20	202.RAW
DLLQTELSSFLDVQK	1	NP_001007637;	NP_001007637	S100a1;	S100a1	gi56090267	High		61.5196	4.81825	0.423237	1	2	868.46	1735.91	1.31949	52.9803	7903	7903	MS2	23/28	202.RAW
DLLTAYYDVDYEK	1	NP_059015;	NP_059015	Pdia3;	Pdia3	gi8393322	High		57.3703	3.64043	0.585165	1	2	804.378	1607.75	1.07845	43.1452	6050	6050	MS2	18/24	202.RAW
DLPITEAVFSALVTGHAR	1	NP_001008519;	NP_001008519	Lrpprc;	Lrpprc	gi56605990	High		65.3421	3.91467	0.534527	1	2	949.013	1897.02	0.0583203	52.884	7917	7917	MS2	23/34	194.RAW
DLQGRDEQSEEK	1	NP_037326;	NP_037326	Myh9;	Myh9	gi6981236	High		51.4614	3.11057	0.254019	1	2	717.329	1433.65	0.649681	18.5251	1632	1632	MS2	14/22	200.RAW
DLQLLEDGDLTVIGDR	1	NP_596902;	NP_596902	Abcc4;	Abcc4	gi61097902	High		54.8271	4.20504	0.498812	1	2	886.457	1771.91	-0.170031	46.3279	7023	7023	MS2	22/30	198.RAW
DLQLVLPDYFPER	2	XP_001076656;XP_344451;	XP_001076656	Kctd12;	Kctd12	gi293342244	High		37.7969	3.00647	0.375415	1	2	802.921	1604.83	1.5247	48.819	7524	7524	MS2	17/24	183.RAW
DLQNVNITLR	2	NP_001099291;NP_114039;	NP_001099291	RGD1560058;Phb;	RGD1560058	gi13937353	High		37.011	3.21393	0.445483	1	2	593.334	1185.66	1.50691	37.1119	5217	5217	MS2	17/18	201.RAW
DLQTRDEQNEEK	1	NP_113708;	NP_113708	Myh10;	Myh10	gi13928704	High		1.67532	3.17639	0.176101	1	2	752.849	1504.69	1.51099	19.6946	1834	1834	MS2	14/22	200.RAW
DLSSVQTLLTK	1	NP_741984;	NP_741984	Sptan1;	Sptan1	gi31543764	High		29.5313	3.18544	0.539185	1	2	602.843	1204.68	0.406172	41.5583	6119	6119	MS2	18/20	197.RAW
DLTAVSNNAGVDNFGLGLLLR	2	XP_002729056;NP_001121052;	XP_002729056	LOC100359544;Oxct1;	LOC100359544	gi293357074	High		80.1776	4.70071	0.657447	1	3	720.387	2159.15	0.754765	52.757	7862	7862	MS2	34/80	202.RAW
DLVPDLSNFYAQYK	1	NP_001094009;	NP_001094009	Sdhb;	Sdhb	gi209915614	High		2.65206	3.41667	0.459064	1	2	836.916	1672.82	1.78939	46.3677	6671	6671	MS2	18/26	202.RAW
DLYANTVLSGGTTmYPGIADR	5	XP_002725368;XP_002728578;XP_002729242;NP_112406;NP_001120921;	XP_002725368	LOC684969;LOC100361457;Actb;Actg1;	LOC684969	gi13592133	High	M14(Oxidation)	43.7239	5.23864	0.612595	1	2	1116.04	2231.07	1.76102	40.6816	5568	5568	MS2	21/40	202.RAW
DLYSGLIGPLIVcR	1	NP_036664;	NP_036664	Cp;	Cp	gi6978695	High	C13(Carbamidomethyl)	48.0762	3.55059	0.594366	1	2	788.432	1575.86	0.371793	50.1535	7417	7417	MS2	17/26	194.RAW
DNLIVPILEEEVQNSVSGESEA	1	NP_598212;	NP_598212	Mobkl3;	Mobkl3	gi19424180	High		75.8506	3.76234	0.510638	1	2	1186.08	2371.16	1.83197	53.3181	8458	8458	MS2	22/42	196.RAW
DNVGSLLFPVIEGK	6	XP_002724969;XP_002724970;XP_001060543;XP_002728116;XP_002728117;XP_223731;	XP_002724969	Pigg;	Pigg	gi293341564	High		53.6625	3.62081	0.522099	1	2	744.408	1487.81	-1.00399	49.4153	7744	7744	MS2	19/26	193.RAW
DNYVNTIGHR	1	NP_059002;	NP_059002	Eci1;	Eci1	gi162287040	High		21.0333	2.85115	0.585965	1	2	594.792	1188.58	0.0756304	27.306	3401	3401	MS2	15/18	189.RAW
DPENFPFVVLGNK	1	NP_076440;	NP_076440	Rab7a;	Rab7a	gi13027392	High		65.403	3.8153	0.570681	1	2	738.38	1475.75	0.0799975	46.2355	6647	6647	MS2	18/24	202.RAW
DPGTPESGNDQPQSDK	1	NP_001004228;	NP_001004228	Emcn;	Emcn	gi51948432	High		54.3964	3.20336	0.51875	1	2	836.359	1671.71	1.20237	21.38	1977	1977	MS2	22/30	172.RAW
DQAVENILLSPLVVASSLGLVSLGGK	1	NP_058869;	NP_058869	Serpinh1;	Serpinh1	gi8393057	High		40.9732	4.34854	0.747126	1	3	860.494	2579.47	1.0997	55.3625	8338	8338	MS2	33/100	202.RAW
DQcPETcQFNSVcLSR	1	NP_786930;	NP_786930	Agrn;	Agrn	gi28461145	High	C3(Carbamidomethyl), C7(Carbamidomethyl), C13(Carbamidomethyl)	70.1614	4.42852	0.589165	1	2	1000.92	2000.83	1.52126	34.7889	4967	4967	MS2	21/30	193.RAW
DQEGQDVLLFIDNIFR	1	NP_599191;	NP_599191	Atp5b;	Atp5b	gi54792127	High		81.4359	5.41984	0.629151	1	2	961.487	1921.97	1.13824	55.0867	8289	8289	MS2	23/30	202.RAW
DQFPEVYVPTVFENYVADIEVDGK	1	NP_476473;	NP_476473	Rhoa;	Rhoa	gi16923986	High		1	4.17596	0.38756	1	3	925.113	2773.33	0.243785	54.5303	8536	8536	MS2	25/92	201.RAW
DQLAQYESGLmDLR	2	XP_001060527;NP_001178538;	XP_001060527	Lama5;	Lama5	gi109471512	High	M11(Oxidation)	65.7362	4.6731	0.364026	1	2	827.891	1654.78	0.904089	40.4356	5917	5917	MS2	23/26	198.RAW
DQLIVNLLKEEQVPQNK	2	XP_002725669;NP_058721;	XP_002725669	LOC100364670;Ldha;	LOC100364670	gi8393706	High		30.845	3.52324	0.332386	1	3	670.041	2008.11	0.169265	42.5326	5930	5930	MS2	30/64	202.RAW
DQTNDQVTIDSALATQK	1	NP_001014183;	NP_001014183	Idh2;	Idh2	gi62079055	High		71.0798	5.17884	0.571429	1	2	924.455	1847.9	2.13534	34.9483	4817	4817	MS2	25/32	195.RAW
DREAAEGLGSHER	1	NP_058812;	NP_058812	Capn2;	Capn2	gi8393038	High		36.9595	3.45606	0.361272	1	3	476.227	1426.67	-0.295939	20.873	2136	2136	MS2	23/48	182.RAW
DRPFFPGLVK	1	NP_114021;	NP_114021	Nme2;	Nme2	gi55926145	High		12.2358	2.73879	0.379562	1	2	588.333	1175.66	0.771783	39.4557	5615	5615	MS2	14/18	178.RAW
DSIFSNLIGQLDYK	1	NP_570839;	NP_570839	Hadha;	Hadha	gi148747393	High		46.6626	3.88207	0.458763	1	2	806.916	1612.83	2.07682	51.5609	7641	7641	MS2	19/26	202.RAW
DSLLQDGEFTMDLR	1	NP_071956;	NP_071956	Pfn1;	Pfn1	gi42476144	High		32.1502	3.14798	0.422222	1	2	820.386	1639.76	0.701683	45.7688	7073	7073	MS2	21/26	185.RAW
DSPSVWAAVPGK	1	NP_071956;	NP_071956	Pfn1;	Pfn1	gi42476144	High		40.0775	3.04228	0.513158	1	2	607.314	1213.62	-0.0741181	36.5136	4748	4748	MS2	19/22	202.RAW
DSQEEEKTEALTSAK	1	NP_001004080;	NP_001004080	Gsn;	Gsn	gi51854227	High		43.5931	3.82078	0.439791	1	2	833.396	1665.78	1.81904	25.9637	2602	2602	MS2	19/28	202.RAW
DSTLIMQLLR	9	NP_001013963;XP_001065560;XP_232745;NP_062249;NP_062250;NP_037184;NP_037185;NP_037143;NP_113791;	NP_001013963	LOC298795;Sfn;Ywhag;Ywhab;Ywhah;Ywhaq;Ywhaz;Ywhae;	LOC298795	gi9507245;gi13928824;gi6981712;gi62990183	High		15.6421	3.41873	0.19883	1	2	595.334	1189.66	-0.0378506	49.4818	7733	7733	MS2	15/18	200.RAW
DSYVGDEAQSK	10	XP_002725368;XP_002726247;XP_002728578;XP_002729242;NP_062085;NP_112406;NP_001120921;NP_062056;NP_037025;NP_112266;	XP_002725368	LOC684969;LOC100361457;Acta1;Actb;Actg1;Actc1;Actg2;Acta2;	LOC684969	gi77993370;gi13592133	High		29.1447	3.22106	0.562112	1	2	599.765	1198.52	-0.319656	23.1776	2070	2070	MS2	18/20	202.RAW
DTDIVDEAIYYFK	1	NP_001099403;	NP_001099403	Arpc3;	Arpc3	gi157786926	High		34.1122	3.2355	0.555556	1	2	796.381	1591.75	0.952841	50.2046	7389	7389	MS2	17/24	202.RAW
DTFFQNPQYIFEVK	1	NP_604456;	NP_604456	Capn5;	Capn5	gi19745190	High		34.7626	3.93407	0.424936	1	2	888.436	1775.87	0.944263	47.7645	6970	6970	MS2	17/26	194.RAW
DTFNHLTTWLEDAR	1	NP_113906;	NP_113906	Rab2a;	Rab2a	gi13929006	High		28.5679	3.93351	0.259542	1	3	573.609	1718.81	0.240605	44.3617	6765	6765	MS2	27/52	196.RAW
DTNGSQFFITTVK	1	NP_071981;	NP_071981	Ppib;	Ppib	gi11968126	High		28.4603	3.4775	0.454023	1	2	729.367	1457.73	0.389258	39.8402	5403	5403	MS2	19/24	202.RAW
DTSYLFITGPEVVK	1	NP_058726;	NP_058726	Pccb;	Pccb	gi148747119	High		27.391	3.33425	0.525526	1	2	784.915	1568.82	1.72139	44.8213	6770	6770	MS2	18/26	199.RAW
DTTASAVAVGLK	1	NP_570839;	NP_570839	Hadha;	Hadha	gi148747393	High		29.5274	3.13794	0.468153	1	2	566.814	1132.62	0.00521633	32.1379	4240	4240	MS2	20/22	170.RAW
DTTPLSVLcGSDIQVVSVGIK	2	XP_001079629;XP_215375;	XP_001079629	Col6a1;	Col6a1	gi293344916	High	C9(Carbamidomethyl)	52.6497	4.56254	0.644737	1	2	1094.58	2188.16	2.14662	48.839	7646	7646	MS2	26/40	193.RAW
DVDEVSSLLR	1	NP_001099367;	NP_001099367	Cct8;	Cct8	gi347800699	High		37.9924	2.99921	0.4	1	2	566.796	1132.58	0.124516	39.5953	5736	5736	MS2	14/18	170.RAW
DVFLGTFLYEYSR	1	NP_599153;	NP_599153	Alb;	Alb	gi158138568	High		52.371	4.29758	0.534884	1	2	805.399	1609.79	1.13071	51.4832	7976	7976	MS2	20/24	201.RAW
DVGEPVPFTEPPESFGFYIK	1	NP_001008519;	NP_001008519	Lrpprc;	Lrpprc	gi56605990	High		45.0191	3.86524	0.382429	1	2	1128.05	2255.09	0.904502	49.9336	7834	7834	MS2	24/38	193.RAW
DVGGIVLANAcGPcIGQWDR	1	NP_077374;	NP_077374	Aco2;	Aco2	gi40538860	High	C11(Carbamidomethyl), C14(Carbamidomethyl)	59.1396	4.3716	0.471396	1	2	1079.51	2158.02	0.770608	43.9142	6574	6574	MS2	20/38	170.RAW
DVLSVAFSSDNR	1	NP_570090;	NP_570090	Gnb2l1;	Gnb2l1	gi18543331	High		40.0006	3.28862	0.50152	1	2	655.323	1309.64	0.669234	39.9232	5803	5803	MS2	18/22	195.RAW
DVNAAIATIK	5	NP_001035097;NP_001011995;NP_071634;NP_001037735;NP_001019507;	NP_001035097	Tuba3a;Tuba1c;Tuba1a;Tuba1b;Tuba3b;	Tuba3a	gi112984124;gi11560133;gi58865558	High		36.5791	3.39482	0.522124	1	2	508.293	1015.58	0.303812	34.3925	4670	4670	MS2	16/18	201.RAW
DVNFEFPEFQL	3	XP_002726666;XP_002729622;NP_113758;	XP_002726666	LOC100362830;Rps7;	LOC100362830	gi201862122	High		31.886	3.20426	0.66875	1	2	692.825	1384.64	0.87732	54.5563	8695	8695	MS2	14/20	184.RAW
DVVDYIIFGTVIQEVK	1	NP_598302;	NP_598302	Hadhb;	Hadhb	gi19424338	High		67.3532	4.26702	0.512881	1	2	919.502	1838	0.866225	54.3817	8750	8750	MS2	21/30	190.RAW
DYGVLLESAGIALR	1	NP_071985;	NP_071985	Prdx3;	Prdx3	gi11968132	High		69.1071	4.40131	0.456818	1	2	738.907	1476.81	0.47588	47.0951	6808	6808	MS2	23/26	202.RAW
DYGVYLEDSGHTLR	1	NP_445964;	NP_445964	Prdx4;	Prdx4	gi16758274	High		1	2.82672	0.137809	1	2	812.884	1624.76	0.349889	35.5453	5057	5057	MS2	10/26	184.RAW
DYIWNTLNSGR	1	NP_570111;	NP_570111	Cs;	Cs	gi18543177	High		16.2295	3.35071	0.567164	1	2	669.826	1338.64	0.359571	41.0631	6118	6118	MS2	17/20	200.RAW
DYPVVSIEDPFDQDDWDAWQK	4	XP_001067222;XP_002726234;NP_036686;NP_001103378;	XP_001067222	Eno1-ps1;Eno1;	Eno1-ps1	gi109468300;gi293346061	High		98.2378	4.57289	0.512035	1	2	1284.57	2568.13	2.15282	50.6236	7466	7466	MS2	25/40	202.RAW
EAAEVLQNNR	1	NP_001101941;	NP_001101941	Ube2m;	Ube2m	gi157817518	High		31.1303	3.18194	0.433962	1	2	572.291	1143.57	-0.717759	24.7925	2861	2861	MS2	15/18	185.RAW
EAALVDMVNDGVEDLR	1	NP_036709;	NP_036709	Gstp1;	Gstp1	gi25453420	High		65.4163	5.13911	0.649805	1	2	873.423	1745.84	0.780992	45.2443	6937	6937	MS2	23/30	196.RAW
EADIQNFTSFISR	1	NP_059002;	NP_059002	Eci1;	Eci1	gi162287040	High		48.6614	3.30636	0.52568	1	2	764.376	1527.75	0.933111	44.3199	6616	6616	MS2	18/24	201.RAW
EAETFPFNPFDLTK	1	NP_036652;	NP_036652	Cat;	Cat	gi6978607	High		2.93569	3.03488	0.392739	1	2	828.401	1655.8	0.204449	50.9759	7925	7925	MS2	13/26	199.RAW
EAFQEALAAAGDK	1	NP_446252;	NP_446252	Txn1;	Txn1	gi16758644	High		19.7817	3.07231	0.413681	1	2	660.826	1320.64	0.933944	36.0832	4665	4665	MS2	17/24	202.RAW
EAFTDADNFGIQFPLDLDVK	2	NP_476542;NP_001014116;	NP_476542	Plscr1;Plscr2;	Plscr1	gi62078921	High		22.5452	3.24974	0.393846	1	2	1128.05	2255.1	5.60575	52.207	8111	8111	MS2	13/38	201.RAW
EAIEGTYIDKK	1	NP_112372;	NP_112372	Rps11;	Rps11	gi13592071	High		4.53594	3.00412	0.366667	1	2	633.833	1266.66	0.56171	27.332	2881	2881	MS2	14/20	202.RAW
EAILNDEIYcPPETAVLLASYAVQAK	1	NP_001005889;	NP_001005889	Rdx;	Rdx	gi56799432	High	C10(Carbamidomethyl)	10.576	3.64305	0.340659	1	3	960.157	2878.46	1.00896	52.1879	8248	8248	MS2	27/100	200.RAW
EAINVEQAFQTIAR	1	NP_076440;	NP_076440	Rab7a;	Rab7a	gi13027392	High		39.8721	4.27129	0.473068	1	2	795.419	1589.83	1.7039	44.6887	6351	6351	MS2	18/26	202.RAW
EALVDTLTGILSPVQEVR	1	NP_001100650;	NP_001100650	Ipo9;	Ipo9	gi157821073	High		20.6536	3.441	0.540698	1	2	970.54	1940.07	1.64242	51.4676	8099	8099	MS2	17/34	193.RAW
EAQLALGNAAADATEAK	1	NP_446418;	NP_446418	Lamc1;	Lamc1	gi281371490	High		79.0498	5.12507	0.688109	1	2	822.416	1643.83	1.14717	34.2529	4708	4708	MS2	26/32	198.RAW
EASDIILTDDNFTSIVK	3	NP_579822;NP_001005871;NP_445763;	NP_579822	Atp2b3;Atp2b4;Atp2b1;	Atp2b3	gi16758008	High		54.4782	4.47005	0.581655	1	2	940.979	1880.95	0.739845	44.6908	6718	6718	MS2	22/32	198.RAW
EAVVNTQELLDLLVK	4	XP_001080695;XP_002724565;XP_002727822;NP_001178519;	XP_001080695	Prpf8;	Prpf8	gi109491316	High		62.0057	4.17461	0.623501	1	2	842.48	1683.95	0.0695733	53.4409	8420	8420	MS2	19/28	193.RAW
EcGSDGIcISDLILDVR	2	XP_001075558;XP_345157;	XP_001075558	Itga2;	Itga2	gi109466064	High	C2(Carbamidomethyl), C8(Carbamidomethyl)	73.4089	4.53444	0.582781	1	2	961.455	1921.9	1.44647	49.9933	7844	7844	MS2	21/32	193.RAW
EDcVLWWEDcK	1	NP_598211;	NP_598211	Folr1;	Folr1	gi19424178	High	C3(Carbamidomethyl), C10(Carbamidomethyl)	27.3977	3.88343	0.551546	1	2	770.317	1539.63	1.56355	43.084	6408	6408	MS2	16/20	195.RAW
EDGNEEDKENQGDETQGQQPPQR	1	NP_113751;	NP_113751	Ybx1;	Ybx1	gi92373398	High		26.3966	4.08254	0.308824	1	3	876.708	2628.11	1.73755	21.2781	1959	1959	MS2	33/88	172.RAW
EDQTEYLEER	2	NP_786937;NP_001004082;	NP_786937	Hsp90aa1;Hsp90ab1;	Hsp90aa1	gi28467005;gi148747365	High		16.0177	2.98712	0.424749	1	2	656.289	1311.57	0.397134	29.5849	3713	3713	MS2	16/18	199.RAW
EDSQRPGAHLTVK	3	XP_002724890;XP_002728036;NP_058944;	XP_002724890	LOC100366043;LOC100361905;Hnrnpa1;	LOC100366043	gi293341286	High		21.0894	3.10703	0.347267	1	2	719.376	1437.75	0.440611	23.4206	2661	2661	MS2	16/24	190.RAW
EDVFLSVPcILGQNGISDVVK	3	XP_002725669;XP_576374;NP_058721;	XP_002725669	LOC100364670;RGD1562690;Ldha;	LOC100364670	gi8393706	High	C9(Carbamidomethyl)	45.0275	4.17417	0.553957	1	2	1145.1	2289.18	2.18096	51.151	7565	7565	MS2	21/40	202.RAW
EEAWDYVQAQVK	1	NP_113985;	NP_113985	Cd82;	Cd82	gi162287200	High		56.7407	4.31769	0.490741	1	2	733.353	1465.7	2.25352	38.4853	5527	5527	MS2	17/22	199.RAW
EEDSSAGTGDPPR	1	NP_001100089;	NP_001100089	Usp5;	Usp5	gi157819971	High		54.7448	3.03792	0.631579	1	2	659.281	1317.56	0.0502602	20.1095	1812	1812	MS2	15/24	197.RAW
EEFASTcPDDEEIELAYEQVAR	1	NP_001002807;	NP_001002807	Clic1;	Clic1	gi50657380	High	C7(Carbamidomethyl)	56.2363	3.80775	0.580052	1	2	1301.07	2601.13	0.505862	43.1548	6527	6527	MS2	20/42	196.RAW
EENIANIVTYPDDGLIDLK	1	NP_037045;	NP_037045	Atp1b3;	Atp1b3	gi6978553	High		61.0417	4.92476	0.583333	1	2	1066.54	2132.08	1.43227	46.7165	7207	7207	MS2	23/36	200.RAW
EEWqDEEFPRLLPEEAsRSGDtEDAQRGSQAGTPSSLALcGQRPMR	1	NP_001121659;	NP_001121659	Bnipl;	Bnipl	gi189491863	High	Q4(Deamidated), S17(Phospho), T22(Phospho), C40(Carbamidomethyl)	1	3.63547	0.0521978	1	4	1334.58	5335.3	-2.45231	32.1879	4446	4446	MS2	66/534	193.RAW
EFADSLGIPFLETSAK	1	NP_112352;	NP_112352	Rab1;	Rab1	gi45433570	High		31.1501	3.6262	0.446281	1	2	862.942	1724.88	1.81789	49.379	7235	7235	MS2	20/30	202.RAW
EFADSLGVPFLETSAK	2	XP_002727643;NP_001103449;	XP_002727643	LOC100363782;Rab1b;	LOC100363782	gi158341664	High		38.244	3.79402	0.604222	1	2	855.934	1710.86	1.34794	47.5744	7236	7236	MS2	19/30	201.RAW
EFFNFLPLSNQDPAPIR	1	NP_058726;	NP_058726	Pccb;	Pccb	gi148747119	High		21.4315	3.45971	0.419075	1	2	1003.01	2005.02	0.116061	50.793	7792	7792	MS2	17/32	198.RAW
EFNKYDTDGSK	1	NP_112330;	NP_112330	Actr3;	Actr3	gi70912366	High		4.69123	3.08612	0.404531	1	2	652.293	1303.58	-0.753417	22.1044	2304	2304	MS2	15/20	200.RAW
EFPGFLENQKDPLAVDK	1	NP_112376;	NP_112376	S100a10;	S100a10	gi13592079	High		43.5593	3.57516	0.48324	1	2	973.998	1946.99	1.36194	41.5245	5735	5735	MS2	21/32	202.RAW
EFSITDVVPYPISLR	1	NP_705893;	NP_705893	Hspa4;	Hspa4	gi24025637	High		71.1732	3.78096	0.597884	1	2	868.467	1735.93	0.129102	50.5722	7756	7756	MS2	19/28	198.RAW
EFTPcAQAAFQK	3	NP_001106694;NP_001104739;NP_150237;	NP_001106694	LOC100134871;LOC689064;Hbb;	LOC100134871	gi17985949	High	C5(Carbamidomethyl)	18.7128	3.1438	0.388535	1	2	699.33	1397.65	0.631244	33.1407	4643	4643	MS2	15/22	190.RAW
EGDETPNSIPADIVFIIK	1	NP_001013094;	NP_001013094	Dnajb4;	Dnajb4	gi61556870	High		48.8201	3.14451	0.359873	1	2	979.511	1958.02	1.97715	50.606	7898	7898	MS2	17/34	173.RAW
EGESALQNcAK	1	NP_001102913;	NP_001102913	Ndufb10;	Ndufb10	gi157822175	High	C9(Carbamidomethyl)	29.7192	3.29005	0.510638	1	2	603.775	1206.54	0.551027	23.6715	2514	2514	MS2	17/20	197.RAW
EGFFELIPQDLIK	1	NP_037118;	NP_037118	Nedd4;	Nedd4	gi158186672	High		32.9179	3.1623	0.379747	1	2	774.919	1548.83	0.129766	52.8329	8370	8370	MS2	13/24	200.RAW
EGFFGNPLAPNPADK	1	NP_446418;	NP_446418	Lamc1;	Lamc1	gi281371490	High		10.0154	3.2646	0.503067	1	2	787.386	1573.76	-0.417906	42.2967	6268	6268	MS2	19/28	198.RAW
EGGLGPLNIPLLADVTK	1	NP_058865;	NP_058865	Prdx2;	Prdx2	gi8394432	High		40.8336	3.19277	0.586207	1	2	853.989	1706.97	1.42223	52.3323	7783	7783	MS2	18/32	202.RAW
EGIPALDNFLDKL	1	NP_058941;	NP_058941	Eef2;	Eef2	gi8393296	High		14.5467	2.74985	0.330909	1	2	722.888	1444.77	0.461802	54.0068	8581	8581	MS2	15/24	196.RAW
EGLLLWcQR	4	NP_001163796;NP_596915;NP_113863;NP_112267;	NP_001163796	Actn2;Actn3;Actn4;Actn1;	Actn2	gi13591902	High	C7(Carbamidomethyl)	34.3847	3.15752	0.335443	1	2	587.805	1174.6	-0.0936537	43.4084	6478	6478	MS2	14/16	198.RAW
EGMELLARLPPtLcTWLKAMnPQDLQntGVPVAATAK	1	NP_001035244;	NP_001035244	Rab3gap2;	Rab3gap2	gi281604211	High	T12(Phospho), C14(Carbamidomethyl), N21(Deamidated), N27(Deamidated), T28(Phospho)	1	3.78497	0.00529101	1	4	1050	4196.98	-1.83569	51.1675	8002	8002	MS2	54/426	171.RAW
EGNPEEDITADQTNAQAAALYK	1	NP_001013104;	NP_001013104	Capg;	Capg	gi61556900	High		33.1288	3.95143	0.511392	1	3	783.7	2349.09	0.550032	34.5503	4845	4845	MS2	31/84	200.RAW
EGqLATSKWEtVPSSSKVDTnVIRGsSLLPPK	2	XP_001067608;XP_575426;	XP_001067608	Agbl3;	Agbl3	gi293346715	High	Q3(Deamidated), T11(Phospho), N21(Deamidated), S26(Phospho)	1	3.92303	0.183673	1	5	715.551	3573.72	3.30727	44.5512	6712	6712	MS2	74/488	183.RAW
EGSTLGLTIsGGTDKDGKPRVsNLRPGGLAAR	1	NP_612544;	NP_612544	Grip2;	Grip2	gi158081757	High	S10(Phospho), S22(Phospho)	1	4.23448	0.0780142	1	3	1114.23	3340.67	9.68481	42.8032	6268	6268	MS2	35/244	178.RAW
EGTGSTATSSSSTGGAVGK	1	NP_942046;	NP_942046	Eif3h;	Eif3h	gi38454242	High		55.1656	4.03337	0.699752	1	2	821.383	1641.76	1.25297	20.2373	1933	1933	MS2	20/36	200.RAW
EGVScEASNIHGK	1	NP_113940;	NP_113940	Bcam;	Bcam	gi13929056	High	C5(Carbamidomethyl)	48.1687	3.01195	0.418605	1	2	694.317	1387.63	0.357283	22.4636	2311	2311	MS2	17/24	177.RAW
EHALLAYTLGVK	5	XP_002725693;XP_002729266;XP_002730354;NP_787032;NP_036792;	XP_002725693	LOC100360413;LOC100360150;Eef1a1;Eef1a2;	LOC100360413	gi28460696	High		58.0272	3.22934	0.74613	1	2	657.875	1314.74	0.622129	38.6592	5521	5521	MS2	17/22	201.RAW
EIADLGEVLATAVIPQWQK	1	NP_001093987;	NP_001093987	Aars;	Aars	gi209862801	High		40.6839	2.76286	0.467391	1	2	1041.07	2081.13	2.64619	53.5013	8491	8491	MS2	17/36	196.RAW
EIEDAAqFATADPEPPLEELGYHIYSSDPPFEVR	5	XP_002725260;XP_002725261;XP_001060860;XP_001060918;NP_001004072;	XP_002725260	LOC100365902;LOC685778;Pdha1;	LOC100365902	gi124430510	High	Q7(Deamidated)	1	4.58677	0.35512	1	3	1278.6	3833.79	5.56316	50.0874	7796	7796	MS2	30/132	171.RAW
EIEDPEDRKPEDWDERPK	1	NP_742005;	NP_742005	Canx;	Canx	gi25282419	High		15.7982	3.88943	0.40617	1	3	761.69	2283.06	1.12418	28.322	3449	3449	MS2	26/68	170.RAW
EIFLSQPILLELEAPLK	3	NP_113715;NP_037197;NP_071943;	NP_113715	Ppp1ca;Ppp1cb;Ppp1cc;	Ppp1ca	gi11968062	High		81.5182	4.90691	0.596741	1	2	977.07	1953.13	0.934221	54.4838	8527	8527	MS2	24/32	201.RAW
EIFVDFAPFLSR	1	NP_001102025;	NP_001102025	Lrba;	Lrba	gi157818917	High		16.9805	3.43309	0.48105	1	2	720.881	1440.75	1.18171	52.1388	8013	8013	MS2	16/22	198.RAW
EIGLWFKPEELIDYK	3	XP_576453;XP_002727170;NP_114021;	XP_576453	RGD1565403;Nme2;	RGD1565403	gi55926145	High		45.8005	3.6811	0.565217	1	2	940.497	1879.99	1.39928	48.5712	7085	7085	MS2	17/28	202.RAW
EIIDLVLDR	3	NP_001011995;NP_071634;NP_001037735;	NP_001011995	Tuba1c;Tuba1a;Tuba1b;	Tuba1c	gi112984124;gi11560133;gi58865558	High		28.2262	3.18141	0.440252	1	2	543.314	1085.62	0.902754	44.3965	6662	6662	MS2	15/16	195.RAW
EILLVPGNSFFVDNSAPSSFFR	1	NP_058889;	NP_058889	Aadat;	Aadat	gi8393641	High		91.0232	4.01282	0.34414	1	2	1222.12	2443.23	2.2755	52.7948	8363	8363	MS2	24/42	200.RAW
EILQEEEDLAEIVQLVGK	1	NP_001101788;	NP_001101788	Atp6v1a;	Atp6v1a	gi157819953	High		31.9199	4.22376	0.523697	1	2	1028.05	2055.08	-1.40628	53.9165	8424	8424	MS2	19/34	201.RAW
EILVGDVGQTVDDPYTTFVK	3	XP_002727181;XP_001067293;NP_058843;	XP_002727181	LOC688430;Cfl1;	LOC688430	gi8393101	High		102.271	5.95994	0.416107	1	2	1098.56	2196.11	2.2571	44.5843	6706	6706	MS2	27/38	197.RAW
EIQVQHPAAK	1	NP_954522;	NP_954522	Cct3;	Cct3	gi40018616	High		14.7826	3.22601	0.408669	1	2	560.809	1120.61	0.0251763	23.3237	2404	2404	MS2	14/18	201.RAW
EISLWFQPEELVDYK	1	NP_612557;	NP_612557	Nme1;	Nme1	gi19924089	High		5.19225	3.08324	0.36039	1	2	948.479	1895.95	4.01467	51.8169	8129	8129	MS2	13/28	173.RAW
EIVFPFLGDSTVTK	1	NP_001124017;	NP_001124017	Lypd2;	Lypd2	gi194474090	High		1.30742	3.17562	0.525157	1	2	776.918	1552.83	1.9137	49.3419	7572	7572	MS2	15/26	201.RAW
EIVLADVIDNDSWR	3	XP_002727568;XP_002730248;NP_543186;	XP_002727568	LOC100359876;Paics;	LOC100359876	gi18266726	High		80.805	4.66562	0.505353	1	2	822.915	1644.82	-0.481643	46.7079	7205	7205	MS2	23/26	200.RAW
EIVTNFLAGFEP	1	NP_075581;	NP_075581	Atp5a1;	Atp5a1	gi40538742	High		14.9832	3.25211	0.606154	1	2	668.843	1336.68	0.716393	53.0823	7922	7922	MS2	17/22	202.RAW
EKGADYLVTEVENGGSLGSK	6	XP_002727490;XP_002727491;XP_002728469;XP_002728470;XP_574742;NP_445749;	XP_002727490	LOC100364062;LOC100362738;RGD1561179;Pkm2;	LOC100364062	gi293350511	High		25.8657	4.21199	0.536817	1	3	685.009	2053.01	1.2568	38.043	5399	5399	MS2	31/76	201.RAW
EKGSTASQVLQR	1	NP_620800;	NP_620800	Slc25a3;	Slc25a3	gi20806141	High		28.6748	3.10819	0.5209	1	2	652.352	1303.7	0.146945	24.3684	2762	2762	MS2	16/22	196.RAW
EKLcYVALDFEQEMATAASSSSLEK	5	XP_002725368;XP_002728578;XP_002729242;NP_112406;NP_001120921;	XP_002725368	LOC684969;LOC100361457;Actb;Actg1;	LOC684969	gi13592133	High	C4(Carbamidomethyl)	1	3.83206	0.224543	1	3	936.444	2807.32	1.62393	48.2949	7411	7411	MS2	25/96	195.RAW
EKLGPVPFFSLLQYE	1	NP_001013079;	NP_001013079	Aprt;	Aprt	gi61556832	High		14.1257	3.19748	0.471875	1	2	883.973	1766.94	1.32829	54.4497	8676	8676	MS2	18/28	184.RAW
EKYIDQEELNK	2	NP_786937;NP_001004082;	NP_786937	Hsp90aa1;Hsp90ab1;	Hsp90aa1	gi28467005;gi148747365	High		23.2112	3.24915	0.507692	1	2	704.852	1408.7	0.419694	27.6468	3318	3318	MS2	16/20	199.RAW
ELAEAEDVSIFK	1	NP_536729;	NP_536729	Atp5i;	Atp5i	gi17978459	High		51.6244	3.14447	0.528662	1	2	675.843	1350.68	0.0513124	39.3017	5297	5297	MS2	18/22	202.RAW
ELAEDGYSGVEVR	1	NP_001009239;	NP_001009239	Rps3;	Rps3	gi57164151	High		41.4637	3.28275	0.493902	1	2	712.339	1423.67	0.385289	32.0273	4326	4326	MS2	16/24	196.RAW
ELAPAVSVLQLFcSSPK	2	NP_001100399;NP_001026992;	NP_001100399	RGD1566215;Copg;	RGD1566215	gi73532768	High	C13(Carbamidomethyl)	88.8459	4.77409	0.67086	1	2	923.494	1845.98	1.04048	52.649	8095	8095	MS2	23/32	198.RAW
ELASQPDVDGFLVGGASLKPEFVDIINAK	2	NP_001028244;NP_075211;	NP_001028244	LOC500959;Tpi1;	LOC500959	gi117935064	High		27.0838	3.59863	0.491667	1	3	1010.53	3029.59	2.07598	49.7071	7297	7297	MS2	29/112	202.RAW
ELASQPDVDGFLVGGASLKPEFVDIINAKQ	2	NP_001028244;NP_075211;	NP_001028244	LOC500959;Tpi1;	LOC500959	gi117935064	High		44.6993	3.73584	0.403743	1	3	1053.22	3157.65	2.42138	49.6053	7620	7620	MS2	31/116	201.RAW
ELDELVGAIEEHFFQPQK	1	NP_001099477;	NP_001099477	Pgm2;	Pgm2	gi157822753	High		28.6184	3.74965	0.389333	1	2	1065.03	2129.06	1.22284	53.1755	8380	8380	MS2	15/34	171.RAW
ELEAVcQDVLSLLDNYLIK	1	NP_062249;	NP_062249	Ywhag;	Ywhag	gi9507245	High	C6(Carbamidomethyl)	28.9261	3.99161	0.411028	1	3	745.724	2235.16	0.41172	54.9488	8756	8756	MS2	27/72	196.RAW
ELETQISELQEDLESER	1	NP_037326;	NP_037326	Myh9;	Myh9	gi6981236	High		85.6201	5.29349	0.487713	1	2	1024.49	2047.97	0.909271	44.9157	6922	6922	MS2	26/32	193.RAW
ELETVcNDVLALLDK	1	NP_037184;	NP_037184	Ywhah;	Ywhah	gi6981710	High	C6(Carbamidomethyl)	42.6458	4.08685	0.481663	1	2	866.447	1731.89	2.28733	50.9657	7878	7878	MS2	19/28	201.RAW
ELFSNLQEFAGPSGK	2	XP_002729904;NP_001032432;	XP_002729904	LOC100362962;Mettl7a;	LOC100362962	gi293360837	High		59.1162	4.07394	0.592138	1	2	812.405	1623.8	0.330201	42.9222	6386	6386	MS2	19/28	198.RAW
ELFSPLHALNFGIGGDTTR	1	NP_071782;	NP_071782	Pafah1b2;	Pafah1b2	gi11693154	High		28.9983	4.13844	0.528986	1	3	682.354	2045.05	0.675604	48.0578	7329	7329	MS2	29/72	201.RAW
ELGQTLIDGGILDDIISEK	1	NP_037202;	NP_037202	Utrn;	Utrn	gi6981696	High		79.5575	4.39842	0.440909	1	2	1015.04	2029.07	1.0546	52.5155	8271	8271	MS2	24/36	193.RAW
ELISNASDALDK	2	NP_001004082;NP_001012197;	NP_001004082	Hsp90ab1;Hsp90b1;	Hsp90ab1	gi148747365;gi210032365	High		18.2071	3.23534	0.475309	1	2	638.326	1275.64	0.762796	33.4589	4483	4483	MS2	16/22	201.RAW
ELISNASDALDKIR	2	NP_001004082;NP_001012197;	NP_001004082	Hsp90ab1;Hsp90b1;	Hsp90ab1	gi148747365;gi210032365	High		54.1773	3.67469	0.474114	1	2	772.918	1544.83	0.0707059	37.6729	5327	5327	MS2	18/26	201.RAW
ELISNSSDALDK	1	NP_786937;	NP_786937	Hsp90aa1;	Hsp90aa1	gi28467005	High		26.5899	2.76513	0.310469	1	2	646.323	1291.64	0.535725	31.0281	4143	4143	MS2	13/22	184.RAW
ELKDLLQTELSSFLDVQK	1	NP_001007637;	NP_001007637	S100a1;	S100a1	gi56090267	High		26.2101	3.89174	0.498715	1	3	702.716	2106.13	0.143675	53.5958	8016	8016	MS2	31/68	202.RAW
ELLAPGIVDPDTVLVLVNAIYFK	1	NP_954516;	NP_954516	Serpinb6a;	Serpinb6a	gi40018548	High		38.2887	3.87496	0.521964	1	3	833.81	2499.41	1.25885	55.2409	8811	8811	MS2	29/88	200.RAW
ELLLQPVTISR	1	NP_001100085;	NP_001100085	Arpc4;	Arpc4	gi319020750	High		24.9521	3.32284	0.590361	1	2	634.882	1268.76	0.136029	40.8204	5594	5594	MS2	14/20	202.RAW
ELNSYEDFLDAR	2	NP_598258;NP_001106874;	NP_598258	Lnpep;	Lnpep	gi19424264	High		26.5864	3.34621	0.492537	1	2	736.339	1471.67	0.545411	41.425	6106	6106	MS2	16/22	198.RAW
ELQAQIAELQEDFESEK	1	NP_113708;	NP_113708	Myh10;	Myh10	gi13928704	High		51.4864	3.84096	0.369792	1	2	1003.98	2006.96	0.71422	45.6119	7053	7053	MS2	21/32	193.RAW
ELQEFYKDTYQK	1	NP_444177;	NP_444177	Cd9;	Cd9	gi148229054	High		22.9855	4.0134	0.326683	1	2	796.386	1591.77	0.959412	32.24	4236	4236	MS2	18/22	201.RAW
ELQNTAANLHVR	1	NP_076445;	NP_076445	Scamp2;	Scamp2	gi55741768	High		57.0363	3.43508	0.43314	1	2	683.366	1365.72	0.390454	28.4739	3547	3547	MS2	15/22	183.RAW
ELTDEsVTLqDADILnTVILQQLK	1	NP_001101375;	NP_001101375	Ubxn2b;	Ubxn2b	gi157824184	High	S6(Phospho), Q10(Deamidated), N16(Deamidated)	1	3.54485	0.0621469	1	4	696.095	2781.36	-3.64594	42.0298	6366	6366	MS2	41/204	189.RAW
ELTKVEEEIQTLSQVLAAK	1	NP_001099891;	NP_001099891	Tpd52;	Tpd52	gi157823391	High		50.6427	3.53412	0.419263	1	3	710.395	2129.17	0.452458	51.1716	7917	7917	MS2	32/72	201.RAW
ENDDVVSEDLVQQDVQDLYEAGELK	1	NP_077070;	NP_077070	Anxa6;	Anxa6	gi130502086	High		52.3344	5.43737	0.540441	1	2	1425.66	2850.32	1.36785	48.616	7129	7129	MS2	24/48	194.RAW
ENTEGEYSGIEHVIVDGVVQSIK	1	NP_446090;	NP_446090	Idh3a;	Idh3a	gi16758446	High		39.4287	3.77723	0.230159	1	3	834.751	2502.24	0.607301	46.8018	6753	6753	MS2	29/88	202.RAW
EPWLLASQYQDAIR	1	NP_001099804;	NP_001099804	Ganab;	Ganab	gi157822919	High		44.3642	3.06918	0.449511	1	2	845.435	1689.86	1.65161	44.6643	6739	6739	MS2	17/26	199.RAW
EQADFAIEALAK	4	XP_001053471;XP_573030;NP_037326;NP_001164071;	XP_001053471	Myh11;Myh9;	Myh11	gi6981236	High		29.3932	3.29838	0.515152	2	2	653.338	1305.67	0.0347717	40.7485	5978	5978	MS2	16/22	198.RAW
EQFLDGDAWTNR	1	NP_071794;	NP_071794	Calr;	Calr	gi11693172	High		26.1263	3.26316	0.496933	1	2	726.332	1451.66	0.606265	38.6627	5562	5562	MS2	17/22	199.RAW
EQLQDLEQLQKDNK	2	XP_001068093;XP_218972;	XP_001068093	Numa1;	Numa1	gi109462514	High		13.1688	3.25861	0.223926	1	2	864.943	1728.88	1.79355	43.1389	6419	6419	MS2	16/26	195.RAW
EQLWLANEGLITK	1	NP_001101959;	NP_001101959	Iqgap1;	Iqgap1	gi210032529	High		68.7093	3.71084	0.568733	1	2	757.915	1514.82	0.528018	43.6271	6682	6682	MS2	21/24	193.RAW
EQNDEASPTPR	1	NP_446034;	NP_446034	Tinagl1;	Tinagl1	gi16758354	High		23.0051	3.12596	0.469649	1	2	622.281	1243.55	-0.107861	19.6117	1865	1865	MS2	16/20	198.RAW
EQSILELGSLLAK	1	NP_001100497;	NP_001100497	Psmd11;	Psmd11	gi157820107	High		3.46323	2.94778	0.498305	1	2	700.904	1400.8	0.970601	48.7206	7680	7680	MS2	15/24	182.RAW
ESALVFDPQSSSISNK	1	NP_112274;	NP_112274	Anpep;	Anpep	gi13591914	High		20.2069	3.83817	0.578125	1	2	854.923	1708.84	0.370917	37.3814	5324	5324	MS2	20/30	198.RAW
ESDVPLKSEEFEVTK	2	XP_002727202;XP_576697;	XP_002727202	LOC501282;	LOC501282	gi109513128	High		55.3691	3.67469	0.411444	1	2	868.933	1736.86	0.0489895	33.3321	4107	4107	MS2	17/28	202.RAW
ESKKEDLVFIFWAPESAPLK	1	NP_058843;	NP_058843	Cfl1;	Cfl1	gi357588464;gi8393101	High		32.7631	4.15172	0.455422	1	3	778.752	2334.24	0.967894	48.0298	6982	6982	MS2	30/76	202.RAW
ESQTLVGIVER	1	NP_445779;	NP_445779	Clcnka;	Clcnka	gi16758030	High		28.4196	3.16164	0.408228	1	2	615.838	1230.67	0.272821	36.9404	5239	5239	MS2	15/20	198.RAW
ESSADILTEIGR	1	NP_001007737;	NP_001007737	Tmem109;	Tmem109	gi56090451	High		16.47	3.34868	0.4	1	2	645.831	1290.65	0.537072	40.0828	5800	5800	MS2	18/22	201.RAW
ESTLHLVLR	19	XP_002724551;XP_002724552;XP_002725187;XP_001060136;XP_002726071;XP_002726633;XP_002727766;XP_002727767;XP_002728325;XP_574121;XP_002729130;XP_002729582;XP_001067791;XP_002726691;XP_002729613;NP_112375;NP_059010;NP_620250;NP_113875;	XP_002724551	LOC100360548;LOC100360645;LOC692029;RGD1564290;RGD1562196;LOC100363345;LOC688661;LOC100360708;Rps27a;Ubc;Ubb;Uba52;	LOC100360548	gi20302085	High		56.685	3.19716	0.3375	1	2	534.314	1067.62	0.194805	35.298	4913	4913	MS2	15/16	198.RAW
ESVcQAALGLILK	1	NP_001009653;	NP_001009653	Mccc1;	Mccc1	gi57528264	High	C4(Carbamidomethyl)	28.8901	3.40189	0.258824	1	2	701.393	1401.78	0.827906	48.387	7087	7087	MS2	17/24	194.RAW
ESYVETELIFALAK	1	NP_062172;	NP_062172	Cltc;	Cltc	gi9506497	High		47.7728	3.49664	0.565714	1	2	806.927	1612.85	0.176252	50.1687	7874	7874	MS2	20/26	193.RAW
ETAcTTGVLQTLTLFK	1	NP_001020050;	NP_001020050	Dnpep;	Dnpep	gi67846036	High	C4(Carbamidomethyl)	25.7594	3.02026	0.400662	1	2	891.97	1782.93	1.04178	48.9319	7719	7719	MS2	14/30	182.RAW
ETDLLLDDSLVSLFGNR	1	NP_446062;	NP_446062	Prdx5;	Prdx5	gi16758404	High		37.2004	3.88641	0.526992	1	3	636.33	1906.98	-0.127574	53.8446	8061	8061	MS2	30/64	202.RAW
ETEcTYFSTPLLLGK	1	NP_112413;	NP_112413	Mdh2;	Mdh2	gi42476181	High	C4(Carbamidomethyl)	63.7042	3.44486	0.427326	1	2	879.936	1758.86	1.35321	45.0152	6413	6413	MS2	15/28	202.RAW
ETSGNLENLLLAVVK	1	NP_037264;	NP_037264	Anxa5;	Anxa5	gi6978505	High		46.7596	3.97292	0.322418	1	2	800.452	1599.9	1.15697	52.5012	7815	7815	MS2	19/28	202.RAW
ETVVTSTTEPSR	1	NP_001100276;	NP_001100276	Prkcsh;	Prkcsh	gi157818781	High		48.6001	3.08088	0.519481	1	2	653.828	1306.65	0.50987	25.1074	2504	2504	MS2	15/22	194.RAW
ETWDDRWINDVEDSYGqQWTYEQR	1	NP_036636;	NP_036636	Atp1a1;	Atp1a1	gi6978543	High	Q17(Deamidated)	4.85385	5.07643	0.00984252	1	3	1040.79	3120.35	7.54922	46.2024	6985	6985	MS2	29/92	186.RAW
EVAAFAQFGSDLDAATQQLLSR	1	NP_075581;	NP_075581	Atp5a1;	Atp5a1	gi40538742	High		40.6418	5.36693	0.506518	1	3	780.061	2338.17	0.14477	54.06	8101	8101	MS2	37/84	202.RAW
EVAEQFLNIR	1	NP_001006971;	NP_001006971	Uqcrc2;	Uqcrc2	gi55741544	High		32.145	3.2097	0.29595	1	2	609.828	1218.65	0.58573	39.3494	5866	5866	MS2	16/18	188.RAW
EVEERPAPTPWGSK	1	NP_062162;	NP_062162	Arpc1b;	Arpc1b	gi9506405	High		15.6431	3.28018	0.356707	1	2	791.897	1582.79	0.910978	29.8353	3881	3881	MS2	16/26	196.RAW
EVGVYEALKDDSWLK	1	NP_150238;	NP_150238	Mdh1;	Mdh1	gi15100179	High		70.4209	3.93964	0.56599	1	2	876.447	1751.89	1.07837	43.4909	6454	6454	MS2	19/28	201.RAW
EVGVYEALKDDSWLKGEFITTVQQR	1	NP_150238;	NP_150238	Mdh1;	Mdh1	gi15100179	High		84.9167	5.33819	0.606742	1	3	971.168	2911.49	1.80165	46.5571	7104	7104	MS2	37/96	183.RAW
EVQAALTLAK	1	NP_113870;	NP_113870	Hsd17b10;	Hsd17b10	gi13994225	High		48.3428	2.78811	0.537634	1	2	522.308	1043.61	-0.0446824	32.6981	4462	4462	MS2	14/18	196.RAW
EVQGFESSTFQGYFK	1	NP_001004080;	NP_001004080	Gsn;	Gsn	gi51854227	High		48.9277	4.07643	0.561275	1	2	877.408	1753.81	1.36868	41.6479	5759	5759	MS2	19/28	202.RAW
EVQGNESDLFMSYFPQGLK	1	NP_001013104;	NP_001013104	Capg;	Capg	gi61556900	High		41.005	4.39682	0.6	1	2	1095.02	2189.03	2.3325	48.4806	7462	7462	MS2	19/36	183.RAW
EVQTNDLKEVVNK	2	XP_002728624;NP_058849;	XP_002728624	LOC100362727;Rps3a;	LOC100362727	gi8394221	High		31.2488	3.39077	0.250737	1	2	758.405	1515.8	0.440857	29.5086	3752	3752	MS2	14/24	177.RAW
EVSIFGAASELFTR	1	NP_077362;	NP_077362	Hmgcl;	Hmgcl	gi13242293	High		53.0644	3.49999	0.52	1	2	763.897	1526.79	1.08554	52.2822	8358	8358	MS2	18/26	188.RAW
EVVEEAENGR	5	XP_002724953;XP_001063626;XP_002728075;XP_001069809;NP_068508;	XP_002724953	LOC100363620;LOC682905;LOC100359583;LOC689166;Ptma;	LOC100363620	gi293341456	High		38.1826	3.44803	0.530435	1	2	566.268	1131.53	0.139926	23.725	2524	2524	MS2	17/18	197.RAW
EVWFFGLQYQDTK	1	NP_110490;	NP_110490	Msn;	Msn	gi13540689	High		56.7044	3.61658	0.466851	1	2	830.905	1660.8	1.14194	49.477	7648	7648	MS2	19/24	177.RAW
EVWNTYELDLVNYQNK	1	NP_062099;	NP_062099	Dync1h1;	Dync1h1	gi148491097	High		55.5501	4.46431	0.58296	1	2	1014.49	2027.97	1.6467	44.5167	6847	6847	MS2	20/30	193.RAW
EVYQQQQYGSGGR	1	NP_112620;	NP_112620	Hnrnpab;	Hnrnpab	gi140971918	High		53.7411	4.03522	0.507426	1	2	750.348	1499.69	1.25045	24.0852	2235	2235	MS2	20/24	202.RAW
EYFGQFGEIEAIELPIDPK	1	NP_112620;	NP_112620	Hnrnpab;	Hnrnpab	gi140971918	High		57.7036	4.91017	0.462322	1	2	1098.05	2195.1	2.04143	50.4368	7431	7431	MS2	22/36	202.RAW
EYFSWEGAFQHVGK	1	NP_001004223;	NP_001004223	Eef1g;	Eef1g	gi51948418	High		32.4192	3.13538	0.394904	1	2	842.893	1684.78	2.06969	42.7485	6526	6526	MS2	16/26	187.RAW
EYQISAGDFPEVK	1	NP_647540;	NP_647540	Ehd4;	Ehd4	gi21326447	High		39.8576	3.29293	0.428571	1	2	741.86	1482.71	1.1161	38.5792	5710	5710	MS2	18/24	187.RAW
EYVLTQQGFIYQGSVK	1	NP_062259;	NP_062259	Tgm2;	Tgm2	gi42476287	High		75.0196	5.23363	0.583174	1	2	930.48	1859.95	-0.228264	39.951	5465	5465	MS2	23/30	194.RAW
FAAATGATPIAGR	1	NP_058834;	NP_058834	Rpsa;	Rpsa	gi8393693	High		38.0876	3.5947	0.649025	1	2	602.328	1203.65	-0.306255	29.4082	3799	3799	MS2	21/24	200.RAW
FADDTYTESYISTIGVDFK	3	XP_002727643;NP_001103449;NP_112352;	XP_002727643	LOC100363782;Rab1b;Rab1;	LOC100363782	gi158341664;gi45433570	High		85.6161	5.43909	0.604779	1	2	1086.51	2172.01	1.80279	46.4238	7022	7022	MS2	26/36	201.RAW
FAELAQIYAR	1	NP_001029298;	NP_001029298	Nit2;	Nit2	gi77628000	High		35.882	3.49643	0.62	1	2	591.32	1181.63	0.32173	38.8415	5555	5555	MS2	17/18	201.RAW
FAIQDISVEETSAK	4	NP_001163796;NP_596915;NP_113863;NP_112267;	NP_001163796	Actn2;Actn3;Actn4;Actn1;	Actn2	gi77539778	High		53.5272	3.90878	0.547315	1	2	769.391	1537.77	0.291748	37.7593	5477	5477	MS2	20/26	200.RAW
FALITWIGEDVSGLQR	1	NP_001101922;	NP_001101922	Cotl1;	Cotl1	gi157823483	High		35.2401	2.98102	0.281879	1	2	902.984	1804.96	1.06813	53.1376	8371	8371	MS2	13/30	173.RAW
FANEITPITISVK	1	NP_058771;	NP_058771	Acat1;	Acat1	gi8392836	High		60.4296	3.44505	0.466667	1	2	716.907	1432.81	0.896494	41.3796	6048	6048	MS2	19/24	201.RAW
FANSLVGVQQQLQAFNTYR	1	NP_001013148;	NP_001013148	Sptbn1;	Sptbn1	gi61557085	High		53.9691	4.67476	0.595289	1	2	1092.57	2184.13	2.89492	46.3129	7059	7059	MS2	21/36	199.RAW
FcNPGFPIGcYITDK	1	NP_001005554;	NP_001005554	Tm9sf2;	Tm9sf2	gi53850636	High	C2(Carbamidomethyl), C10(Carbamidomethyl)	21.057	3.98088	0.550251	1	2	894.909	1788.81	1.8078	44.2988	6807	6807	MS2	21/28	193.RAW
FcTGLTQIETLFK	1	NP_036661;	NP_036661	Ckb;	Ckb	gi31542401	High	C2(Carbamidomethyl)	65.4113	3.64426	0.505495	1	2	779.404	1557.8	1.29233	49.164	7195	7195	MS2	19/24	202.RAW
FDLGQDVIDFTGHSLALYR	1	NP_058972;	NP_058972	Gdi2;	Gdi2	gi40254781	High		55.1863	3.60427	0.377778	1	3	723.032	2167.08	0.428022	50.9029	8085	8085	MS2	25/72	182.RAW
FDLNSPWEAFPAYR	1	NP_001099959;	NP_001099959	Ndufs3;	Ndufs3	gi157817227	High		31.8957	2.97116	0.444444	1	2	856.908	1712.81	1.5019	47.9046	7452	7452	MS2	14/26	196.RAW
FEDENFILK	6	XP_002726405;XP_002728136;XP_002729493;XP_002728142;XP_002729349;NP_058797;	XP_002726405	LOC100364739;LOC100360977;LOC100362969;LOC100361959;LOC100363465;Ppia;	LOC100364739	gi293353068	High		29.8156	3.12589	0.348243	1	2	577.79	1154.57	-0.166179	38.7172	5182	5182	MS2	14/16	202.RAW
FEDGDLTLYQSNAILR	1	NP_036709;	NP_036709	Gstp1;	Gstp1	gi25453420	High		96.6248	5.38701	0.599258	1	2	927.966	1854.93	1.03896	42.2518	5877	5877	MS2	24/30	202.RAW
FEIVYNLLSLR	1	NP_001099959;	NP_001099959	Ndufs3;	Ndufs3	gi157817227	High		59.8158	3.58811	0.342618	1	2	683.891	1366.77	0.919113	51.6185	8003	8003	MS2	17/20	201.RAW
FETLQAQAGK	1	NP_001041335;	NP_001041335	Krt7;	Krt7	gi114145513	High		38.7348	2.95608	0.516892	1	2	546.788	1092.57	0.182885	28.496	3620	3620	MS2	14/18	184.RAW
FEVGDIMLIR	1	NP_001099501;	NP_001099501	Np;	Np	gi157822819	High		38.7865	3.13985	0.519108	1	2	596.824	1192.64	0.342833	46.9226	7261	7261	MS2	17/18	196.RAW
FFADLLDYIK	1	NP_036715;	NP_036715	Hprt1;	Hprt1	gi51092266	High		27.8024	3.07203	0.589577	1	2	622.832	1244.66	1.05812	52.5079	8166	8166	MS2	16/18	201.RAW
FFDEESYSLLR	1	NP_058895;	NP_058895	Ssr4;	Ssr4	gi8394364	High		22.8893	3.48097	0.517241	1	2	703.336	1405.67	1.32286	42.7402	6348	6348	MS2	17/20	197.RAW
FGANAILGVSLAVcK	6	XP_001067222;XP_002726234;NP_036686;NP_001103378;NP_037081;NP_647541;	XP_001067222	Eno1-ps1;Eno1;Eno3;Eno2;	Eno1-ps1	gi158186649	High	C14(Carbamidomethyl)	29.8928	3.34386	0.520958	1	2	760.418	1519.83	-1.57183	63.7671	9561	9561	MS2	19/28	200.RAW
FGFNPLEFENFSWR	2	XP_001060527;NP_001178538;	XP_001060527	Lama5;	Lama5	gi109471512	High		53.0301	3.61521	0.524862	1	2	895.42	1789.83	-0.170904	53.2104	8439	8439	MS2	19/26	200.RAW
FGFPEGSVELYAEK	1	NP_001009239;	NP_001009239	Rps3;	Rps3	gi57164151	High		48.4604	2.84872	0.529825	1	2	786.882	1572.76	-0.398925	41.8107	6266	6266	MS2	16/26	196.RAW
FGLEGcEVLIPALK	1	NP_001017461;	NP_001017461	Ogdh;	Ogdh	gi62945278	High	C6(Carbamidomethyl)	39.155	3.13754	0.340764	1	2	773.422	1545.84	1.35992	47.6965	7260	7260	MS2	19/26	201.RAW
FGLGSIAGAVGATAVYPIDLVK	2	XP_001054092;XP_342641;	XP_001054092	Slc25a13;	Slc25a13	gi293346639	High		98.3288	5.01829	0.711155	1	2	1060.1	2119.18	1.54388	52.7833	7899	7899	MS2	25/42	194.RAW
FGNAFLNR	3	NP_001011939;NP_647540;NP_620245;	NP_001011939	Ehd1;Ehd4;Ehd3;	Ehd1	gi21326447	High		34.7681	2.9178	0.534247	1	2	469.746	938.485	0.693261	34.4651	4718	4718	MS2	12/14	170.RAW
FGPYYTEPVIAGLDPK	3	XP_001081206;XP_215842;NP_058981;	XP_001081206	RGD1564425;Psmb3;	RGD1564425	gi8394082	High		38.2814	3.13336	0.539936	1	2	883.953	1766.9	-0.253307	44.1942	6591	6591	MS2	17/30	201.RAW
FGSLcEVETGR	1	NP_786930;	NP_786930	Agrn;	Agrn	gi28461145	High	C5(Carbamidomethyl)	42.973	3.26005	0.466258	1	2	627.793	1254.58	0.42223	33.3642	4529	4529	MS2	16/20	198.RAW
FGVEQDVDMVFASFIR	4	XP_002727490;XP_002727491;XP_574742;NP_445749;	XP_002727490	LOC100364062;RGD1561179;Pkm2;	LOC100364062	gi293350511	High		41.2814	4.26824	0.503513	1	3	620.638	1859.9	0.526186	54.8037	8586	8586	MS2	33/60	201.RAW
FGVIFAGAQK	1	NP_942033;	NP_942033	Psat1;	Psat1	gi61889115	High		45.5637	3.36141	0.5	1	2	519.292	1037.58	-0.209124	37.8239	5490	5490	MS2	16/18	200.RAW
FIAIcNPLRYAmILtNSRItVVGFAIIIR	1	NP_001000749;	NP_001000749	Olr57;	Olr57	gi47577705	High	C5(Carbamidomethyl), M12(Oxidation), T15(Phospho), T20(Phospho)	1	3.674	0.0653951	1	4	878.701	3511.78	-9.18059	48.3409	7518	7518	MS2	57/330	200.RAW
FIDDVVSAVLR	2	XP_001062776;NP_001128014;	XP_001062776	LOC682714;Pcyox1l;	LOC682714	gi109507428	High		31.0505	3.28307	0.390244	1	2	617.346	1233.68	0.934454	47.1139	7211	7211	MS2	19/20	199.RAW
FIHDQTSSNPK	1	NP_059003;	NP_059003	Slc25a1;	Slc25a1	gi8394297	High		32.5264	2.9338	0.47099	1	2	637.312	1273.62	0.138086	21.119	2112	2112	MS2	14/20	196.RAW
FILNLPTFSVR	1	NP_058980;	NP_058980	Psmb2;	Psmb2	gi8394079	High		38.2916	3.12448	0.394231	1	2	653.88	1306.75	1.14956	50.455	7782	7782	MS2	16/20	201.RAW
FKDIFQEIFDK	1	NP_001014183;	NP_001014183	Idh2;	Idh2	gi62079055	High		38.7807	3.63794	0.409341	1	2	715.373	1429.74	1.36072	49.1729	7539	7539	MS2	18/20	201.RAW
FKDIFQEIFDKHYK	1	NP_001014183;	NP_001014183	Idh2;	Idh2	gi62079055	High		8.85848	3.70141	0.340541	1	4	465.244	1857.95	-0.366966	42.9295	6566	6566	MS2	35/78	188.RAW
FKDIFQEIYDK	1	NP_113698;	NP_113698	Idh1;	Idh1	gi13928690	High		41.837	3.81166	0.430446	1	2	723.37	1445.73	0.398243	42.0289	6303	6303	MS2	17/20	200.RAW
FKDLGEqHFK	1	NP_599153;	NP_599153	Alb;	Alb	gi158138568	High	Q7(Deamidated)	29.2093	3.47802	0.252874	1	3	417.212	1249.62	-0.0959613	28.1297	3047	3047	MS2	24/36	202.RAW
FKDPVKDGEAK	1	NP_001101788;	NP_001101788	Atp6v1a;	Atp6v1a	gi157819953	High		29.7639	3.56448	0.429775	1	3	411.887	1233.65	-0.385045	22.6856	2495	2495	MS2	24/40	182.RAW
FKLEAPDADELPR	1	NP_077374;	NP_077374	Aco2;	Aco2	gi40538860	High		44.7743	4.19478	0.455847	1	3	500.928	1500.77	-0.846727	37.3198	5257	5257	MS2	29/48	201.RAW
FKLGLDFPNLPYLIDGSHK	3	NP_112416;NP_001019475;NP_803175;	NP_112416	Gstm7;Gstm4;Gstm2;	Gstm7	gi66730313;gi13592152;gi28933457	High		33.2466	5.32488	0.479323	1	3	725.394	2174.17	1.05877	49.9828	7691	7691	MS2	35/72	201.RAW
FLAVGLVDNTVR	1	NP_001099657;	NP_001099657	Sf3b3;	Sf3b3	gi297207121	High		69.1506	3.6519	0.367123	1	2	652.373	1303.74	0.697431	42.2512	6419	6419	MS2	20/22	193.RAW
FLDGNELTLADcNLLPK	1	NP_001002807;	NP_001002807	Clic1;	Clic1	gi50657380	High	C12(Carbamidomethyl)	44.2524	4.33782	0.578341	1	2	966.992	1932.98	1.28637	45.908	7055	7055	MS2	20/32	200.RAW
FLELLcHSAK	1	NP_620203;	NP_620203	Podxl;	Podxl	gi20301990	High	C6(Carbamidomethyl)	28.0066	3.10771	0.395498	1	2	609.321	1217.63	-0.152933	37.9124	5427	5427	MS2	14/18	198.RAW
FLFLLLGPAGK	1	NP_478118;	NP_478118	Slc4a7;	Slc4a7	gi17158029	High		71.6261	3.53465	0.603399	1	2	588.363	1175.72	0.1347	53.2337	8387	8387	MS2	16/20	193.RAW
FLIPNASQPESK	1	NP_037143;	NP_037143	Ywhaz;	Ywhaz	gi62990183	High		38.6074	3.19768	0.496875	1	2	665.854	1330.7	0.856875	35.4351	4881	4881	MS2	17/22	201.RAW
FLQEYFDGNLKR	1	NP_059015;	NP_059015	Pdia3;	Pdia3	gi8393322	High		30.2659	3.51575	0.349432	1	2	765.392	1529.78	0.681887	37.0367	5334	5334	MS2	18/22	200.RAW
FLSEHPGGEEVLLEQAGADATESFEDVGHSPDAR	1	NP_085075;	NP_085075	Cyb5b;	Cyb5b	gi13399338	High		41.8272	4.58704	0.335512	1	4	899.917	3596.64	0.91828	45.0479	6755	6755	MS2	40/198	201.RAW
FLSILcSR	1	NP_077069;	NP_077069	Anxa4;	Anxa4	gi55742832	High	C6(Carbamidomethyl)	25.7833	2.75278	0.229091	1	2	498.27	995.533	-0.814072	40.6138	6088	6088	MS2	14/14	189.RAW
FNASQLITQR	1	NP_001013053;	NP_001013053	Phb2;	Phb2	gi61556754	High		48.4769	3.63725	0.39011	1	2	589.32	1177.63	-0.0590019	35.4652	5024	5024	MS2	16/18	200.RAW
FNGGGHINHSIFWTNLSPK	1	NP_058747;	NP_058747	Sod2;	Sod2	gi8394331	High		28.0443	3.55495	0.442254	1	3	709.357	2126.06	0.0402377	38.3019	5583	5583	MS2	25/72	196.RAW
FNqAILVsRHDPAsRRR	1	NP_001099964;	NP_001099964	Lpcat4;	Lpcat4	gi157817376	High	Q3(Deamidated), S8(Phospho), S14(Phospho)	1	2.74766	0.0363636	1	2	1092.51	2184.02	-1.7477	41.5991	6148	6148	MS2	12/62	177.RAW
FNVLQYVVPEVK	1	NP_001040552;	NP_001040552	Eif3a;	Eif3a	gi261337190	High		54.0556	3.97266	0.478589	1	2	717.904	1434.8	1.31843	49.1776	7595	7595	MS2	20/22	199.RAW
FNVSATPEQYVPYSTTR	1	NP_001100251;	NP_001100251	Ndufa12;	Ndufa12	gi164565371	High		56.6562	3.88782	0.624679	1	2	980.477	1959.95	0.943649	37.8478	5524	5524	MS2	16/32	185.RAW
FNVWDVGGQDK	1	NP_077066;	NP_077066	Arf6;	Arf6	gi13162345	High		8.87497	3.11861	0.448718	1	2	632.802	1264.6	0.490097	39.6871	5751	5751	MS2	17/20	197.RAW
FNYGFEYLGVQDK	1	NP_062099;	NP_062099	Dync1h1;	Dync1h1	gi148491097	High		82.0083	3.7555	0.582447	1	2	790.375	1579.74	0.349697	42.984	6559	6559	MS2	22/24	193.RAW
FPNAEFAEITK	1	NP_599153;	NP_599153	Alb;	Alb	gi158138568	High		52.7178	3.35883	0.458333	1	2	633.822	1266.64	-0.0150729	37.8589	5497	5497	MS2	17/20	200.RAW
FQDTDGKELLPK	2	XP_002726705;XP_002729611;	XP_002726705	LOC100363662;LOC100360180;	LOC100363662	gi293347815	High		1.02608	3.19796	0.3875	1	2	695.864	1390.72	0.189769	31.9312	4201	4201	MS2	16/22	199.RAW
FQELIFEDFAR	1	NP_001103355;	NP_001103355	Fam129b;	Fam129b	gi158081781	High		57.5973	3.43869	0.459302	1	2	707.854	1414.7	0.540067	47.3614	7206	7206	MS2	17/20	198.RAW
FQIQDISVETEDNK	2	NP_062040;NP_001013148;	NP_062040	Sptbn2;Sptbn1;	Sptbn2	gi61557085;gi9507135	High		35.0391	3.76923	0.453581	1	2	833.403	1665.8	0.871655	38.296	5373	5373	MS2	16/26	175.RAW
FQLTDSQIYEVLSVIR	1	NP_001099187;	NP_001099187	Dpysl2;	Dpysl2	gi157786744	High		66.0689	4.82767	0.598344	1	2	956.017	1911.03	2.29595	53.7041	8035	8035	MS2	24/30	202.RAW
FQSAAIGALQEASEAYLVGLFEDTNLcAIHAK	11	XP_002724941;XP_001078374;XP_002726720;XP_002726976;XP_002727890;XP_002728089;XP_002728910;XP_002729636;XP_002729863;XP_002729864;NP_446437;	XP_002724941	LOC100365096;LOC686736;LOC682432;LOC100364712;LOC690171;LOC100361558;LOC100360868;LOC100360975;H3f3b;	LOC100365096	gi109463589	High	C27(Carbamidomethyl)	112.251	6.29204	0.405405	1	3	1146.58	3437.71	2.04491	54.6443	8798	8798	MS2	38/124	190.RAW
FQSLGVAFYR	1	NP_076440;	NP_076440	Rab7a;	Rab7a	gi13027392	High		34.7928	2.99175	0.374582	1	2	594.314	1187.62	0.0723363	40.2734	5970	5970	MS2	16/18	196.RAW
FQSSHHSTDITSLDQYVER	1	NP_001012197;	NP_001012197	Hsp90b1;	Hsp90b1	gi210032365	High		47.8419	5.05523	0.501976	1	3	750.685	2250.04	-0.629172	34.6009	4408	4408	MS2	37/72	194.RAW
FRPSIAYFPQIVSVAAR	1	XP_001059344;	XP_001059344	LOC684270;	LOC684270	gi109461120	High		67.8844	4.19679	0.442857	1	3	641.36	1922.07	0.619553	45.9358	6926	6926	MS2	32/64	201.RAW
FSGWYDADLSPAGHEEAK	1	NP_445742;	NP_445742	Pgam1;	Pgam1	gi16757984	High		77.0051	5.10024	0.564706	1	2	990.444	1979.88	1.87062	37.665	5354	5354	MS2	21/34	197.RAW
FSNEEIAMATVTALR	2	NP_036627;NP_001170776;	NP_036627	Aldoa;	Aldoa	gi6978487	High		50.3629	3.73855	0.542781	1	2	826.92	1652.83	0.310623	43.5115	6598	6598	MS2	20/28	196.RAW
FSPDLWGVSVcTVDGQR	2	NP_036701;NP_001103438;	NP_036701	Gls;	Gls	gi158303296	High	C11(Carbamidomethyl)	20.8278	3.2222	0.229814	1	2	961.958	1922.91	0.723531	44.9286	6960	6960	MS2	17/32	182.RAW
FSPLTANLMNLLAENGR	1	NP_620238;	NP_620238	Atp5o;	Atp5o	gi20302061	High		87.7854	4.05834	0.583744	1	2	930.987	1860.97	1.20834	52.1987	8148	8148	MS2	21/32	197.RAW
FSPNSSNPIIVScGWDK	1	NP_570090;	NP_570090	Gnb2l1;	Gnb2l1	gi18543331	High	C13(Carbamidomethyl)	87.7322	4.17161	0.438849	1	2	954.451	1907.9	-0.0785623	39.2602	5766	5766	MS2	21/32	200.RAW
FSVNLDVK	1	NP_037067;	NP_037067	Cryab;	Cryab	gi16905067	High		36.8842	2.88476	0.440972	1	2	461.256	921.504	0.291653	36.5248	5262	5262	MS2	14/14	185.RAW
FTATAGIQVVGDDLTVTNPK	4	XP_001067222;XP_002726234;NP_036686;NP_001103378;	XP_001067222	Eno1-ps1;Eno1;	Eno1-ps1	gi109468300;gi293346061	High		44.6649	3.60698	0.518006	1	2	1024.04	2047.07	1.49812	55.9914	8439	8439	MS2	19/38	202.RAW
FTDEEVDELYR	2	NP_001128489;NP_059039;	NP_001128489	RGD1309537;Myl12b;	RGD1309537	gi203097095	High		68.5712	3.53906	0.525424	1	2	708.32	1415.63	0.117777	36.6833	5160	5160	MS2	17/20	197.RAW
FTLGSVAGAVGATAVYPIDLVK	1	XP_002726232;	XP_002726232	Slc25a12;	Slc25a12	gi293346045	High		68.8248	5.56805	0.610413	1	2	1075.1	2149.19	1.72069	51.0936	7590	7590	MS2	26/42	194.RAW
FTPGTFTNQIQAAFR	3	XP_002725040;XP_002728161;NP_058834;	XP_002725040	LOC100359969;Rpsa;	LOC100359969	gi8393693	High		62.9609	4.01606	0.549751	1	2	849.936	1698.86	2.37682	44.7765	6834	6834	MS2	21/28	200.RAW
FTQAGSEVSALLGR	1	NP_599191;	NP_599191	Atp5b;	Atp5b	gi54792127	High		52.8444	3.75939	0.49734	1	2	718.38	1435.75	-0.826106	40.1365	5461	5461	MS2	19/26	202.RAW
FTSPYYWAAPEAYLGNK	1	NP_001101707;	NP_001101707	Lama1;	Lama1	gi312147379	High		97.7102	4.15033	0.457831	1	2	989.473	1977.94	0.538582	46.373	7196	7196	MS2	22/32	193.RAW
FTTmPFLFcNVDNVcNFASR	1	NP_001129231;	NP_001129231	Col4a3;	Col4a3	gi209364566	High	M4(Oxidation), C9(Carbamidomethyl), C15(Carbamidomethyl)	60.7237	4.32231	0.421296	1	2	1228.55	2456.09	1.39377	47.26	7188	7188	MS2	21/38	198.RAW
FVEFFGPGVAQLSIADR	1	NP_059017;	NP_059017	Aco1;	Aco1	gi8394162	High		90.3259	5.33903	0.642322	1	2	926.984	1852.96	0.837432	48.3062	7072	7072	MS2	25/32	194.RAW
FVGYPGDPVYWLGK	1	NP_001101578;	NP_001101578	Ano6;	Ano6	gi157823948	High		71.188	3.46774	0.553314	1	2	799.406	1597.81	0.215389	47.1631	7171	7171	MS2	19/26	198.RAW
FVTVQTISGTGALR	1	NP_037309;	NP_037309	Got2;	Got2	gi6980972	High		61.5999	4.41917	0.567873	1	2	725.407	1449.81	0.930707	37.6208	4967	4967	MS2	22/26	202.RAW
FWITNGPDADVLVVYAK	1	NP_036724;	NP_036724	Ivd;	Ivd	gi6981112	High		77.9451	2.92129	0.619863	1	2	954.5	1907.99	1.22642	48.1409	7426	7426	MS2	18/32	171.RAW
FWNNFLR	2	XP_001076026;NP_001100116;	XP_001076026	LOC690885;Ndufb6;	LOC690885	gi109474809	High		15.7558	2.71704	0.415441	1	2	498.757	996.506	1.04242	43.0839	6323	6323	MS2	11/12	178.RAW
FYAFNPLAGGLLTGR	1	NP_037347;	NP_037347	Akr7a3;	Akr7a3	gi7106240	High		80.3582	4.87286	0.523614	1	2	798.931	1596.85	0.814449	49.751	7305	7305	MS2	23/28	202.RAW
FYAYNPLAGGLLTGK	1	NP_599234;	NP_599234	Akr7a2;	Akr7a2	gi19705537	High		107.89	3.90688	0.652174	1	2	792.926	1584.84	1.06402	46.4618	7250	7250	MS2	21/28	188.RAW
FYFVGDEDLLEIIGNSK	1	NP_062099;	NP_062099	Dync1h1;	Dync1h1	gi148491097	High		76.6132	5.39681	0.611111	1	2	979.993	1958.98	1.73746	53.6073	8447	8447	MS2	24/32	193.RAW
FYIQSPVPAPEPGENTGDR	2	XP_001060527;NP_001178538;	XP_001060527	Lama5;	Lama5	gi109471512	High		94.6947	5.26167	0.625475	1	2	1037.5	2073.99	1.83288	38.8736	5616	5616	MS2	23/36	198.RAW
FYITTKLrNPHyLPETSVKVtLLnFMITPEGMQDQLLGIVVAR	2	XP_001065965;XP_002730072;	XP_001065965	Dnah7;	Dnah7	gi293361672	High	R8(Phospho), Y12(Phospho), T21(Phospho), N24(Deamidated)	1	3.61952	0.0745856	1	9	577.295	5187.6	9.06614	65.4195	9748	9748	MS2	191/1328	182.RAW
FYNELTEILVR	1	NP_001025081;	NP_001025081	Pdcd6ip;	Pdcd6ip	gi210032180	High		63.7189	3.49407	0.515759	1	2	698.878	1396.75	0.76982	47.6018	7303	7303	MS2	18/20	199.RAW
FYPEDVADELIQDITQK	1	NP_062230;	NP_062230	Ezr;	Ezr	gi52138521	High		94.9906	5.06197	0.464427	1	2	1012.5	2023.99	1.29037	54.5617	8686	8686	MS2	24/32	200.RAW
FYSVNVDYSK	1	NP_001121156;	NP_001121156	Ndufa4;	Ndufa4	gi189085365	High		35.7578	3.08964	0.430421	1	2	611.293	1221.58	0.70734	33.9893	4241	4241	MS2	14/18	202.RAW
FYTEDGNWDLVGNNTPIFFIR	1	NP_036652;	NP_036652	Cat;	Cat	gi6978607	High		81.9255	4.55401	0.564835	1	2	1259.61	2518.21	0.796935	53.0317	8495	8495	MS2	22/40	188.RAW
GAAGALLVYDITR	2	NP_113906;NP_001032734;	NP_113906	Rab2a;Rab2b;	Rab2a	gi13929006	High		27.3466	2.90172	0.406897	1	2	660.37	1319.73	0.753474	42.9269	6482	6482	MS2	14/24	196.RAW
GAAQNIIPASTGAAK	13	XP_001073321;XP_001076325;XP_001066279;XP_001075200;XP_002726600;XP_001065101;XP_573304;XP_224464;XP_214281;XP_227659;XP_001062726;XP_576394;NP_058704;	XP_001073321	RGD1564688;RGD1560797;RGD1564958;RGD1560826;LOC685186;RGD1565368;Gapdh;	RGD1564688	gi293347479	High		9.88279	3.04381	0.440789	1	2	685.376	1369.74	0.694337	30.3466	3500	3500	MS2	14/28	202.RAW
GADccVLVFDVTAPNTFK	1	NP_076440;	NP_076440	Rab7a;	Rab7a	gi13027392	High	C4(Carbamidomethyl), C5(Carbamidomethyl)	30.1067	4.1186	0.453883	1	2	1007.48	2013.94	1.8821	45.4841	6504	6504	MS2	18/34	202.RAW
GADFQcFQQAR	1	NP_445941;	NP_445941	Col18a1;	Col18a1	gi309319796	High	C6(Carbamidomethyl)	24.435	3.2645	0.343558	1	2	664.297	1327.59	1.77051	31.9085	3815	3815	MS2	15/20	202.RAW
GADYLVTEVENGGSLGSK	6	XP_002727490;XP_002727491;XP_002728469;XP_002728470;XP_574742;NP_445749;	XP_002727490	LOC100364062;LOC100362738;RGD1561179;Pkm2;	LOC100364062	gi293350511	High		81.7201	4.95878	0.566532	1	2	898.439	1795.87	0.252908	39.1985	5277	5277	MS2	25/34	202.RAW
GAEILEVLHSLPAVR	1	NP_942025;	NP_942025	Psmd6;	Psmd6	gi38454206	High		20.7593	3.77895	0.611111	1	3	535.311	1603.92	1.03984	47.3299	7229	7229	MS2	25/56	195.RAW
GAGLENPVAVTIFFGANDSTLKDENPK	1	NP_001094010;	NP_001094010	Iah1;	Iah1	gi198278545	High		24.4947	3.80336	0.447368	1	3	935.476	2804.41	1.01939	47.4721	7368	7368	MS2	26/104	196.RAW
GAGTDDHTLIR	1	NP_037264;	NP_037264	Anxa5;	Anxa5	gi6978505	High		28.8208	3.36075	0.35119	1	2	578.291	1155.58	0.029147	24.8838	2867	2867	MS2	16/20	200.RAW
GAGTDDSTLVR	1	NP_569100;	NP_569100	Anxa7;	Anxa7	gi148539909	High		19.7681	3.28014	0.435976	1	2	546.271	1091.53	0.859071	25.774	2564	2564	MS2	14/20	202.RAW
GAGTDEAcLIEILASR	1	NP_001011918;	NP_001011918	Anxa11;	Anxa11	gi58865414	High	C8(Carbamidomethyl)	30.596	4.30637	0.49652	1	2	838.42	1675.83	0.960992	45.7232	7019	7019	MS2	15/30	200.RAW
GAGTDEGcLIEILASR	1	NP_077069;	NP_077069	Anxa4;	Anxa4	gi55742832	High	C8(Carbamidomethyl)	37.2523	3.65616	0.437158	1	2	831.412	1661.82	-0.0442417	45.6223	6530	6530	MS2	16/30	202.RAW
GAHGIIVVYDVTDQESFNNVK	1	NP_112352;	NP_112352	Rab1;	Rab1	gi45433570	High		38.6498	4.42361	0.585973	1	3	769.054	2305.15	0.255195	39.7599	5868	5868	MS2	34/80	196.RAW
GALQYLVPILTQTLTK	1	NP_058759;	NP_058759	Kpnb1;	Kpnb1	gi8393610	High		69.4972	3.09155	0.702265	1	2	880.023	1759.04	1.22824	54.492	8548	8548	MS2	18/30	170.RAW
GALVTVGQLScYDQAK	1	NP_596909;	NP_596909	Slc25a10;	Slc25a10	gi19173788	High	C11(Carbamidomethyl)	46.7549	4.15051	0.510843	1	2	855.431	1709.85	0.895015	37.7574	5475	5475	MS2	19/30	196.RAW
GAPTTSLVSIAVTK	2	XP_001059375;XP_214535;	XP_001059375	Aldh7a1;	Aldh7a1	gi109507354	High		59.5806	2.84696	0.547368	1	2	672.89	1344.77	-0.187699	38.0423	5432	5432	MS2	17/26	170.RAW
GAQAAIVVYDITNTDTFAR	1	NP_001099310;	NP_001099310	Rab5c;	Rab5c	gi347800697	High		11.0049	3.40802	0.439883	1	2	1013.52	2026.03	0.790249	44.1089	6530	6530	MS2	18/36	172.RAW
GAQDALNPEDEVDEFLGR	1	NP_036953;	NP_036953	Adcy6;	Adcy6	gi77020246	High		47.0764	3.91704	0.471939	1	2	987.955	1974.9	-0.222415	46.7963	7104	7104	MS2	23/34	198.RAW
GASIVEDKLVEDLK	1	NP_036702;	NP_036702	Glud1;	Glud1	gi6980956	High		30.7976	3.87558	0.489691	1	2	758.417	1515.83	0.103214	37.8075	5044	5044	MS2	17/26	194.RAW
GATQQILDEAER	1	NP_001005905;	NP_001005905	Cct2;	Cct2	gi54400730	High		40.7852	3.7119	0.495957	1	2	665.834	1330.66	0.669464	33.3184	4608	4608	MS2	16/22	184.RAW
GAVDGGLSIPHSTK	1	NP_112361;	NP_112361	Rpl5;	Rpl5	gi13592051	High		16.4269	2.73667	0.332117	1	2	669.855	1338.7	0.5084	30.3867	3994	3994	MS2	14/26	196.RAW
GAVGALLVYDIAK	2	NP_112414;NP_116006;	NP_112414	Rab11a;Rab11b;	Rab11a	gi13592148	High		60.4092	4.34814	0.627586	1	2	645.377	1289.75	0.816301	44.6533	6344	6344	MS2	19/24	202.RAW
GAVHQLcQSLAGK	1	NP_071785;	NP_071785	Qdpr;	Qdpr	gi11693160	High	C7(Carbamidomethyl)	60.9544	3.48258	0.551724	1	2	684.856	1368.71	0.0471719	29.1483	3740	3740	MS2	19/24	196.RAW
GAVPYVQAFDSLLANPVAEYLK	1	NP_071778;	NP_071778	Cap1;	Cap1	gi59709467	High		75.6999	5.99808	0.605	1	2	1183.13	2365.25	1.24827	54.6452	8208	8208	MS2	28/42	202.RAW
GAVYSFDPVGSYQR	1	NP_446042;	NP_446042	Psmb1;	Psmb1	gi16758370	High		67.1748	2.96309	0.47973	1	2	773.371	1545.73	0.580409	37.9519	5514	5514	MS2	18/26	196.RAW
GAWSNVLR	4	XP_001054209;XP_574173;NP_445967;NP_476443;	XP_001054209	RGD1560896;Slc25a4;Slc25a5;	RGD1560896	gi32189350	High		16.3918	2.78818	0.154122	1	2	451.746	902.484	0.112244	35.7293	5020	5020	MS2	11/14	176.RAW
GcALQcAILSPAFK	3	NP_705893;NP_001011901;NP_001099898;	NP_705893	Hspa4;Hsph1;Hspa4l;	Hspa4	gi58865372;gi24025637	High	C2(Carbamidomethyl), C6(Carbamidomethyl)	57.0015	3.96297	0.421717	1	2	768.39	1535.77	1.40619	42.2054	6250	6250	MS2	17/26	198.RAW
GcDVVVIPAGVPR	1	NP_112413;	NP_112413	Mdh2;	Mdh2	gi42476181	High	C2(Carbamidomethyl)	27.4387	3.38118	0.606509	1	2	669.864	1338.72	-0.0142438	37.5782	4958	4958	MS2	18/24	202.RAW
GcTFLVGLIQK	1	NP_058812;	NP_058812	Capn2;	Capn2	gi8393038	High	C2(Carbamidomethyl)	48.3251	3.12792	0.460064	1	2	618.345	1235.68	0.669602	44.7039	6620	6620	MS2	12/20	175.RAW
GDEELDSLIK	4	NP_001099489;XP_001058159;XP_574181;NP_073165;	NP_001099489	LOC685909;RGD1560813;H2afz;	LOC685909	gi12083611	High		25.8216	3.09567	0.490323	1	2	559.783	1118.56	0.148009	37.9027	5401	5401	MS2	15/18	197.RAW
GDLENAFLNLVQcIQNKPLYFADR	1	NP_063970;	NP_063970	Anxa2;	Anxa2	gi9845234	High	C13(Carbamidomethyl)	77.7061	4.25466	0.423529	1	3	946.814	2838.43	1.47184	54.5764	8777	8777	MS2	28/92	188.RAW
GDLGEPPPTRPtVGTnLtDIVAHRKITIR	2	XP_001081794;XP_002724630;	XP_001081794	LOC688311;	LOC688311	gi293340624	High	T12(Phospho), N16(Deamidated), T18(Phospho)	1	3.6259	0.0716253	1	3	1095.89	3285.65	3.78594	42.8715	6391	6391	MS2	35/220	177.RAW
GDLLFLTNR	1	NP_113911;	NP_113911	Sec11a;	Sec11a	gi61889101	High		16.6452	3.13988	0.44586	1	2	524.793	1048.58	0.736236	42.1626	6430	6430	MS2	15/16	190.RAW
GDVTTQVALQPALK	1	NP_058747;	NP_058747	Sod2;	Sod2	gi8394331	High		39.7924	3.32145	0.487952	1	2	720.907	1440.81	0.741941	34.9112	4430	4430	MS2	18/26	202.RAW
GEAGIPAEFSIWTR	1	NP_001100758;	NP_001100758	Flnb;	Flnb	gi157818975	High		71.75	4.06044	0.46798	1	2	767.389	1533.77	0.0793401	45.589	6559	6559	MS2	18/26	194.RAW
GEELLSPLNLEQAAYAR	1	NP_075580;	NP_075580	Myo1c;	Myo1c	gi124107592	High		86.3462	5.0933	0.660118	1	2	937.487	1873.97	0.456194	45.5357	6875	6875	MS2	22/32	198.RAW
GEFFNELVGQQR	1	NP_058718;	NP_058718	Itgb1;	Itgb1	gi158303324	High		41.4075	3.24791	0.452308	1	2	712.353	1423.7	1.15644	41.424	6266	6266	MS2	15/22	193.RAW
GEFITTVQQR	1	NP_150238;	NP_150238	Mdh1;	Mdh1	gi15100179	High		38.847	3.67084	0.558583	1	2	589.812	1178.62	0.863672	32.0522	4196	4196	MS2	16/18	201.RAW
GEGGILINSQGER	1	NP_569112;	NP_569112	Sdha;	Sdha	gi18426858	High		26.2384	3.14449	0.496815	1	2	665.342	1329.68	0.395457	31.2322	4069	4069	MS2	17/24	195.RAW
GEGQLGAAER	1	NP_058941;	NP_058941	Eef2;	Eef2	gi8393296	High		16.9356	3.0603	0.529412	1	2	494.246	987.484	-1.11367	22.2318	2329	2329	MS2	15/18	200.RAW
GEGWGDPcELcPTEPDEAFR	1	NP_114013;	NP_114013	Fbn1;	Fbn1	gi13929178	High	C8(Carbamidomethyl), C11(Carbamidomethyl)	58.266	4.94065	0.619433	1	2	1161.48	2321.95	1.04971	40.9545	6018	6018	MS2	23/38	198.RAW
GEHPGLSIGDVAK	15	XP_002725231;XP_001076406;XP_002726023;XP_001060814;XP_002726560;XP_001058093;XP_001053005;XP_574384;XP_001068941;XP_001076232;XP_575506;XP_001059167;XP_001059688;NP_001102843;NP_037095;	XP_002725231	LOC100364565;RGD1564214;LOC689398;RGD1560584;LOC685520;LOC681718;LOC678705;LOC690940;LOC680968;Hmg1l1;Hmgb1;	LOC100364565	gi109512438	High		21.6448	2.80846	0.512456	1	2	640.336	1279.66	0.436951	31.4897	4216	4216	MS2	16/24	196.RAW
GESLFHSSK	1	NP_612550;	NP_612550	Epcam;	Epcam	gi25742698	High		20.9936	2.73239	0.380952	1	2	496.246	991.484	-0.379176	25.8157	3074	3074	MS2	13/16	184.RAW
GEVPcTVTTAFPLDEAVLSELK	1	NP_620238;	NP_620238	Atp5o;	Atp5o	gi20302061	High	C5(Carbamidomethyl)	62.7813	5.03373	0.493042	1	3	792.739	2376.2	1.02208	50.473	7438	7438	MS2	33/84	202.RAW
GFAFVTFDDHDTVDK	5	XP_002729222;XP_001071599;NP_937765;NP_001104764;NP_001104765;	XP_002729222	LOC100360986;LOC684685;Hnrnpa3;	LOC100360986	gi293357875	High		49.976	2.74924	0.443636	1	2	857.392	1713.78	0.49218	40.6387	5855	5855	MS2	17/28	172.RAW
GFAFVTFDDHDTVDKIVVQK	5	XP_002729222;XP_001071599;NP_937765;NP_001104764;NP_001104765;	XP_002729222	LOC100360986;LOC684685;Hnrnpa3;	LOC100360986	gi293357875	High		53.2571	3.86194	0.303109	1	3	761.056	2281.15	1.05545	42.6401	6292	6292	MS2	25/76	201.RAW
GFGFGQGAGALVHSE	1	NP_058844;	NP_058844	Csrp1;	Csrp1	gi8393206	High		60.9	3.65087	0.660274	1	2	717.344	1433.68	0.307399	39.6381	5711	5711	MS2	18/28	201.RAW
GFGFILFK	1	NP_112620;	NP_112620	Hnrnpab;	Hnrnpab	gi140971918	High		18.0033	3.16913	0.435331	1	2	464.769	928.53	0.733907	49.615	7669	7669	MS2	12/14	197.RAW
GFGFVLFK	7	XP_001066404;XP_229073;NP_077380;NP_001076010;NP_001076008;NP_001076009;NP_001028868;	XP_001066404	Rbm31y;Hnrpd;Hnrpdl;	Rbm31y	gi127138754	High		16.0507	2.73212	0.468864	1	2	457.76	914.513	-0.0283942	47.5423	7382	7382	MS2	12/14	196.RAW
GFGGIGGILR	1	NP_001008345;	NP_001008345	Etf1;	Etf1	gi56605766	High		29.4066	2.9847	0.459732	1	2	473.777	946.547	0.23817	41.0872	6216	6216	MS2	14/18	182.RAW
GFGTDEQAIIDcLGSR	1	NP_001011918;	NP_001011918	Anxa11;	Anxa11	gi58865414	High	C12(Carbamidomethyl)	64.2954	4.07387	0.498771	1	2	869.908	1738.81	1.12375	42.3417	6363	6363	MS2	21/30	200.RAW
GFGTDEQAIVDVVSNR	1	NP_569100;	NP_569100	Anxa7;	Anxa7	gi148539909	High		24.9776	4.63572	0.573276	1	2	853.922	1706.84	0.732149	42.6054	6340	6340	MS2	19/30	199.RAW
GFGVDTETPNLEGTLTGPK	2	XP_001078032;NP_001178880;	XP_001078032	Ahnak;	Ahnak	gi293344591	High		63.537	4.21828	0.535545	1	2	966.982	1932.96	0.374957	40.6527	5960	5960	MS2	22/36	198.RAW
GFLDGVYSFEYYPSTPGK	1	NP_001100758;	NP_001100758	Flnb;	Flnb	gi157818975	High		60.153	3.32291	0.439759	1	2	1013.98	2026.94	0.152848	47.5299	7408	7408	MS2	20/34	185.RAW
GFSSGSAVVSGGSR	1	NP_001008899;	NP_001008899	Krt2;	Krt2	gi239938650	High		35.7348	3.75229	0.496	1	2	627.808	1254.61	0.370143	27.4682	3505	3505	MS2	20/26	193.RAW
GFSVVADTPELQR	1	NP_116002;	NP_116002	Lasp1;	Lasp1	gi14249130	High		57.7115	3.90356	0.494872	1	2	709.868	1418.73	0.841594	37.5141	5324	5324	MS2	19/24	197.RAW
GFVDDIIQPSSTR	1	NP_058726;	NP_058726	Pccb;	Pccb	gi148747119	High		13.7387	2.7986	0.210714	1	2	717.867	1434.73	2.50811	39.5379	5725	5725	MS2	14/24	170.RAW
GGELGLAMASFLK	2	NP_112605;NP_620262;	NP_112605	Acot1;Acot2;	Acot1	gi48675862	High		47.4207	3.1302	0.440895	1	2	647.347	1293.69	0.157865	47.9616	7463	7463	MS2	19/24	196.RAW
GGGAYYLISR	2	NP_062007;NP_113986;	NP_062007	Slc12a1;Slc12a2;	Slc12a1	gi162287159	High		17.1663	3.28598	0.370821	1	2	528.777	1056.55	-0.127359	35.6236	4978	4978	MS2	15/18	198.RAW
GGGQIIPTAR	3	XP_001081526;XP_213492;NP_058941;	XP_001081526	Eftud2;Eef2;	Eftud2	gi8393296	High		26.3749	2.89575	0.437931	1	2	485.278	969.548	0.119428	29.3153	3711	3711	MS2	16/18	177.RAW
GGHFAAFEEPK	4	XP_002724959;XP_001073461;NP_036976;NP_001029262;	XP_002724959	LOC690147;Ephx1;	LOC690147	gi293341509	High		31.4226	3.11603	0.416667	1	2	595.285	1189.56	-0.157317	30.8372	3867	3867	MS2	15/20	175.RAW
GGIVGMTLPIAR	1	NP_113870;	NP_113870	Hsd17b10;	Hsd17b10	gi13994225	High		35.5531	3.04273	0.552632	1	2	592.845	1184.68	-0.0142362	42.267	6353	6353	MS2	16/22	196.RAW
GGNIGDGGGAADR	1	NP_446316;	NP_446316	Vcp;	Vcp	gi17865351	High		45.7097	3.82879	0.454308	1	2	558.755	1116.5	0.0501443	19.8335	1859	1859	MS2	19/24	200.RAW
GGPGSAVSPYPSFNPSSDVAALHK	1	NP_037036;	NP_037036	Anxa1;	Anxa1	gi6978501	High		38.7656	3.87253	0.488372	1	3	781.387	2342.15	1.77982	38.381	5496	5496	MS2	28/92	197.RAW
GGQVIQIPVADITVGDIAQVK	1	NP_445763;	NP_445763	Atp2b1;	Atp2b1	gi16758008	High		101.133	5.3516	0.730841	1	2	1061.1	2121.2	2.04464	47.9113	7305	7305	MS2	26/40	198.RAW
GGSDPETTGIQIWSEVFTVK	1	NP_001037706;	NP_001037706	Atl3;	Atl3	gi112984140	High		50.5674	3.90598	0.493606	1	2	1076.03	2151.06	0.705706	52.703	8367	8367	MS2	20/38	185.RAW
GGSFSGALTVTDGLLGGNEK	1	NP_955792;	NP_955792	Krt19;	Krt19	gi42409519	High		53.1212	4.83474	0.594203	1	2	940.475	1879.94	1.32183	43.84	6654	6654	MS2	24/38	200.RAW
GGTSDALLYR	3	XP_002725029;XP_001066719;NP_071948;	XP_002725029	LOC688386;Cox7a2;	LOC688386	gi293341749	High		6.82808	3.00021	0.35	1	2	526.773	1052.54	0.942708	31.964	4201	4201	MS2	14/18	197.RAW
GHAYSVTDAK	1	NP_062025;	NP_062025	Capn1;	Capn1	gi9506461	High		35.3956	2.74477	0.587591	1	2	524.757	1048.51	0.654288	21.4094	2238	2238	MS2	13/18	182.RAW
GHYTEGAELVDSVLDVVR	6	NP_001020846;NP_001102589;NP_775125;NP_954525;NP_640347;NP_001013908;	NP_001020846	Tubb6;Tubb2a;Tubb5;Tubb2c;Tubb3;Tubb2b;	Tubb6	gi71043680;gi27465535	High		23.1403	3.66723	0.26158	1	3	653.666	1958.98	0.823042	48.1639	7008	7008	MS2	30/68	202.RAW
GHYTEGAELVDSVLDVVRK	6	NP_001020846;NP_001102589;NP_775125;NP_954525;NP_640347;NP_001013908;	NP_001020846	Tubb6;Tubb2a;Tubb5;Tubb2c;Tubb3;Tubb2b;	Tubb6	gi71043680;gi27465535	High		12.4544	3.56663	0.459384	1	3	696.363	2087.08	-0.572375	45.8296	6570	6570	MS2	25/72	202.RAW
GIDVQQVSLVINYDLPTNR	4	XP_001079567;XP_001067281;NP_001008336;NP_955404;	XP_001079567	LOC500654;Eif4a2;Eif4a1;	LOC500654	gi40786436	High		33.3228	4.16165	0.519231	1	2	1072.57	2144.14	1.87869	46.2112	7014	7014	MS2	21/36	195.RAW
GIGTDEATIIDIITQR	1	NP_077070;	NP_077070	Anxa6;	Anxa6	gi130502086	High		38.3664	3.71505	0.330645	1	2	858.463	1715.92	0.234847	50.3838	7724	7724	MS2	19/30	198.RAW
GIIPNNLFLQDEDEDEDELSGK	1	NP_114011;	NP_114011	Wfs1;	Wfs1	gi13929176	High		102.305	4.70533	0.585987	1	2	1245.58	2490.16	1.74138	46.6133	7241	7241	MS2	24/42	193.RAW
GILAADESTGSIAK	3	NP_001013965;NP_036627;NP_001170776;	NP_001013965	Aldoal1;Aldoa;	Aldoal1	gi6978487	High		66.1273	3.0623	0.545752	1	2	666.855	1332.7	1.4639	32.7228	4334	4334	MS2	19/26	201.RAW
GILAADESTGSIAKR	3	NP_001013965;NP_036627;NP_001170776;	NP_001013965	Aldoal1;Aldoa;	Aldoal1	gi6978487	High		38.813	3.16144	0.60443	1	2	744.905	1488.8	0.951694	29.4286	3803	3803	MS2	19/28	200.RAW
GILFVGSGVSGGEEGAR	2	XP_002726705;XP_002729611;	XP_002726705	LOC100363662;LOC100360180;	LOC100363662	gi293347815	High		54.2487	4.95607	0.399194	1	2	796.408	1591.81	1.21531	39.8052	5785	5785	MS2	26/32	199.RAW
GILGYTEDqVVScDFNSNSHSSTFDAGAGIALNDNFVK	7	XP_002726600;XP_001065101;XP_002727230;XP_001062726;XP_576394;XP_001068276;NP_058704;	XP_002726600	LOC685186;RGD1565368;LOC688783;Gapdh;	LOC685186	gi293347479	High	Q9(Deamidated), C13(Carbamidomethyl)	3.99687	5.23062	0.0191205	1	3	1350.95	4050.85	5.02453	64.8124	9659	9659	MS2	34/148	196.RAW
GILTVIIPVGSQLPLGVIFK	1	NP_058764;	NP_058764	Lamp2;	Lamp2	gi40254785	High		69.3802	4.63014	0.790497	1	2	1032.65	2064.28	0.723867	54.9596	8641	8641	MS2	21/38	199.RAW
GISEETTTGVHNLYK	1	NP_058897;	NP_058897	Ahcy;	Ahcy	gi8392878	High		54.6491	4.06203	0.529557	1	2	824.913	1648.82	0.921972	30.8804	3997	3997	MS2	15/28	195.RAW
GITGVDLFGTTDAVVK	1	NP_001128012;	NP_001128012	Copa;	Copa	gi197384345	High		26.0189	3.92843	0.534351	1	2	796.931	1592.85	1.05636	44.6609	6873	6873	MS2	22/30	193.RAW
GIVDQSQQAYQEAFEISK	1	NP_037143;	NP_037143	Ywhaz;	Ywhaz	gi62990183	High		106.187	5.88321	0.634354	1	2	1021	2040.99	1.79476	41.5304	6078	6078	MS2	24/34	201.RAW
GIVEESVTGVHR	1	NP_001102031;	NP_001102031	Ahcyl1;	Ahcyl1	gi157819079	High		52.7796	2.85975	0.538462	1	2	641.841	1282.68	0.320687	28.8706	3766	3766	MS2	16/22	182.RAW
GIVLLEELLPK	1	NP_001099389;	NP_001099389	Fis1;	Fis1	gi157786896	High		49.1495	3.16019	0.610759	1	2	612.385	1223.76	0.908068	52.9027	7889	7889	MS2	16/20	202.RAW
GIVSLSDILQALVLTGGEK	1	NP_037142;	NP_037142	Prkag1;	Prkag1	gi6981392	High		43.2002	3.11791	0.477564	1	2	957.052	1913.1	0.847943	54.9946	8720	8720	MS2	15/36	171.RAW
GIVVTAYSPLGSPDRPR	1	NP_775159;	NP_775159	Akr1b8;	Akr1b8	gi27465603	High		1.83927	3.08036	0.405844	1	2	892.988	1784.97	1.67515	36.5085	5158	5158	MS2	17/32	183.RAW
GIYSHTPVSQGRPEQYR	1	NP_446034;	NP_446034	Tinagl1;	Tinagl1	gi16758354	High		13.0227	3.33374	0.357357	1	2	987.994	1974.98	1.71729	26.7794	2770	2770	MS2	14/32	202.RAW
GKAEQQTADQLLAR	1	NP_446418;	NP_446418	Lamc1;	Lamc1	gi281371490	High		33.4701	4.0864	0.393643	1	3	510.274	1528.81	-0.243685	30.1607	3894	3894	MS2	27/52	198.RAW
GKDcAVIVTQK	1	NP_058979;	NP_058979	Psma6;	Psma6	gi8394076	High	C4(Carbamidomethyl)	42.4038	3.26351	0.444785	1	2	609.829	1218.65	0.0207981	24.0707	2702	2702	MS2	16/20	196.RAW
GKLDGNQDLIR	1	NP_001014183;	NP_001014183	Idh2;	Idh2	gi62079055	High		12.0695	2.96573	0.373737	1	2	614.836	1228.66	0.0871515	29.1144	3615	3615	MS2	16/20	199.RAW
GKPDVVVKEDEEYKR	1	NP_058771;	NP_058771	Acat1;	Acat1	gi8392836	High		110.252	3.64467	0.510989	1	3	597.647	1790.93	-0.415898	24.1439	2716	2716	MS2	30/56	196.RAW
GLAEVSDIAEQVLNAVNK	1	NP_596874;	NP_596874	Scpep1;	Scpep1	gi19173736	High		36.9683	4.31847	0.483796	1	2	935.5	1869.99	0.987475	53.704	8529	8529	MS2	21/34	200.RAW
GLAFVQDPDGYWIEILNPNK	1	NP_997477;	NP_997477	Glo1;	Glo1	gi46485429	High		72.3146	5.05406	0.544554	1	2	1145.09	2289.16	3.82439	52.2859	7775	7775	MS2	26/38	202.RAW
GLAPDLPEDLYHLIK	4	XP_002726123;XP_001068232;XP_001053043;NP_569116;	XP_002726123	LOC100364569;LOC683961;LOC684988;Rps13;	LOC100364569	gi293345806	High		73.1802	3.17551	0.581761	1	2	847.463	1693.92	1.24984	48.4538	7447	7447	MS2	18/28	197.RAW
GLAVFISDIR	2	NP_112270;NP_001100981;	NP_112270	Ap2a2;Ap2a1;	Ap2a2	gi162138932	High		50.6467	3.73304	0.595174	1	2	545.816	1090.63	0.070281	44.6037	6702	6702	MS2	17/18	198.RAW
GLcGAIHSSVAK	1	NP_446277;	NP_446277	Atp5c1;	Atp5c1	gi39930503	High	C3(Carbamidomethyl)	22.4123	3.13865	0.251592	1	2	600.314	1199.62	1.11057	27.0914	2831	2831	MS2	18/22	202.RAW
GLcPSFLLPSTPALGR	1	NP_997706;	NP_997706	Slc44a4;	Slc44a4	gi47087113	High	C3(Carbamidomethyl)	75.512	3.54531	0.484507	1	2	843.458	1685.91	2.34146	46.6901	7086	7086	MS2	17/30	198.RAW
GLDVDSLVIEHIQVNK	12	XP_001061405;XP_001057358;XP_002726531;XP_002726910;XP_214799;XP_574809;XP_342165;XP_002729033;XP_002729453;XP_001075565;XP_002725938;NP_958818;	XP_001061405	RGD1563903;RGD1562905;LOC688513;LOC690772;RGD1565093;LOC499485;Rpl17;	RGD1563903	gi293348476	High		58.0621	4.47506	0.497768	1	2	889.987	1778.97	1.37124	42.7633	6548	6548	MS2	24/30	190.RAW
GLEELLIGGSHLK	2	XP_001079629;XP_215375;	XP_001079629	Col6a1;	Col6a1	gi293344916	High		72.819	3.51171	0.475783	1	2	683.391	1365.77	0.102513	43.149	6429	6429	MS2	18/24	198.RAW
GLESTTLADKDGEIYcK	1	NP_058844;	NP_058844	Csrp1;	Csrp1	gi8393206	High	C16(Carbamidomethyl)	73.7681	4.67162	0.648822	1	2	950.456	1899.9	2.27246	32.176	4222	4222	MS2	23/32	201.RAW
GLETIASDVVSLASK	1	NP_112287;	NP_112287	Dlat;	Dlat	gi78365255	High		37.9725	3.79733	0.668421	1	2	745.409	1489.81	0.456257	48.4326	7059	7059	MS2	20/28	202.RAW
GLGTDDSTLIR	1	NP_077069;	NP_077069	Anxa4;	Anxa4	gi55742832	High		41.6933	3.02652	0.50165	1	2	574.301	1147.6	-0.33374	33.0965	4058	4058	MS2	17/20	202.RAW
GLGTDEAMLIEILcTR	1	NP_001128382;	NP_001128382	Anxa13;	Anxa13	gi201027432	High	C14(Carbamidomethyl)	6.82537	3.16264	0.408228	1	2	896.444	1791.88	-9.35448	47.759	7498	7498	MS2	13/30	188.RAW
GLGTDEDSILNLLTAR	1	NP_037264;	NP_037264	Anxa5;	Anxa5	gi6978505	High		43.1359	3.97663	0.525126	1	3	563.3	1687.89	0.188082	50.9635	7529	7529	MS2	32/60	202.RAW
GLGTDEDSLIEIIcSR	1	NP_063970;	NP_063970	Anxa2;	Anxa2	gi9845234	High	C14(Carbamidomethyl)	29.0697	4.56028	0.447368	1	3	593.293	1777.86	0.341815	47.4557	6875	6875	MS2	34/60	202.RAW
GLGTDEDTLIEILTTR	1	NP_037036;	NP_037036	Anxa1;	Anxa1	gi6978501	High		25.2681	3.5886	0.376045	1	3	582.976	1746.91	0.0762846	51.7053	7668	7668	MS2	26/60	202.RAW
GLKKPNVEEIRHAKNAVFSPsMFGSALQEVmsMqK	1	NP_775145;	NP_775145	Porf-2;	Porf-2	gi158508538	High	S21(Phospho), M31(Oxidation), S32(Phospho), Q34(Deamidated)	1	3.69898	0.0108108	1	3	1355.96	4065.87	-9.04449	65.2548	9678	9678	MS2	41/268	183.RAW
GLLPEELTPLILETQK	1	NP_001009668;	NP_001009668	Etfa;	Etfa	gi57527204	High		60.5738	3.66875	0.583106	1	3	598.68	1794.03	0.302175	50.3775	7421	7421	MS2	25/60	202.RAW
GLLQTEPQNNQAK	1	NP_001099389;	NP_001099389	Fis1;	Fis1	gi157786896	High		48.2776	3.44365	0.375	1	2	720.876	1440.75	0.845137	28.7088	3166	3166	MS2	17/24	202.RAW
GLLVEPAANSYLLAER	1	NP_062259;	NP_062259	Tgm2;	Tgm2	gi42476287	High		47.3936	3.74385	0.614973	1	2	858.471	1715.93	1.23592	42.8281	5986	5986	MS2	22/30	202.RAW
GLTGSGPYqVALFPAHAHSAYGPKAQssRR	1	NP_001041390;	NP_001041390	LOC498231;	LOC498231	gi114145734	High	Q9(Deamidated), S27(Phospho), S28(Phospho)	1	3.59594	0.225	1	4	818.883	3272.51	1.68092	41.3061	5998	5998	MS2	54/342	169.RAW
GLVAVITGGASGLGLSTAK	1	NP_113870;	NP_113870	Hsd17b10;	Hsd17b10	gi13994225	High		93.1155	4.79182	0.7119	1	2	836.487	1671.97	1.08053	45.0725	6424	6424	MS2	27/36	202.RAW
GLVLIAFSQYLQK	1	NP_599153;	NP_599153	Alb;	Alb	gi158138568	High		48.845	4.07059	0.567568	1	2	740.433	1479.86	1.03848	50.6832	7478	7478	MS2	18/24	202.RAW
GLVYETSVLDPDEGIR	1	NP_570111;	NP_570111	Cs;	Cs	gi18543177	High		17.5242	3.70491	0.445946	1	2	881.947	1762.89	0.588307	40.799	5590	5590	MS2	21/30	202.RAW
GLYGIKEDVFLSVPcILGQNGISDVVK	2	XP_002725669;NP_058721;	XP_002725669	LOC100364670;Ldha;	LOC100364670	gi8393706	High	C15(Carbamidomethyl)	51.2126	4.95372	0.545455	1	3	974.19	2920.55	2.0234	51.5117	8122	8122	MS2	29/104	200.RAW
GNDISSGTVLSEYVGSGPPK	1	NP_058932;	NP_058932	Pebp1;	Pebp1	gi8393910	High		74.3759	5.94022	0.624579	1	2	982.486	1963.96	1.58022	39.0253	5242	5242	MS2	25/38	202.RAW
GNDISSGTVLSEYVGSGPPKDTGLHR	1	NP_058932;	NP_058932	Pebp1;	Pebp1	gi8393910	High		48.5231	3.68145	0.461957	1	3	881.773	2643.3	1.1035	36.8223	5321	5321	MS2	27/100	185.RAW
GNFNYIEFTR	2	NP_001128489;NP_059039;	NP_001128489	RGD1309537;Myl12b;	RGD1309537	gi203097095	High		31.2284	3.13565	0.55414	1	2	630.804	1260.6	0.447928	39.4421	5902	5902	MS2	14/18	190.RAW
GNLEVLLFTIQSK	2	NP_062040;NP_001013148;	NP_062040	Sptbn2;Sptbn1;	Sptbn2	gi9507135	High		68.6466	4.01417	0.563591	1	2	731.42	1461.83	0.419616	49.1608	7672	7672	MS2	18/24	200.RAW
GNPSGIQPDLLISLTAPK	1	NP_001099910;	NP_001099910	Apoa1bp;	Apoa1bp	gi157823671	High		9.02885	3.3693	0.504451	1	2	911.011	1821.01	1.6951	47.2904	7184	7184	MS2	14/34	201.RAW
GNVQVVIPFLTESYSSSQDPPEK	1	NP_001014102;	NP_001014102	Uba1;	Uba1	gi62078893	High		15.5852	3.16924	0.425868	1	2	1261.12	2521.23	-5.95376	47.8874	7430	7430	MS2	20/44	200.RAW
GNWGYLDQVAALR	7	XP_001056053;NP_001093947;NP_001099645;NP_001094469;NP_598270;NP_001177298;NP_653344;	XP_001056053	LOC679368;Ces2e;Ces2g;LOC679149;Ces2c;LOC100365112;Ces2a;	LOC679368	gi293343197	High		46.6661	3.32174	0.376506	1	2	731.877	1462.75	1.43286	44.38	6628	6628	MS2	18/24	201.RAW
GPDGLTALEATDNQAIK	1	NP_077350;	NP_077350	Mtpn;	Mtpn	gi13242275	High		38.6407	4.44351	0.558559	1	2	857.438	1713.87	2.38824	37.3075	5283	5283	MS2	24/32	197.RAW
GPGIGLLGISK	3	NP_112605;NP_620262;NP_001073177;	NP_112605	Acot1;Acot2;Acot5;	Acot1	gi48675862	High		44.0407	2.78645	0.738351	1	2	506.313	1011.62	-0.817716	40.1832	5952	5952	MS2	18/20	196.RAW
GPGLFFILPcTDSFIK	1	NP_001011965;	NP_001011965	Stom;	Stom	gi58865500	High	C10(Carbamidomethyl)	15.8758	3.63417	0.539945	1	2	906.474	1811.94	0.317961	54.2658	8439	8439	MS2	13/30	172.RAW
GPGLGSTQGQTIALPAQGLIEFR	2	XP_226016;XP_001063244;	XP_226016	Pura;	Pura	gi293343021	High		46.9934	3.49598	0.554286	1	2	1156.12	2311.24	0.711219	47.1877	7344	7344	MS2	18/44	185.RAW
GPSVDVDVPDVDLEcPEAK	2	XP_001078032;NP_001178880;	XP_001078032	Ahnak;	Ahnak	gi293344591	High	C15(Carbamidomethyl)	70.0116	4.14803	0.46988	1	2	1020.98	2040.95	2.93931	40.0161	5777	5777	MS2	22/36	174.RAW
GPTPAILESLISINNK	1	NP_063971;	NP_063971	Mtor;	Mtor	gi9845251	High		50.2522	4.19445	0.515513	1	2	833.974	1666.94	1.49838	49.4952	7758	7758	MS2	17/30	193.RAW
GPVTDLAYSHDGAFLAVcDASK	1	NP_001014157;	NP_001014157	Wdr1;	Wdr1	gi62078997	High	C18(Carbamidomethyl)	6.10615	3.98958	0.483709	1	3	765.363	2294.07	-0.654001	40.3019	5900	5900	MS2	27/84	177.RAW
GQcDLELINVcNENSLFK	1	NP_062172;	NP_062172	Cltc;	Cltc	gi9506497	High	C3(Carbamidomethyl), C11(Carbamidomethyl)	73.9512	5.18765	0.547206	1	2	1077	2153	0.128463	44.9212	6762	6762	MS2	23/34	198.RAW
GQETSTNPIASIFAWSR	1	NP_113698;	NP_113698	Idh1;	Idh1	gi13928690	High		62.5366	4.24662	0.642353	1	2	932.964	1864.92	1.04169	51.1109	7557	7557	MS2	21/32	202.RAW
GQFSTDELVAEVEK	1	NP_062172;	NP_062172	Cltc;	Cltc	gi9506497	High		47.2807	3.79247	0.461741	1	2	776.381	1551.75	0.432304	40.5392	5938	5938	MS2	18/26	198.RAW
GQGSTDEGTADER	1	NP_446453;	NP_446453	Scarb2;	Scarb2	gi16758914	High		45.8888	3.29081	0.601824	1	2	661.776	1322.55	-0.262891	9.38801	834	834	MS2	17/24	199.RAW
GQVEQANQELR	1	NP_037106;	NP_037106	Lamb2;	Lamb2	gi6981142	High		48.9113	3.75282	0.514667	1	2	636.321	1271.63	0.325284	25.2717	2928	2928	MS2	17/20	198.RAW
GRDIVVLGVEK	1	NP_001008218;	NP_001008218	Psma7;	Psma7	gi56550075	High		7.66951	2.74675	0.32	1	2	592.854	1184.7	0.149802	32.691	4282	4282	MS2	14/20	172.RAW
GRDVIAQSQSGTGK	1	NP_001093628;	NP_001093628	Eif4a3;	Eif4a3	gi157821621	High		55.5803	4.07103	0.562654	1	2	702.366	1403.72	0.43565	21.4607	2267	2267	MS2	21/26	190.RAW
GRDWNVDLIPK	2	NP_058972;NP_058784;	NP_058972	Gdi2;Gdi1;	Gdi2	gi71534276	High		30.3071	2.81897	0.312057	1	2	656.854	1312.7	0.536592	37.8676	5448	5448	MS2	15/20	176.RAW
GSAVAQGnGAPSSNR	1	NP_997470;	NP_997470	Adipor1;	Adipor1	gi46485456	High	N8(Deamidated)	9.51086	3.30099	0.0818182	1	2	687.325	1373.64	1.12698	20.2906	1854	1854	MS2	17/28	195.RAW
GSDHLASLEPGELAELVR	1	NP_001100125;	NP_001100125	Nans;	Nans	gi164663874	High		23.0519	3.76926	0.469496	1	3	631.663	1892.97	1.10489	43.9314	6540	6540	MS2	27/68	201.RAW
GSFSEQGINEFLR	1	NP_001004442;	NP_001004442	Pdia6;	Pdia6	gi52345385	High		31.9297	3.5712	0.571429	1	2	742.363	1483.72	1.18395	42.2247	6423	6423	MS2	18/24	187.RAW
GSGTAEVELK	6	XP_002727490;XP_002727491;XP_002728469;XP_002728470;XP_574742;NP_445749;	XP_002727490	LOC100364062;LOC100362738;RGD1561179;Pkm2;	LOC100364062	gi293350511	High		24.9875	3.49923	0.4	1	2	495.759	990.511	0.338594	26.9736	3156	3156	MS2	15/18	201.RAW
GSGTAEVELKK	6	XP_002727490;XP_002727491;XP_002728469;XP_002728470;XP_574742;NP_445749;	XP_002727490	LOC100364062;LOC100362738;RGD1561179;Pkm2;	LOC100364062	gi293350511	High		16.9747	3.01569	0.337748	1	2	559.806	1118.61	0.245885	23.962	2212	2212	MS2	13/20	202.RAW
GSITSVQAIYVPADDLTDPAPATTFAHLDATTVLSR	1	NP_599191;	NP_599191	Atp5b;	Atp5b	gi54792127	High		36.2982	5.47612	0.532847	1	3	1238.97	3714.9	3.1363	47.8786	6955	6955	MS2	35/140	202.RAW
GSLLGcSINISDIR	1	NP_062025;	NP_062025	Capn1;	Capn1	gi9506461	High	C6(Carbamidomethyl)	70.9461	3.70083	0.47027	1	2	752.894	1504.78	1.20413	43.1443	6444	6444	MS2	19/26	199.RAW
GSLTFEPLTLVPIQTK	1	NP_571988;	NP_571988	Xpnpep1;	Xpnpep1	gi18777778	High		50.8516	3.09601	0.483871	1	2	872.5	1743.99	1.60532	49.4985	7600	7600	MS2	20/30	201.RAW
GSQPAGELLAAFELIQR	1	NP_001101339;	NP_001101339	Dysf;	Dysf	gi157823277	High		89.2742	3.88446	0.582474	1	2	900.488	1799.97	1.90679	53.6459	8453	8453	MS2	19/32	193.RAW
GSTAPVGGGSFPNITPR	1	NP_001004442;	NP_001004442	Pdia6;	Pdia6	gi52345385	High		27.086	4.19825	0.580952	1	2	807.916	1614.82	0.757562	36.7215	5140	5140	MS2	19/32	201.RAW
GSTASQVLQR	1	NP_620800;	NP_620800	Slc25a3;	Slc25a3	gi20806141	High		24.1787	3.07428	0.332248	1	2	523.783	1046.56	-0.753166	26.3965	3150	3150	MS2	12/18	198.RAW
GTcNYYANAYSFWLATIER	1	NP_001128481;	NP_001128481	Col4a1;	Col4a1	gi201860274	High	C3(Carbamidomethyl)	76.6434	5.20067	0.665385	1	2	1150.53	2300.05	2.2733	53.4327	8336	8336	MS2	24/36	201.RAW
GTcNYYSNSYSFWLASLNPER	1	NP_001129231;	NP_001129231	Col4a3;	Col4a3	gi209364566	High	C3(Carbamidomethyl)	66.9141	4.70719	0.622081	1	2	1265.06	2529.12	2.82155	49.1989	7202	7202	MS2	21/40	202.RAW
GTDVNVFNTILTTR	1	NP_037036;	NP_037036	Anxa1;	Anxa1	gi6978501	High		20.6855	3.71007	0.369272	1	2	775.912	1550.82	0.201991	45.4357	6495	6495	MS2	19/26	202.RAW
GTEDFIVESLDASFR	1	NP_001008891;	NP_001008891	Ssr1;	Ssr1	gi77993298	High		40.0784	4.33213	0.533487	1	2	843.406	1685.8	1.67382	49.3678	7712	7712	MS2	21/28	200.RAW
GTEDKVVDVVR	2	NP_599177;NP_775119;	NP_599177	Mx2;Mx1;	Mx2	gi71534283	High		39.6102	3.10096	0.345161	1	2	608.831	1216.65	0.488958	28.7889	3232	3232	MS2	17/20	194.RAW
GTENPFEYDYETVR	2	NP_059045;NP_663769;	NP_059045	Fxyd2;	Fxyd2	gi22538395	High		46.294	4.67886	0.510684	1	2	860.379	1719.75	0.970531	38.5492	5148	5148	MS2	19/26	202.RAW
GTENPFEYDYETVRK	2	NP_059045;NP_663769;	NP_059045	Fxyd2;	Fxyd2	gi22538395	High		46.8944	3.58793	0.359331	1	2	924.427	1847.85	1.43212	35.7313	4595	4595	MS2	18/28	202.RAW
GTEWVDPEDPTVIAENELLGAAAAIEAAAK	1	NP_001034114;	NP_001034114	Tln1;	Tln1	gi189181726	High		54.0877	3.64665	0.323288	1	3	1017.84	3051.52	1.40732	54.9074	8642	8642	MS2	27/116	195.RAW
GTFAHLSELHcDK	3	NP_001106694;NP_001104739;NP_150237;	NP_001106694	LOC100134871;LOC689064;Hbb;	LOC100134871	gi17985949	High	C11(Carbamidomethyl)	18.6869	3.86225	0.432642	1	2	757.857	1514.71	0.75223	29.7955	3765	3765	MS2	18/24	197.RAW
GTFLLDLAETSLAGVANK	1	NP_036783;	NP_036783	Slc4a1;	Slc4a1	gi76443687	High		33.2338	4.47586	0.625	1	2	910.495	1819.98	1.09999	53.5131	8002	8002	MS2	22/34	202.RAW
GTGGVDTAAVGGVFDVSNADR	1	NP_036661;	NP_036661	Ckb;	Ckb	gi31542401	High		72.3158	4.27733	0.383178	1	2	982.972	1964.94	2.6166	39.3743	5843	5843	MS2	23/40	189.RAW
GTIEILSDVQLIK	1	NP_071797;	NP_071797	Rplp0;	Rplp0	gi11693176	High		20.2517	3.64826	0.454795	1	2	714.92	1428.83	0.916566	46.4687	7161	7161	MS2	16/24	200.RAW
GTIQVVTQGTSLK	1	NP_113808;	NP_113808	Phgdh;	Phgdh	gi13928850	High		16.5558	2.98615	0.327759	1	2	666.38	1331.75	-0.446303	33.2399	4615	4615	MS2	13/24	189.RAW
GTQDDNLLYYR	2	XP_001060527;NP_001178538;	XP_001060527	Lama5;	Lama5	gi109471512	High		31.408	3.06276	0.359477	1	2	679.323	1357.64	1.02732	36.0343	5035	5035	MS2	15/20	199.RAW
GTVLLADNVIVPGTPDFLAYVR	1	NP_036663;	NP_036663	Comt;	Comt	gi6978681	High		51.2867	3.70586	0.557951	1	2	1165.64	2330.28	1.51443	53.1789	8289	8289	MS2	19/42	201.RAW
GTVTDFSGFDGR	1	NP_037264;	NP_037264	Anxa5;	Anxa5	gi6978505	High		42.6402	3.04397	0.526316	1	2	629.789	1258.57	0.44564	34.9672	4925	4925	MS2	17/22	200.RAW
GVDEATIIDILTK	1	NP_037036;	NP_037036	Anxa1;	Anxa1	gi6978501	High		47.6135	4.15741	0.521635	1	2	694.388	1387.77	0.28596	49.1244	7187	7187	MS2	20/24	202.RAW
GVDEATIIDILTKR	1	NP_037036;	NP_037036	Anxa1;	Anxa1	gi6978501	High		62.4084	4.12613	0.520581	1	2	772.439	1543.87	1.1762	46.605	6716	6716	MS2	18/26	202.RAW
GVDEVTIVNILTNR	1	NP_063970;	NP_063970	Anxa2;	Anxa2	gi9845234	High		59.7247	4.15585	0.490385	1	2	771.929	1542.85	0.717986	47.5303	6888	6888	MS2	20/26	202.RAW
GVDLHEQAQQNK	1	NP_001073405;	NP_001073405	Rab5b;	Rab5b	gi121583768	High		45.5674	3.70034	0.42973	1	2	683.839	1366.67	-0.0550709	22.6235	2410	2410	MS2	16/22	196.RAW
GVDLQESNPASR	1	NP_001099310;	NP_001099310	Rab5c;	Rab5c	gi347800697	High		25.0723	3.16839	0.514196	1	2	636.812	1272.62	-0.355221	27.6456	3519	3519	MS2	17/22	190.RAW
GVDSIPGFEFNR	1	NP_112359;	NP_112359	Rnpep;	Rnpep	gi13592047	High		3.88971	2.98322	0.510067	1	2	669.329	1337.65	1.25801	41.477	6279	6279	MS2	16/22	187.RAW
GVGASGSFR	1	NP_036710;	NP_036710	H1f0;	H1f0	gi6981004	High		13.4334	2.74605	0.596364	1	2	419.214	837.42	-1.18767	24.6702	2823	2823	MS2	12/16	196.RAW
GVGIISEGNETVEDIAAR	3	NP_036636;NP_036637;NP_036638;	NP_036636	Atp1a1;Atp1a2;Atp1a3;	Atp1a1	gi6978543	High		90.0359	4.99589	0.554	1	2	915.466	1829.93	0.704547	39.273	5768	5768	MS2	24/34	200.RAW
GVIINTASVAAFEGQVGQAAYSASK	1	NP_113870;	NP_113870	Hsd17b10;	Hsd17b10	gi13994225	High		57.6165	4.79154	0.453027	1	3	813.756	2439.25	0.458076	45.9046	6920	6920	MS2	34/96	201.RAW
GVLFGVPGAFTPGcSK	1	NP_446062;	NP_446062	Prdx5;	Prdx5	gi16758404	High	C14(Carbamidomethyl)	31.3045	3.186	0.479624	1	2	797.409	1593.81	1.24461	44.2547	6267	6267	MS2	17/30	202.RAW
GVLLEIEDLQANQFK	1	NP_001101959;	NP_001101959	Iqgap1;	Iqgap1	gi210032529	High		52.6874	4.23401	0.491726	1	2	858.963	1716.92	0.730989	46.6679	7083	7083	MS2	20/28	198.RAW
GVNIGGAGSYIYEKPPTEAPQVTGPIEVPVVR	1	NP_071946;	NP_071946	Crip2;	Crip2	gi11968068	High		70.2843	6.10956	0.571195	1	3	1098.92	3294.74	1.93035	42.5684	5937	5937	MS2	43/124	202.RAW
GVNLPGAAVDLPAVSEK	6	XP_002727490;XP_002727491;XP_002728469;XP_002728470;XP_574742;NP_445749;	XP_002727490	LOC100364062;LOC100362738;RGD1561179;Pkm2;	LOC100364062	gi293350511	High		84.9361	4.84534	0.682474	1	2	818.95	1636.89	1.11204	40.7166	5920	5920	MS2	25/32	201.RAW
GVNTGAVGSYIYDKDPEGTVQP	1	NP_071946;	NP_071946	Crip2;	Crip2	gi11968068	High		52.6431	4.66861	0.456103	1	2	1134.05	2267.09	1.65502	37.264	4896	4896	MS2	24/42	202.RAW
GVPGAIVNVSSQASQR	1	NP_599214;	NP_599214	Dcxr;	Dcxr	gi19705501	High		76.8083	4.33989	0.631336	1	2	785.422	1569.84	0.840635	32.9676	4517	4517	MS2	24/30	196.RAW
GVSAIVYMVDAADqEKIEASK	1	NP_001102541;	NP_001102541	Arl8a;	Arl8a	gi157818451	High	Q14(Deamidated)	1	3.45852	0.205202	1	3	742.378	2225.12	7.83324	39.2112	5279	5279	MS2	20/80	202.RAW
GVTEAHVDQK	1	NP_001004225;	NP_001004225	RGD1303003;	RGD1303003	gi51948422	High		10.5622	3.13939	0.43949	1	2	542.275	1083.54	-0.625147	19.3887	1880	1880	MS2	13/18	190.RAW
GVTFNVTTVDTK	1	NP_001002807;	NP_001002807	Clic1;	Clic1	gi50657380	High		52.7939	3.39253	0.436578	1	2	641.338	1281.67	-0.329946	34.6113	4857	4857	MS2	16/22	200.RAW
GVVDSDDLPLNVSR	1	NP_001012197;	NP_001012197	Hsp90b1;	Hsp90b1	gi210032365	High		22.0609	4.19792	0.519048	1	2	743.382	1485.76	0.986484	37.848	5414	5414	MS2	19/26	198.RAW
GVVDSEDLPLNISR	2	NP_786937;NP_001004082;	NP_786937	Hsp90aa1;Hsp90ab1;	Hsp90aa1	gi148747365	High		8.97039	3.61795	0.5	1	2	757.396	1513.79	-0.355038	39.8455	5753	5753	MS2	18/26	201.RAW
GVVEVTHDLQK	1	NP_058869;	NP_058869	Serpinh1;	Serpinh1	gi8393057	High		41.6499	3.04269	0.503289	1	2	612.833	1224.66	0.43259	29.0773	3243	3243	MS2	16/20	202.RAW
GVVPLAGTNGETTTQGLDGLSER	2	NP_036627;NP_001170776;	NP_036627	Aldoa;	Aldoa	gi6978487	High		300	5.59459	0.735242	1	2	1136.58	2272.15	2.35854	38.8754	5561	5561	MS2	26/44	201.RAW
GVVSDNcYPFSGR	1	NP_446034;	NP_446034	Tinagl1;	Tinagl1	gi16758354	High	C7(Carbamidomethyl)	32.2453	3.76657	0.567639	1	2	729.328	1457.65	1.10888	34.2303	4291	4291	MS2	17/24	202.RAW
GVYIIGSSGFDSIPADLGVLYTR	1	NP_001014007;	NP_001014007	Sccpdh;	Sccpdh	gi62078699	High		93.9669	5.66104	0.69788	1	2	1200.63	2400.25	2.45165	52.4	8179	8179	MS2	24/44	195.RAW
GWQDVTATNAYKK	1	NP_001099891;	NP_001099891	Tpd52;	Tpd52	gi157823391	High		20.1298	3.07215	0.29316	1	2	741.373	1481.74	0.2185	30.5631	4071	4071	MS2	16/24	189.RAW
GYADIVQLLLAK	1	NP_683690;	NP_683690	Ostf1;	Ostf1	gi61889110	High		56.7908	3.5864	0.370474	1	2	652.385	1303.76	0.515133	52.6875	7849	7849	MS2	18/22	202.RAW
GYDVIAQAQSGTGK	2	NP_001008336;NP_955404;	NP_001008336	Eif4a2;Eif4a1;	Eif4a2	gi40786436	High		78.9215	3.24867	0.513846	1	2	697.85	1394.69	1.22272	31.4299	3989	3989	MS2	21/26	175.RAW
GYISPYFINTSK	1	NP_071565;	NP_071565	Hspd1;	Hspd1	gi206597443	High		71.2589	3.53033	0.546742	1	2	695.357	1389.71	0.674132	39.112	5259	5259	MS2	18/22	202.RAW
GYKGLIGDDnYLALKnSqGK	1	NP_001100280;	NP_001100280	Adamts15;	Adamts15	gi157819065	High	N10(Deamidated), N16(Deamidated), Q18(Deamidated)	1	3.36591	0.204748	1	2	1079.03	2157.05	-8.37401	52.1171	7744	7744	MS2	14/38	202.RAW
GYSFTTTAER	5	XP_002725368;XP_002728578;XP_002729242;NP_112406;NP_001120921;	XP_002725368	LOC684969;LOC100361457;Actb;Actg1;	LOC684969	gi13592133	High		31.8768	3.21611	0.555901	1	2	566.767	1132.53	0.595296	29.9399	3418	3418	MS2	16/18	202.RAW
HALIIYDDLSK	1	NP_075581;	NP_075581	Atp5a1;	Atp5a1	gi40538742	High		74.0636	3.20655	0.71028	1	2	644.351	1287.69	-0.180093	36.1537	4678	4678	MS2	18/20	202.RAW
HAVSEGTK	25	NP_001099584;NP_001104597;NP_001101884;XP_002725312;XP_002725314;XP_001071972;XP_002725315;XP_002725325;XP_002725326;XP_001061682;XP_001062018;XP_002725331;XP_001061909;XP_001054927;XP_002728547;XP_001057044;XP_225384;XP_002728526;XP_002728527;XP_227459;NP_001102870;NP_001103111;NP_001100822;NP_072169;NP_072173;	NP_001099584	Hist1h2bn;Hist3h2ba;Hist1h2bm;Hist1h2bb;LOC100364835;LOC684797;LOC100365043;LOC100360950;Hist1h2bp;LOC682558;LOC100365976;Hist2h2be;LOC100359692;Hist1h2bc;Hist3h2bb;Hist1h2bh;Hist1h2ba;Hist1h2bl;	Hist1h2bn	gi293342810	High		20.1413	2.72622	0.604396	1	2	414.714	828.421	-0.557054	3.37161	283	283	MS2	14/14	178.RAW
HEQNIDcGGGYVK	1	NP_071794;	NP_071794	Calr;	Calr	gi11693172	High	C7(Carbamidomethyl)	32.0295	3.48554	0.489971	1	2	738.831	1476.65	0.79738	24.2965	2746	2746	MS2	19/24	200.RAW
HESQVDSVVK	1	NP_001102358;	NP_001102358	Reep5;	Reep5	gi270288782	High		54.8107	3.15967	0.455696	1	2	564.288	1127.57	-0.0282948	23.2389	2428	2428	MS2	16/18	197.RAW
HEYQANGPEDLNR	3	XP_002725852;XP_215862;NP_001028838;	XP_002725852	LOC100366211;LOC296197;Dstn;	LOC100366211	gi293344813	High		45.1182	4.33206	0.577367	1	2	771.85	1542.69	-0.110545	25.2522	2459	2459	MS2	22/24	202.RAW
HFcPNVPIILVGNKK	2	NP_001099931;NP_476473;	NP_001099931	Rhoc;Rhoa;	Rhoc	gi16923986	High	C3(Carbamidomethyl)	60.6569	4.03679	0.514851	1	3	579.327	1735.97	-0.245988	37.5258	5428	5428	MS2	31/56	196.RAW
HFcPnVPIILVGnKKDLRQDEHtR	1	NP_001099931;	NP_001099931	Rhoc;	Rhoc	gi157824176	High	C3(Carbamidomethyl), N5(Deamidated), N13(Deamidated), T23(Phospho)	1	3.82505	0.0548303	1	3	990.152	2968.44	-3.09868	42.276	6222	6222	MS2	33/136	201.RAW
HFEGFPTDSNFELR	1	NP_620218;	NP_620218	Ptgr1;	Ptgr1	gi20302022	High		54.2195	3.80656	0.582677	1	2	848.392	1695.78	-0.0357679	38.9782	5711	5711	MS2	19/26	200.RAW
HFSPEELKVK	1	NP_037067;	NP_037067	Cryab;	Cryab	gi16905067	High		1	3.57767	0.382682	1	3	405.224	1213.66	-0.0543209	28.5487	3639	3639	MS2	26/36	185.RAW
HFVALSTNTDKVK	1	NP_997475;	NP_997475	Gpi;	Gpi	gi46485440	High		27.1538	3.85404	0.514286	1	3	487.268	1459.79	-0.775141	27.5231	3284	3284	MS2	26/48	170.RAW
HGESAWNLENR	1	NP_445742;	NP_445742	Pgam1;	Pgam1	gi16757984	High		58.8842	3.61673	0.541436	1	2	656.805	1312.6	0.473809	29.8888	3784	3784	MS2	17/20	197.RAW
HGEVcPAGWKPGSDTIKPDVNK	3	XP_002726107;XP_002729147;NP_476455;	XP_002726107	LOC100365936;LOC100363379;Prdx1;	LOC100365936	gi16923958	High	C5(Carbamidomethyl)	51.8628	4.51634	0.369469	1	4	598.799	2392.17	0.307928	30.4994	3882	3882	MS2	44/126	201.RAW
HGGTIPVVPTAEFQDR	1	NP_036702;	NP_036702	Glud1;	Glud1	gi6980956	High		28.2338	3.41739	0.409357	1	2	862.442	1723.88	0.765585	35.3929	5010	5010	MS2	15/30	200.RAW
HGYIGEFEIIDDHR	5	XP_002725964;XP_002727087;XP_002729051;XP_001076725;NP_446434;	XP_002725964	LOC100361715;LOC691065;Rps15a;	LOC100361715	gi16758882	High		49.1512	4.20749	0.501188	1	3	567.606	1700.8	0.859635	37.5395	5329	5329	MS2	30/52	197.RAW
HHATYVNNLNVTEEK	1	NP_058747;	NP_058747	Sod2;	Sod2	gi8394331	High		84.9178	3.35354	0.549254	1	2	884.935	1768.86	0.853242	27.6165	3429	3429	MS2	22/28	196.RAW
HIADLAGNPEVILPVPAFNVINGGSHAGNK	3	XP_001067222;NP_036686;NP_001103378;	XP_001067222	Eno1-ps1;Eno1;	Eno1-ps1	gi109468300	High		43.1725	5.14205	0.523346	1	3	1007.87	3021.59	0.195055	46.3896	6675	6675	MS2	35/116	202.RAW
HIDcAQVYQNEK	1	NP_036630;	NP_036630	Akr1b1;	Akr1b1	gi6978491	High	C4(Carbamidomethyl)	35.6185	4.4006	0.534091	1	2	752.847	1504.69	0.918195	25.0046	2411	2411	MS2	20/22	202.RAW
HIDcAQVYQNEKEVGVALQEK	1	NP_036630;	NP_036630	Akr1b1;	Akr1b1	gi6978491	High	C4(Carbamidomethyl)	102.066	5.69416	0.541301	1	3	820.073	2458.2	0.357733	33.7851	4200	4200	MS2	33/80	202.RAW
HIFGESDELIGQK	3	XP_001064421;XP_574007;NP_075211;	XP_001064421	RGD1563601;Tpi1;	RGD1563601	gi117935064	High		7.54252	3.69554	0.186486	1	3	491.584	1472.74	0.552317	34.8008	4753	4753	MS2	26/48	201.RAW
HIyLERLGRyqTPDK	1	NP_001032286;	NP_001032286	Mterfd2;	Mterfd2	gi81295357	High	Y3(Phospho), Y10(Phospho), Q11(Deamidated)	1	3.0336	0.112211	1	2	1025.47	2049.93	2.94909	41.7037	5770	5770	MS2	18/54	202.RAW
HLIIGVSSDR	1	NP_446277;	NP_446277	Atp5c1;	Atp5c1	gi39930503	High		40.1561	3.12701	0.198083	1	2	548.809	1096.61	-0.308221	30.3831	4080	4080	MS2	16/18	190.RAW
HLIPAANTGESK	1	NP_113791;	NP_113791	Ywhae;	Ywhae	gi13928824	High		55.8607	2.88715	0.449827	1	2	619.33	1237.65	-0.665567	25.2669	2946	2946	MS2	17/22	196.RAW
HLNDDVVK	3	XP_002730210;NP_113744;NP_598412;	XP_002730210	LOC100362870;Cav1;	LOC100362870	gi189083700	High		37.5069	3.04609	0.347541	1	2	470.248	939.489	-0.0359966	23.0421	2494	2494	MS2	13/14	196.RAW
HLQLAIRNDEELNK	26	XP_001071473;XP_001071887;XP_002725309;XP_001061350;XP_002725329;XP_001061734;XP_001061900;XP_001062714;XP_001061850;XP_002726073;XP_001062079;XP_577573;XP_001056658;XP_344600;XP_002728525;XP_577577;XP_574997;XP_001073395;XP_345256;NP_001102893;NP_001103080;NP_001102761;NP_001019453;NP_001100824;NP_068611;NP_068612;	XP_001071473	LOC502125;LOC684773;LOC680097;Hist1h2ai;LOC100365730;Hist1h2ao;Hist1h4m;LOC306962;Hist2h2ac;LOC690131;Hist2h2aa3;LOC680322;LOC100360754;Hist1h2ak;H2afj;H2afx;Hist1h2af;Hist1h2an;Hist1h2aa;Hist3h2a;	LOC502125	gi109505797;gi293342765;gi293342814;gi109467209;gi293345573;gi293354579;gi157819643;gi157817664;gi75832135	High		37.0539	4.02617	0.449132	1	2	846.956	1692.9	0.96594	30.8419	3598	3598	MS2	20/26	202.RAW
HLSVNDLPVGR	1	NP_071985;	NP_071985	Prdx3;	Prdx3	gi11968132	High		67.1404	2.75422	0.658182	1	2	603.833	1206.66	0.38961	32.6188	4446	4446	MS2	16/20	196.RAW
HLTYENVER	2	NP_112414;NP_116006;	NP_112414	Rab11a;Rab11b;	Rab11a	gi14249144	High		4.02745	2.82147	0.453901	1	2	580.788	1160.57	0.117509	25.5289	3000	3000	MS2	14/16	196.RAW
HLYTLDGGDIINALcFSPNR	1	NP_570090;	NP_570090	Gnb2l1;	Gnb2l1	gi18543331	High	C15(Carbamidomethyl)	21.2511	3.66842	0.310627	1	3	759.377	2276.12	1.08751	47.0614	7177	7177	MS2	24/76	195.RAW
HNEETGDNVGPLIIK	1	NP_001099855;	NP_001099855	Cisd1;	Cisd1	gi157824004	High		50.8889	4.97786	0.636546	1	2	818.421	1635.83	0.395446	34.2507	4865	4865	MS2	22/28	190.RAW
HNLcGETEEER	5	NP_065415;NP_112416;NP_001102662;NP_001099934;NP_803175;	NP_065415	Gstm3;Gstm7;Gstm6;Gstm6l;Gstm2;	Gstm3	gi13592152;gi28933457	High	C4(Carbamidomethyl)	62.9279	3.47267	0.553314	1	2	687.292	1373.58	1.18847	21.8362	2111	2111	MS2	17/20	201.RAW
HPDEPVLLEEPVVLALAEK	1	NP_112262;	NP_112262	Akr1a1;	Akr1a1	gi13591894	High		52.5561	3.98103	0.648241	1	2	1049.58	2098.15	0.90834	48.974	7538	7538	MS2	18/36	195.RAW
HQNVSYQDDSKPSQR	1	NP_001100268;	NP_001100268	Aasdhppt;	Aasdhppt	gi256985146	High		26.0301	3.95132	0.597468	1	3	596.947	1788.83	-0.334705	20.5663	1904	1904	MS2	27/56	195.RAW
HRPELIEYDKLR	1	NP_113863;	NP_113863	Actn4;	Actn4	gi77539778	High		41.8392	3.79148	0.364116	1	4	392.969	1568.85	0.0647564	30.2017	3892	3892	MS2	33/66	183.RAW
HRPQVAVIcGSGLGGLTAK	1	NP_001099501;	NP_001099501	Np;	Np	gi157822819	High	C9(Carbamidomethyl)	85.8763	4.62143	0.608225	1	3	641.019	1921.04	0.0687619	34.0261	4728	4728	MS2	33/72	196.RAW
HSQTTDDPLcPPGTK	1	NP_001128481;	NP_001128481	Col4a1;	Col4a1	gi201860274	High	C10(Carbamidomethyl)	45.8825	3.99625	0.665	1	2	827.381	1653.75	0.255594	28.5919	3584	3584	MS2	18/28	198.RAW
HVEPGNTAVQEK	1	NP_203500;	NP_203500	Hagh;	Hagh	gi315630402	High		86.9635	2.97762	0.667785	1	2	654.831	1308.65	0.211908	21.0398	2096	2096	MS2	19/22	196.RAW
HVGDLGNVAAGK	1	NP_058746;	NP_058746	Sod1;	Sod1	gi8394328	High		70.7302	3.32368	0.605422	1	2	569.305	1137.6	0.501818	26.4663	3084	3084	MS2	18/22	197.RAW
HVIQSISAQQEK	1	NP_599192;	NP_599192	Atp5f1;	Atp5f1	gi19705465	High		46.8612	3.38214	0.653846	1	2	684.367	1367.73	-0.156931	24.5579	2800	2800	MS2	18/22	196.RAW
HVISYSLSPFEQR	1	NP_001020305;	NP_001020305	Uqcrq;	Uqcrq	gi68341999	High		53.5823	3.58392	0.628492	1	2	781.903	1562.8	1.70491	37.6203	5345	5345	MS2	18/24	197.RAW
HYFQNTQGLIFVVDSNDR	5	NP_077063;NP_077065;NP_071963;NP_077064;NP_543180;	NP_077063	Arf5;Arf4;Arf1;Arf2;Arf3;	Arf5	gi13162339;gi13162343;gi11968098	High		32.4045	3.81227	0.291339	1	3	718.353	2153.04	1.07701	41.8471	6175	6175	MS2	21/68	197.RAW
HYFQNTQGLIFVVDSNDRER	5	NP_077063;NP_077065;NP_071963;NP_077064;NP_543180;	NP_077063	Arf5;Arf4;Arf1;Arf2;Arf3;	Arf5	gi13162339;gi13162343;gi11968098	High		87.2695	3.83812	0.453125	1	3	813.4	2438.19	0.808154	39.4818	5709	5709	MS2	29/76	197.RAW
IAAFADAAVDPIDFPLAPAYAVPK	1	NP_058771;	NP_058771	Acat1;	Acat1	gi8392836	High		52.0852	5.07667	0.437008	1	3	815.102	2443.29	0.731155	51.415	7614	7614	MS2	34/92	202.RAW
IAATILTSPDLR	3	NP_037309;XP_002726451;XP_001056183;	NP_037309	Got2;LOC680224;	Got2	gi6980972	High		34.7529	3.48318	0.373563	1	2	635.872	1270.74	0.790979	38.5979	5158	5158	MS2	18/22	202.RAW
IAEFAFEYAR	1	NP_446090;	NP_446090	Idh3a;	Idh3a	gi16758446	High		38.11	3.40555	0.442815	1	2	608.804	1216.6	0.123142	40.1617	5466	5466	MS2	16/18	202.RAW
IAEVGGVPYLLPLVNK	1	NP_001014228;	NP_001014228	RGD1309534;	RGD1309534	gi62079139	High		86.4473	4.08409	0.47549	1	2	841.498	1681.99	-0.208314	48.5121	7551	7551	MS2	21/30	200.RAW
IAHAKAVAAEAR	2	XP_001060527;NP_001178538;	XP_001060527	Lama5;	Lama5	gi109471512	High		73.6057	3.63122	0.545455	1	3	403.235	1207.69	-0.205761	20.1308	2091	2091	MS2	24/44	193.RAW
IAIcGAISQYNR	1	NP_620218;	NP_620218	Ptgr1;	Ptgr1	gi20302022	High	C4(Carbamidomethyl)	71.9666	3.23108	0.55418	1	2	683.351	1365.69	0.348919	34.1426	4765	4765	MS2	19/22	200.RAW
IAIPGLAGAGNSVLLVSNLNPER	1	NP_071961;	NP_071961	Ptbp1;	Ptbp1	gi13487910	High		47.7575	3.43951	0.601744	1	3	759.098	2275.28	1.03272	48.9973	7164	7164	MS2	28/88	202.RAW
IAIYELLFK	17	XP_002725110;XP_001072296;XP_001077487;XP_002726785;XP_001081056;XP_573067;XP_002728226;XP_002728234;XP_224779;XP_234077;XP_002729669;XP_235190;XP_001064912;XP_002726314;XP_002729262;NP_112371;NP_001020228;	XP_002725110	LOC100361240;RGD1559708;RGD1560073;LOC100364787;RGD1561871;RGD1564698;LOC100360905;LOC100363439;Defb28;Rps10;LOC502176;	LOC100361240	gi73532753	High		38.5138	3.28487	0.533537	1	2	555.334	1109.66	0.23692	51.2117	8160	8160	MS2	14/16	190.RAW
IALTDNSLVAR	1	NP_001094004;	NP_001094004	Rpl7;	Rpl7	gi198278505	High		32.5982	2.81289	0.412811	1	2	586.836	1172.66	0.691476	35.338	4941	4941	MS2	17/20	176.RAW
IANDHSLNHEYLPILGLAEFR	1	NP_036703;	NP_036703	Got1;	Got1	gi6980970	High		57.397	3.94118	0.581218	1	3	808.09	2422.25	1.45183	47.7619	7310	7310	MS2	34/80	195.RAW
IAQPNYIPTQQDVLR	1	NP_037277;	NP_037277	Gnai1;	Gnai1	gi6980962	High		16.5153	3.22191	0.456522	1	2	878.474	1755.94	1.19268	37.0897	5310	5310	MS2	15/28	171.RAW
IAQSDYIPTQQDVLR	1	NP_112297;	NP_112297	Gnai2;	Gnai2	gi13591955	High		18.8145	3.80188	0.434211	1	2	873.956	1746.9	1.53497	36.9462	5183	5183	MS2	18/28	201.RAW
IASGLGVAWIIGR	4	XP_001076104;XP_001073485;XP_573571;NP_001178523;	XP_001076104	Mgst3;RGD1561381;	Mgst3	gi109500416	High		59.4237	3.37198	0.474777	1	2	656.891	1312.77	0.702658	47.5789	6897	6897	MS2	18/24	202.RAW
IATVGYLPTQQDVLR	1	NP_112295;	NP_112295	Gna11;	Gna11	gi13591951	High		17.805	3.75324	0.421333	1	2	837.465	1673.92	0.222024	39.4227	5797	5797	MS2	18/28	200.RAW
IcQEVLPK	1	NP_001017486;	NP_001017486	Gbas;	Gbas	gi62945328	High	C2(Carbamidomethyl)	16.5797	2.99231	0.26087	1	2	493.771	986.534	0.069821	29.3884	3826	3826	MS2	13/14	189.RAW
IDASKNEEDEGHSNSSPR	2	NP_077380;NP_001076009;	NP_077380	Hnrpd;	Hnrpd	gi127139464	High		76.3612	4.13777	0.543478	1	3	657.96	1971.87	1.16326	19.1927	1745	1745	MS2	28/68	200.RAW
IDTIEIITDR	1	NP_001098083;	NP_001098083	Hnrnpa2b1;	Hnrnpa2b1	gi157265559	High		44.7954	3.60922	0.529086	1	2	594.827	1188.65	-0.0681826	39.0919	5255	5255	MS2	17/18	202.RAW
IEDVGsDEEDDSGKDKK	1	NP_001004082;	NP_001004082	Hsp90ab1;	Hsp90ab1	gi148747365	High	S6(Phospho)	8.10391	3.94845	0.339241	1	3	649.269	1945.79	0.464613	21.817	2245	2245	MS2	36/94	200.RAW
IEEELGSK	4	XP_001067222;XP_002726234;NP_036686;NP_001103378;	XP_001067222	Eno1-ps1;Eno1;	Eno1-ps1	gi158186649	High		12.4342	2.78301	0.104317	1	2	452.734	904.461	-1.13002	24.3761	2727	2727	MS2	13/14	176.RAW
IEGDETSTEAATR	1	NP_001128261;	NP_001128261	Polr2h;	Polr2h	gi198278428	High		24.0828	3.15796	0.379747	1	2	690.319	1379.63	1.25782	23.3162	2095	2095	MS2	16/24	202.RAW
IEGSEPTTPFNLFIGNLNPNK	1	NP_036881;	NP_036881	Ncl;	Ncl	gi161760644	High		60.2446	4.10108	0.409756	1	2	1151.59	2302.18	2.0962	51.956	8107	8107	MS2	19/40	199.RAW
IEIEAIAVQGPFTTAGL	1	NP_113902;	NP_113902	Hrsp12;	Hrsp12	gi14269572	High		50.8631	3.6125	0.548476	1	2	865.473	1729.94	1.13485	51.4777	7626	7626	MS2	20/32	202.RAW
IENHEGVR	4	XP_002727490;XP_002728469;XP_574742;NP_445749;	XP_002727490	LOC100364062;LOC100362738;RGD1561179;Pkm2;	LOC100364062	gi293350511	High		7.00235	2.90359	0.27931	1	2	477.244	953.48	0.134038	10.2848	927	927	MS2	12/14	196.RAW
IEQIEAGTPGR	1	NP_113802;	NP_113802	Txnrd1;	Txnrd1	gi78191795	High		36.7349	3.43688	0.450581	1	2	585.809	1170.61	-0.0133061	27.4368	2960	2960	MS2	17/20	194.RAW
IEQLSPFPFDLLLK	1	NP_001017461;	NP_001017461	Ogdh;	Ogdh	gi62945278	High		53.0306	3.82466	0.534031	1	2	830.472	1659.94	0.156262	54.7781	8233	8233	MS2	19/26	202.RAW
IETELRDIcNDVLSLLEK	1	NP_037143;	NP_037143	Ywhaz;	Ywhaz	gi62990183	High	C9(Carbamidomethyl)	99.8444	3.56811	0.439776	1	3	720.713	2160.12	1.08944	53.9993	8391	8391	MS2	29/68	172.RAW
IEVEKPFAIAKE	1	NP_071981;	NP_071981	Ppib;	Ppib	gi11968126	High		1.78577	3.21164	0.448598	1	2	687.388	1373.77	0.395048	35.0212	4799	4799	MS2	15/22	201.RAW
IEYFEEAVNYLR	2	NP_112605;NP_620262;	NP_112605	Acot1;Acot2;	Acot1	gi48675862	High		55.4105	4.02487	0.616915	1	2	773.384	1545.76	1.68372	45.9406	6927	6927	MS2	18/22	201.RAW
IFDFQGLQHQVAHVATQLEAAR	1	NP_037216;	NP_037216	Acadsb;	Acadsb	gi6978433	High		24.1179	4.33764	0.474654	1	3	827.101	2479.29	1.51886	48.0208	7357	7357	MS2	27/84	195.RAW
IFEAQIAGLR	1	NP_001041335;	NP_001041335	Krt7;	Krt7	gi114145513	High		38.6677	3.47478	0.389049	1	2	559.322	1117.64	0.255046	39.0573	5597	5597	MS2	17/18	201.RAW
IFGVTTLDIVR	1	NP_112413;	NP_112413	Mdh2;	Mdh2	gi42476181	High		41.8451	3.56501	0.464986	1	2	617.364	1233.72	0.931957	45.2554	6460	6460	MS2	17/20	202.RAW
IFINNEWHDSVSGK	1	NP_071852;	NP_071852	Aldh1a1;	Aldh1a1	gi14192935	High		86.2	4.16184	0.526442	1	2	823.403	1645.8	1.53407	35.5898	4947	4947	MS2	19/26	199.RAW
IFPVETLVEEAIQcAEK	1	NP_511178;	NP_511178	Echs1;	Echs1	gi17530977	High	C14(Carbamidomethyl)	70.9134	4.6463	0.623656	1	2	988.508	1976.01	2.26492	54.7282	8223	8223	MS2	23/32	202.RAW
IFRDGEEAGAYDGPR	1	NP_059015;	NP_059015	Pdia3;	Pdia3	gi8393322	High		41.0635	3.08489	0.451299	1	2	826.888	1652.77	0.882498	28.8737	3684	3684	MS2	19/28	196.RAW
IFVEESVYDEFVR	1	NP_071852;	NP_071852	Aldh1a1;	Aldh1a1	gi14192935	High		49.685	4.4127	0.412698	1	2	816.402	1631.8	1.33569	45.5917	6859	6859	MS2	21/24	201.RAW
IFVEESVYDEFVRK	1	NP_071852;	NP_071852	Aldh1a1;	Aldh1a1	gi14192935	High		56.7592	3.49366	0.381089	1	2	880.449	1759.89	0.822699	41.9737	5860	5860	MS2	16/26	194.RAW
IFVGGIKEDTEEYNLR	5	XP_002729222;XP_001071599;NP_937765;NP_001104764;NP_001104765;	XP_002729222	LOC100360986;LOC684685;Hnrnpa3;	LOC100360986	gi293357875	High		76.6225	3.64832	0.441096	1	2	941.982	1882.96	1.51026	35.8464	5101	5101	MS2	20/30	200.RAW
IFVGGLNPEATEEK	1	NP_112620;	NP_112620	Hnrnpab;	Hnrnpab	gi140971918	High		57.8151	4.14171	0.502415	1	2	752.388	1503.77	0.445294	36.7582	4798	4798	MS2	20/26	202.RAW
IFVGGLSPDTPEEK	4	NP_077380;NP_001076010;NP_001076008;NP_001076009;	NP_077380	Hnrpd;	Hnrpd	gi127138754	High		58.8518	4.02865	0.471464	1	2	744.883	1488.76	0.80177	36.802	5156	5156	MS2	20/26	201.RAW
IGDQEFDSLPALLEFYK	1	NP_062175;	NP_062175	Crk;	Crk	gi9506515	High		54.4168	3.91284	0.352941	1	2	993.001	1985	2.37855	53.1513	7935	7935	MS2	18/32	202.RAW
IGEGFLTDLSQLK	1	NP_037320;	NP_037320	Pygb;	Pygb	gi158187544	High		45.6897	4.06042	0.539409	1	2	710.888	1420.77	0.132967	47.1905	7176	7176	MS2	19/24	198.RAW
IGEGFLTDLSQLKK	1	NP_037320;	NP_037320	Pygb;	Pygb	gi158187544	High		40.1714	3.70533	0.366577	1	2	774.937	1548.87	2.01393	43.3157	6477	6477	MS2	18/26	199.RAW
IGFPWSEIR	3	NP_001005889;NP_110490;NP_062230;	NP_001005889	Rdx;Msn;Ezr;	Rdx	gi13540689	High		45.6322	3.08012	0.49026	1	2	552.796	1104.58	0.511337	45.7824	6896	6896	MS2	15/16	201.RAW
IGGHGGEYGEEALQR	2	NP_001007723;NP_037228;	NP_001007723	LOC360504;Hba-a2;	LOC360504	gi60678292	High		11.377	3.54536	0.135211	1	3	524.918	1572.74	0.288311	27.43	2901	2901	MS2	30/56	202.RAW
IGGIGTVPVGR	7	XP_002725693;XP_002725694;XP_002729266;XP_002730354;XP_002730355;NP_787032;NP_036792;	XP_002725693	LOC100360413;LOC100360150;Eef1a1;Eef1a2;	LOC100360413	gi28460696;gi50054162	High		42.1752	3.43023	0.542274	1	2	513.308	1025.61	-0.589465	32.9847	4035	4035	MS2	16/20	202.RAW
IGGVQQDTILAEGLHFR	1	NP_001013053;	NP_001013053	Phb2;	Phb2	gi61556754	High		55.3547	4.9725	0.619718	1	3	618.668	1853.99	1.11947	42.3471	6236	6236	MS2	31/64	201.RAW
IGIASQALGIAQASLDcAVK	1	NP_071957;	NP_071957	Acads;	Acads	gi11968090	High	C17(Carbamidomethyl)	22.8181	3.36812	0.439169	1	3	662.695	1986.07	0.859248	48.8769	7663	7663	MS2	23/76	185.RAW
IGIFGQDEDVTSK	2	NP_001103609;NP_001104293;	NP_001103609	Atp2a2;	Atp2a2	gi158635975	High		48.9696	3.52041	0.482955	1	2	704.852	1408.7	0.66546	38.2051	5641	5641	MS2	20/24	193.RAW
IGLFGGAGVGK	1	NP_599191;	NP_599191	Atp5b;	Atp5b	gi54792127	High		44.3164	3.08154	0.581169	1	2	488.284	975.562	-0.582427	38.1199	5063	5063	MS2	16/20	202.RAW
IGLIQFcLSAPK	1	NP_877966;	NP_877966	Cct4;	Cct4	gi33414505	High	C7(Carbamidomethyl)	26.0776	3.08536	0.601942	1	2	673.879	1346.75	0.02552	45.4198	6526	6526	MS2	16/22	194.RAW
IGLVEALcGFQFTFK	1	NP_114468;	NP_114468	Dnaja2;	Dnaja2	gi56799412	High	C8(Carbamidomethyl)	58.8147	3.30599	0.338369	1	2	865.453	1729.9	0.826928	53.6845	8334	8334	MS2	16/28	172.RAW
IGNcPFSQR	4	NP_788267;NP_001002807;NP_446055;NP_114006;	NP_788267	Clic6;Clic1;Clic5;Clic4;	Clic6	gi50657380	High	C4(Carbamidomethyl)	28.9812	3.05134	0.488525	1	2	539.758	1078.51	-0.519567	28.2365	3552	3552	MS2	13/16	196.RAW
IGNSKGDEALEKR	1	NP_942033;	NP_942033	Psat1;	Psat1	gi61889115	High		71.9953	4.05363	0.392593	1	3	472.92	1416.75	0.706602	21.1212	2106	2106	MS2	29/48	200.RAW
IGPASQGLQK	1	NP_062164;	NP_062164	Car2;	Car2	gi9506445	High		37.009	3.19358	0.592476	1	2	499.785	998.563	-0.240942	25.8225	2915	2915	MS2	13/18	201.RAW
IGQLEEQLEQEAK	1	NP_113708;	NP_113708	Myh10;	Myh10	gi13928704	High		31.4596	3.84216	0.479167	1	2	757.889	1514.77	1.17554	35.4542	4538	4538	MS2	19/24	202.RAW
IGSLIDVNQSK	3	XP_002726513;NP_001178034;NP_001094006;	XP_002726513	LOC690303;Magohb;Magoh;	LOC690303	gi213688417	High		11.0663	2.86256	0.41958	1	2	587.327	1173.65	0.169818	33.0927	4569	4569	MS2	15/20	185.RAW
IGVVQFSNDVFPEFYLK	1	NP_001102478;	NP_001102478	Col6a3;	Col6a3	gi157817857	High		56.7776	5.17941	0.579151	1	2	1001.52	2002.04	1.53971	51.4912	7628	7628	MS2	22/32	202.RAW
IHGQTIPSDGDIFTFTR	1	NP_071852;	NP_071852	Aldh1a1;	Aldh1a1	gi14192935	High		52.7405	4.33343	0.404157	1	3	635.655	1904.95	0.569969	41.2286	6067	6067	MS2	28/64	199.RAW
IIAASNIALAER	1	NP_114446;	NP_114446	Impa1;	Impa1	gi14091736	High		50.555	3.61927	0.480663	1	2	621.364	1241.72	-0.328984	35.0512	4937	4937	MS2	19/22	196.RAW
IIAEGANGPTTPEADKIFLER	1	NP_036702;	NP_036702	Glud1;	Glud1	gi6980956	High		20.7949	3.64855	0.49863	1	3	748.062	2242.17	0.558541	38.1429	5647	5647	MS2	26/80	190.RAW
IIEETLALK	1	NP_001100389;	NP_001100389	Arpc2;	Arpc2	gi157817229	High		18.7458	3.03865	0.319079	1	2	515.314	1029.62	1.27972	35.5309	4996	4996	MS2	14/16	171.RAW
IIELVPDGAPYITcITK	1	NP_037045;	NP_037045	Atp1b3;	Atp1b3	gi6978553	High	C14(Carbamidomethyl)	47.3272	3.15769	0.607595	1	2	952.017	1903.03	1.59755	46.0671	7086	7086	MS2	16/32	200.RAW
IIENLHDVAYK	1	NP_001006971;	NP_001006971	Uqcrc2;	Uqcrc2	gi55741544	High		36.5683	3.60084	0.5	1	2	657.856	1314.71	0.0749707	31.7364	4133	4133	MS2	17/20	201.RAW
IIGTQEQLNQR	1	NP_062040;	NP_062040	Sptbn2;	Sptbn2	gi9507135	High		39.4388	3.18776	0.451411	1	2	650.355	1299.7	0.465288	28.0228	3405	3405	MS2	16/20	197.RAW
IIHEDGYSEEEcR	1	NP_112297;	NP_112297	Gnai2;	Gnai2	gi13591955	High	C12(Carbamidomethyl)	17.7602	3.68834	0.449864	1	3	546.235	1636.69	0.183252	24.9184	2815	2815	MS2	18/48	183.RAW
IIHGSGYSDEDKR	1	NP_112298;	NP_112298	Gnaq;	Gnaq	gi13591957	High		67.9028	3.84717	0.0441558	1	3	492.907	1476.71	-0.581001	21.1997	2018	2018	MS2	31/48	197.RAW
IIKEPAPDSGLLGLFQGQNPLLLNSRP	1	XP_001059344;	XP_001059344	LOC684270;	LOC684270	gi109461120	High		135.379	5.25149	0.569524	1	3	963.208	2887.61	1.58833	52.1264	8096	8096	MS2	43/104	201.RAW
IILDLISESPIK	3	XP_002725055;XP_002729522;NP_476482;	XP_002725055	LOC100364212;LOC100359916;Hnrnpk;	LOC100364212	gi16923998	High		62.0794	3.75835	0.670213	1	2	670.906	1340.8	0.929195	46.8237	6757	6757	MS2	19/22	202.RAW
IILLAEGR	1	NP_058897;	NP_058897	Ahcy;	Ahcy	gi8392878	High		49.5059	2.88234	0.371528	1	2	442.782	884.557	0.152453	35.8026	5179	5179	MS2	13/14	182.RAW
IINEPTAAAIAYGLDKK	4	XP_002724720;XP_002729623;NP_077327;NP_068635;	XP_002724720	LOC100364163;LOC100363133;Hspa8;Hspa2;	LOC100364163	gi11177910;gi13242237	High		108.653	4.5874	0.610022	1	2	894.5	1787.99	1.24046	37.9859	5038	5038	MS2	24/32	202.RAW
IINEPTAAAIAYGLDR	2	NP_114177;NP_997669;	NP_114177	Hspa1a;Hspa1b;	Hspa1a	gi47059179	High		54.7156	4.26006	0.481221	1	3	563.305	1687.9	0.0486463	41.2484	5680	5680	MS2	29/60	202.RAW
IIPAVASTNAVIAAVcATEVFK	1	NP_476553;	NP_476553	Uba3;	Uba3	gi17105358	High	C16(Carbamidomethyl)	13.504	3.76747	0.450928	1	3	749.08	2245.23	-0.143001	53.6973	8405	8405	MS2	30/84	170.RAW
IIQLLDDYPK	3	XP_001068311;XP_227546;NP_071797;	XP_001068311	RGD1564469;Rplp0;	RGD1564469	gi11693176	High		50.0072	3.45807	0.479769	1	2	609.343	1217.68	0.600344	40.515	6012	6012	MS2	16/18	200.RAW
IISINNPLVFLNAK	1	NP_001100108;	NP_001100108	Slc26a7;	Slc26a7	gi157817470	High		21.9697	3.24846	0.541538	1	2	778.464	1555.92	0.150866	49.7677	7618	7618	MS2	16/26	198.RAW
IISLETYNLFR	11	NP_071796;NP_001157768;NP_001157769;NP_001157770;NP_001157771;NP_001157774;NP_001157775;NP_001157776;NP_001157777;NP_001157779;NP_001157780;	NP_071796	Plec;	Plec	gi256221671	High		45.1482	2.82395	0.617021	1	2	684.881	1368.75	1.26579	46.8731	7138	7138	MS2	15/20	170.RAW
IISNTENLVR	1	NP_942033;	NP_942033	Psat1;	Psat1	gi61889115	High		42.3535	3.25251	0.470769	1	2	579.828	1158.65	0.0979134	30.1521	3950	3950	MS2	16/18	200.RAW
IISYAQGFMLLR	2	XP_002726705;XP_002729611;	XP_002726705	LOC100363662;LOC100360180;	LOC100363662	gi293347815	High		68.2049	3.45852	0.604046	1	2	706.393	1411.78	1.3676	47.2743	7314	7314	MS2	17/22	200.RAW
IITLAGPTNAIFK	1	NP_001013241;	NP_001013241	Pcbp2;	Pcbp2	gi61557337	High		29.0559	3.12027	0.695513	1	2	679.907	1358.81	1.50184	43.5397	6127	6127	MS2	15/24	202.RAW
IITLEEGDLILTGTPK	1	NP_001020162;	NP_001020162	Fahd1;	Fahd1	gi68163417	High		45.5315	3.95406	0.546835	1	2	856.988	1712.97	0.460235	44.9936	6887	6887	MS2	24/30	196.RAW
IIVLGLLPR	1	NP_071782;	NP_071782	Pafah1b2;	Pafah1b2	gi11693154	High		38.5199	3.65469	1	1	2	497.345	993.682	0.20651	46.7671	6746	6746	MS2	13/16	202.RAW
IIWELIK	1	NP_113698;	NP_113698	Idh1;	Idh1	gi13928690	High		15.9223	2.89852	0.296552	1	2	457.789	914.57	-0.71203	44.5052	6847	6847	MS2	11/12	189.RAW
IIYGGSVTGATcK	4	NP_001028244;XP_001064421;XP_574007;NP_075211;	NP_001028244	LOC500959;RGD1563601;Tpi1;	LOC500959	gi117935064	High	C12(Carbamidomethyl)	42.1563	3.50267	0.474286	1	2	663.84	1326.67	0.569795	30.1506	3810	3810	MS2	20/24	201.RAW
IKDPDAAKPEDWDER	1	NP_071794;	NP_071794	Calr;	Calr	gi11693172	High		49.9273	3.72644	0.50134	1	2	892.927	1784.85	0.791018	28.8294	3556	3556	MS2	18/28	199.RAW
IKGDVDVSLPK	2	XP_001078032;NP_001178880;	XP_001078032	Ahnak;	Ahnak	gi293344591	High		36.8915	3.64074	0.321429	1	2	585.84	1170.67	0.389641	31.7501	4210	4210	MS2	18/20	198.RAW
IKGEHPGLSIGDVAK	15	XP_002725231;XP_001076406;XP_002726023;XP_001060814;XP_002726560;XP_001058093;XP_001053005;XP_574384;XP_001068941;XP_001076232;XP_575506;XP_001059167;XP_001059688;NP_001102843;NP_037095;	XP_002725231	LOC100364565;RGD1564214;LOC689398;RGD1560584;LOC685520;LOC681718;LOC678705;LOC690940;LOC680968;Hmg1l1;Hmgb1;	LOC100364565	gi109512438	High		24.1367	3.72453	0.443548	1	2	760.926	1520.85	1.19473	30.4359	3869	3869	MS2	20/28	201.RAW
IKGTQcEDINEcEVFPGVcK	1	NP_114013;	NP_114013	Fbn1;	Fbn1	gi13929178	High	C6(Carbamidomethyl), C12(Carbamidomethyl), C19(Carbamidomethyl)	11.2587	4.22158	0.390995	1	3	795.03	2383.07	0.766159	35.5986	5128	5128	MS2	26/76	193.RAW
IKsKtLtIPLnKEVADR	1	XP_002727292;	XP_002727292	LOC100364077;	LOC100364077	gi293349898	High	S3(Phospho), T5(Phospho), T7(Phospho), N11(Deamidated)	1	3.33299	0.105105	1	2	1084.01	2167.02	-1.37616	45.3598	7005	7005	MS2	32/77	193.RAW
IKYPENFFLLR	3	NP_113715;NP_037197;NP_071943;	NP_113715	Ppp1ca;Ppp1cb;Ppp1cc;	Ppp1ca	gi11968062	High		67.9199	3.87571	0.621134	1	3	480.606	1439.8	0.125981	43.626	6613	6613	MS2	26/40	200.RAW
ILAIGLINEALDEGDAQK	1	NP_001101959;	NP_001101959	Iqgap1;	Iqgap1	gi210032529	High		88.0707	4.86194	0.557613	1	2	942.01	1883.01	0.838111	49.9058	7642	7642	MS2	23/34	198.RAW
ILAQDNLGLPNGLTFDAFSSQLcWVDAGTHR	2	XP_001054079;XP_213954;	XP_001054079	Nid1;	Nid1	gi109505096	High	C23(Carbamidomethyl)	18.8258	3.68478	0.372283	1	3	1139.56	3416.67	1.15834	52.1928	8249	8249	MS2	32/120	200.RAW
ILATPPQEDAPSVDIANIR	1	NP_072114;	NP_072114	Tkt;	Tkt	gi12018252	High		33.2003	3.53089	0.456091	1	3	674.029	2020.07	0.950393	40.1177	5806	5806	MS2	30/72	201.RAW
ILcGALVFPTIATIVGK	1	NP_001099842;	NP_001099842	March5;	2005-03-01	gi157823129	High	C3(Carbamidomethyl)	64.8929	2.88352	0.420139	1	2	887.021	1773.03	-0.0202723	53.5851	8571	8571	MS2	19/32	189.RAW
ILDEIEEHSIK	1	NP_476489;	NP_476489	Sept2;	Sept2	gi16924010	High		28.1608	3.57691	0.424581	1	2	663.351	1325.69	-0.760444	32.9759	4519	4519	MS2	15/20	196.RAW
ILDLIESGKK	2	NP_058968;NP_071852;	NP_058968	Aldh1a7;Aldh1a1;	Aldh1a7	gi14192935	High		27.5957	3.11645	0.387821	1	2	558.337	1115.67	-0.173514	34.7285	4775	4775	MS2	15/18	199.RAW
ILDVPLcKEDcVLWWEDcK	1	NP_598211;	NP_598211	Folr1;	Folr1	gi19424178	High	C7(Carbamidomethyl), C11(Carbamidomethyl), C18(Carbamidomethyl)	41.1419	4.54458	0.449339	1	3	826.722	2478.15	0.878345	45.8813	7050	7050	MS2	30/72	200.RAW
ILDVPVLLTEHYPQGLGPTVPELGAQGVR	1	NP_001008368;	NP_001008368	Isoc2b;	Isoc2b	gi56605810	High		50.669	4.24452	0.509434	1	3	1023.56	3068.68	0.726589	49.0207	7662	7662	MS2	33/112	196.RAW
ILDWHVANTDKK	1	NP_113999;	NP_113999	Taldo1;	Taldo1	gi42476292	High		38.77	3.23201	0.374613	1	2	720.386	1439.77	0.597978	31.4963	4121	4121	MS2	17/22	195.RAW
ILEDNSIPQVK	1	NP_001007621;	NP_001007621	Pdhb;	Pdhb	gi56090293	High		32.3028	3.51259	0.42735	1	2	628.349	1255.69	0.839312	33.2946	4099	4099	MS2	17/20	202.RAW
ILEFFGLK	1	NP_037130;	NP_037130	P4hb;	P4hb	gi6981324	High		26.9134	3.2026	0.425	1	2	483.787	966.567	0.666916	47.6062	7304	7304	MS2	13/14	199.RAW
ILEPGLNVLIPVLDR	1	NP_001026816;	NP_001026816	Stoml2;	Stoml2	gi72255527	High		21.6154	3.24211	0.574074	1	2	831.004	1661	0.790404	52.6546	8232	8232	MS2	18/28	197.RAW
ILEVYTTQPGVQFYTGNFLDGTLK	1	NP_001007705;	NP_001007705	Galm;	Galm	gi56090564	High		13.2372	3.97258	0.219144	1	3	902.135	2704.39	0.829396	49.4862	7256	7256	MS2	27/92	202.RAW
ILGADTSVDLEETGR	1	NP_075581;	NP_075581	Atp5a1;	Atp5a1	gi40538742	High		52.8041	3.38316	0.473373	1	2	788.397	1575.79	-0.0526461	35.8553	4619	4619	MS2	20/28	202.RAW
ILGGVISAISEAAAQYNPEPPPPR	1	NP_058814;	NP_058814	Capns1;	Capns1	gi67514516	High		41.7223	4.42274	0.50905	1	3	816.438	2447.3	2.16225	50.0588	7706	7706	MS2	34/92	201.RAW
ILGIPVIITEQYPK	1	NP_001014264;	NP_001014264	Isoc1;	Isoc1	gi62079215	High		85.8176	3.78317	0.780423	1	2	792.474	1583.94	-0.185622	47.825	7418	7418	MS2	20/26	200.RAW
ILGLLDTHLK	1	NP_001004223;	NP_001004223	Eef1g;	Eef1g	gi51948418	High		45.594	2.99348	0.454849	1	2	561.848	1122.69	0.857951	40.3605	5895	5895	MS2	16/18	199.RAW
ILKEEQELYQK	2	XP_001061392;XP_236444;	XP_001061392	Myo6;	Myo6	gi293349343	High		29.7266	3.54894	0.352113	1	2	710.888	1420.77	-0.110711	29.3852	3742	3742	MS2	15/20	198.RAW
ILLNAccPGWVR	6	XP_002724750;XP_002724751;XP_002727909;XP_002727910;XP_002727911;NP_062043;	XP_002724750	LOC100364922;LOC100360507;LOC100360601;Cbr1;	LOC100364922	gi293352109	High	C6(Carbamidomethyl), C7(Carbamidomethyl)	27.0469	2.98398	0.449664	1	2	729.871	1458.73	-0.226801	39.7007	5856	5856	MS2	14/22	196.RAW
ILMVGLDAAGK	5	NP_077063;NP_077065;NP_071963;NP_077064;NP_543180;	NP_077063	Arf5;Arf4;Arf1;Arf2;Arf3;	Arf5	gi13162339;gi13162343;gi11968098	High		48.4553	3.47909	0.597701	1	2	544.313	1087.62	1.02694	38.8488	5584	5584	MS2	18/20	197.RAW
ILQEGVDPK	1	NP_570839;	NP_570839	Hadha;	Hadha	gi148747393	High		8.409	2.73558	0.565693	1	2	499.779	998.551	-0.302538	26.3313	3241	3241	MS2	14/16	182.RAW
ILSAqGcKVDNSSLTGESEPQTR	1	NP_036641;	NP_036641	Atp4a;	Atp4a	gi281306811	High	Q5(Deamidated), C7(Carbamidomethyl)	7.26297	4.2396	0.0707547	1	3	826.732	2478.18	1.17704	30.3517	4081	4081	MS2	29/88	193.RAW
ILTDYGFEGHPFR	1	NP_001099959;	NP_001099959	Ndufs3;	Ndufs3	gi157817227	High		43.02	3.05592	0.104575	1	2	776.385	1551.76	2.81231	37.766	5477	5477	MS2	15/24	196.RAW
ILTFDQLALESPK	1	NP_112364;	NP_112364	Rpl18;	Rpl18	gi13592057	High		24.6902	3.19643	0.490625	1	2	737.911	1474.82	-0.00552908	44.4253	6832	6832	MS2	17/24	189.RAW
ILYHGYSLLYVQGNER	1	NP_001128481;	NP_001128481	Col4a1;	Col4a1	gi201860274	High		23.1245	4.32437	0.537037	1	3	642.336	1924.99	0.856081	39.1369	5613	5613	MS2	29/60	201.RAW
ILYMMDEINNPVLTVK	2	AP_004895;YP_665632;	AP_004895	COX2;	COX2	gi110189666	High		45.5135	4.0562	0.3867	1	2	946.997	1892.99	0.591085	46.7448	7230	7230	MS2	20/30	196.RAW
INAFNQDITAIVEGEEIVR	1	NP_599177;	NP_599177	Mx2;	Mx2	gi71534283	High		103.75	5.12233	0.546875	1	2	1066.06	2131.11	1.25718	49.1295	7667	7667	MS2	24/36	200.RAW
INDAVEcLLSLK	1	NP_001019409;	NP_001019409	Eprs;	Eprs	gi66793366	High	C7(Carbamidomethyl)	32.8821	3.80521	0.414698	1	2	687.869	1374.73	0.258115	46.2091	7166	7166	MS2	20/22	193.RAW
INEAIVAVQAIIADPK	1	NP_001041339;	NP_001041339	RGD1304704;	RGD1304704	gi114145722	High		52.7569	3.0746	0.592834	1	2	832.983	1664.96	0.474891	47.6885	7457	7457	MS2	20/30	189.RAW
INEILSNALK	2	NP_001103381;NP_446328;	NP_001103381	Hnrpm;	Hnrpm	gi158186696	High		12.6199	2.734	0.362637	1	2	557.827	1114.65	-0.15191	37.1079	5347	5347	MS2	16/18	196.RAW
INEWLTLVEK	1	NP_062099;	NP_062099	Dync1h1;	Dync1h1	gi148491097	High		38.9137	3.50948	0.549858	1	2	622.848	1244.69	-0.430164	44.6407	6709	6709	MS2	16/18	198.RAW
INNFSADIKDSK	1	NP_112346;	NP_112346	Pls3;	Pls3	gi209954804	High		44.3678	3.13678	0.455414	1	2	676.346	1351.68	-0.310167	28.1143	3535	3535	MS2	16/22	200.RAW
INQTYQQQYGR	1	NP_077069;	NP_077069	Anxa4;	Anxa4	gi55742832	High		37.5543	3.27741	0.506098	1	2	699.842	1398.68	-0.173343	24.9545	2402	2402	MS2	16/20	202.RAW
INSITVDNcKK	1	NP_071778;	NP_071778	Cap1;	Cap1	gi59709467	High	C9(Carbamidomethyl)	12.8832	2.99357	0.381271	1	2	646.338	1291.67	0.198896	24.2312	2670	2670	MS2	13/20	177.RAW
INVNEIFYDLVR	2	NP_599173;NP_001005765;	NP_599173	Rap1b;Rap1a;	Rap1b	gi52138628	High		57.542	4.44321	0.619369	1	2	747.902	1494.8	0.688306	53.0449	7915	7915	MS2	20/22	202.RAW
IPADVDPLTITSSLSSDGVLTVNGPR	1	NP_037067;	NP_037067	Cryab;	Cryab	gi16905067	High		35.393	3.56535	0.490196	1	3	875.465	2624.38	1.21756	63.8959	9130	9130	MS2	25/100	202.RAW
IPAFLNVVDIAGLVK	1	NP_001029099;	NP_001029099	Ola1;	Ola1	gi76677911	High		49.6633	3.87396	0.656331	1	2	784.975	1568.94	1.37265	54.5054	8763	8763	MS2	19/28	188.RAW
IPDWFLNR	6	XP_002724624;XP_002726601;XP_002727879;XP_226269;XP_002729551;NP_998722;	XP_002724624	LOC100360679;LOC100362298;RGD1561919;Rps18;	LOC100360679	gi27658598	High		27.8912	3.09703	0.512903	1	2	530.783	1060.56	1.19948	43.9158	6576	6576	MS2	13/14	197.RAW
IPFLLSGTSYK	1	NP_598302;	NP_598302	Hadhb;	Hadhb	gi19424338	High		51.4429	3.01765	0.519868	1	2	613.346	1225.68	1.1327	43.0208	6025	6025	MS2	14/20	202.RAW
IPNPDFFEDLEPFR	1	NP_742005;	NP_742005	Canx;	Canx	gi25282419	High		38.6769	3.85712	0.448187	1	2	868.42	1735.83	-0.0772943	50.984	7824	7824	MS2	20/26	198.RAW
IPPcKGIsEEtQKALDRsLLDctFR	2	XP_001056908;NP_001178656;	XP_001056908	Med14;	Med14	gi109511493	High	C4(Carbamidomethyl), S8(Phospho), T11(Phospho), S18(Phospho), C22(Carbamidomethyl), T23(Phospho)	1	3.35462	0.080597	1	3	1085.45	3254.34	-0.787861	55.8217	8694	8694	MS2	35/280	178.RAW
IPVDTYNNILTVLK	1	NP_001099188;	NP_001099188	Vps35;	Vps35	gi205360969	High		29.3355	3.21966	0.515528	1	2	801.959	1602.91	0.769382	47.1857	7175	7175	MS2	15/26	198.RAW
IPVGPETLGR	1	NP_599191;	NP_599191	Atp5b;	Atp5b	gi54792127	High		70.0577	2.83483	0.597173	1	2	519.801	1038.59	-0.465727	33.1504	4596	4596	MS2	16/18	189.RAW
IPVTDEEQTNVPYIYAIGDILEGK	1	NP_113802;	NP_113802	Txnrd1;	Txnrd1	gi78191795	High		2.54715	3.80425	0.297368	1	3	893.125	2677.36	0.0690106	54.0439	8589	8589	MS2	28/92	200.RAW
IPWFQYPIIYDIR	1	NP_001013053;	NP_001013053	Phb2;	Phb2	gi61556754	High		31.9035	3.49177	0.501433	1	2	862.465	1723.92	1.1391	53.1242	7930	7930	MS2	16/24	202.RAW
IPYLPITNFNQNWQDGK	1	NP_001100758;	NP_001100758	Flnb;	Flnb	gi157818975	High		102.221	4.47438	0.626398	1	2	1024.52	2048.03	2.53165	46.9207	7115	7115	MS2	24/32	201.RAW
IQEGAAVLQK	1	NP_077065;	NP_077065	Arf4;	Arf4	gi13162343	High		16.7678	3.00711	0.358804	1	2	528.806	1056.6	0.0612312	27.8442	2988	2988	MS2	14/18	202.RAW
IQEGVESLAGYADIFLR	1	NP_058726;	NP_058726	Pccb;	Pccb	gi148747119	High		77.8748	4.74533	0.522105	1	2	940.993	1880.98	1.38841	51.844	8183	8183	MS2	22/32	200.RAW
IQEGVFDINNEANGIK	1	NP_113906;	NP_113906	Rab2a;	Rab2a	gi13929006	High		71.2136	4.02339	0.557214	1	2	880.945	1760.88	0.736408	38.2257	5384	5384	MS2	22/30	172.RAW
IQNQLQTDLSVIPVINR	1	NP_112274;	NP_112274	Anpep;	Anpep	gi13591914	High		78.2385	5.45307	0.689908	1	2	976.053	1951.1	0.956037	45.5678	6881	6881	MS2	24/32	198.RAW
IREEYPDR	6	NP_001020846;XP_001055765;NP_001102589;NP_775125;NP_954525;NP_001013908;	NP_001020846	Tubb6;LOC679312;Tubb2a;Tubb5;Tubb2c;Tubb2b;	Tubb6	gi27465535;gi40018568;gi110347600	High		13.0357	2.94911	0.440678	1	2	539.27	1077.53	-0.221997	22.7316	2431	2431	MS2	12/14	196.RAW
IREYFGQFGEIEAIELPIDPK	1	NP_112620;	NP_112620	Hnrnpab;	Hnrnpab	gi140971918	High		42.1455	3.86365	0.339378	1	3	822.098	2464.28	0.843245	48.8325	7655	7655	MS2	25/80	185.RAW
IRPtQSVFISTcLSLssTPLVSR	1	NP_001129329;	NP_001129329	Tmco3;	Tmco3	gi209529691	High	T4(Phospho), C12(Carbamidomethyl), S16(Phospho), S17(Phospho)	1	3.55278	0.0366197	1	3	930.424	2789.26	-6.49398	46.5314	7219	7219	MS2	33/214	185.RAW
IRqAQKSIVKEtyGAFLHR	1	NP_073182;	NP_073182	Exoc7;	Exoc7	gi12083643	High	Q3(Deamidated), T12(Phospho), Y13(Phospho)	1	3.90276	0.0769231	1	4	602.302	2406.19	5.10609	30.0129	3738	3738	MS2	35/210	172.RAW
ISEDKNPDYR	1	NP_112309;	NP_112309	Jup;	Jup	gi41529837	High		37.8684	2.78845	0.405018	1	2	618.797	1236.59	0.350804	21.3673	2039	2039	MS2	13/18	170.RAW
ISEIEDAAFLAR	2	NP_001099823;NP_001099558;	NP_001099823	Erlin1;Erlin2;	Erlin1	gi157823984	High		47.7692	3.67384	0.493188	1	2	667.851	1334.69	-0.285873	39.853	5789	5789	MS2	19/22	195.RAW
ISEQFTAmFR	6	NP_543158;NP_001102589;NP_775125;NP_954525;NP_640347;NP_001013908;	NP_543158	Tubb4;Tubb2a;Tubb5;Tubb2c;Tubb3;Tubb2b;	Tubb4	gi158262004;gi27465535;gi40018568	High	M8(Oxidation)	59.6536	3.31478	0.489426	1	2	623.3	1245.59	0.206454	35.9022	5197	5197	MS2	16/18	190.RAW
ISGDLEVLAEK	1	NP_037035;	NP_037035	Anp32a;	Anp32a	gi6978499	High		23.7609	3.25695	0.460123	1	2	587.322	1173.64	-0.0471209	36.8061	5157	5157	MS2	18/20	201.RAW
ISGETIFVTAPHEATAGIIGVNR	1	NP_062172;	NP_062172	Cltc;	Cltc	gi9506497	High		61.5421	4.31585	0.574074	1	3	785.089	2353.25	0.225561	41.3788	6180	6180	MS2	33/88	200.RAW
ISGLIYEETRGVLK	23	XP_001071272;XP_002725313;XP_001071818;XP_002725309;XP_002725325;XP_002725326;XP_001061350;XP_001061844;XP_001061900;XP_001072344;XP_001072499;XP_001054684;XP_001055174;XP_001055696;XP_225382;XP_001057149;XP_002728526;XP_002728527;XP_002728528;XP_575704;XP_578415;NP_001116941;NP_073177;	XP_001071272	LOC684621;LOC679840;LOC684745;LOC680097;LOC100360950;Hist1h2ai;LOC682518;Hist1h4m;RGD1562378;RGD1565073;LOC679983;LOC680430;LOC100361076;Hist2h4;Hist1h4b;	LOC684621	gi293342765;gi293342810;gi293342814	High		15.0147	3.45736	0.410405	1	3	526.635	1577.89	-0.384686	38.2186	5083	5083	MS2	22/52	202.RAW
ISGSILNELIGLVR	1	NP_446456;	NP_446456	Cand1;	Cand1	gi16758920	High		49.7045	3.71498	0.539084	1	2	742.446	1483.88	0.407036	54.7581	8605	8605	MS2	19/26	199.RAW
ISLGLPVGAVINcADNTGAK	1	NP_001007600;	NP_001007600	Rpl23;	Rpl23	gi56090279	High	C13(Carbamidomethyl)	120.762	4.62102	0.554113	1	2	985.524	1970.04	1.4871	44.6796	6349	6349	MS2	26/38	202.RAW
ISNAQNAELR	1	NP_112359;	NP_112359	Rnpep;	Rnpep	gi13592047	High		37.0425	3.15517	0.370253	1	2	558.294	1115.58	-0.255989	24.2717	2634	2634	MS2	16/18	197.RAW
ISQAEEDDQQLLGHLLLVAK	1	NP_001101425;	NP_001101425	Hint2;	Hint2	gi164565401	High		77.371	4.51608	0.45354	1	3	740.734	2220.19	0.809238	47.4096	7249	7249	MS2	32/76	197.RAW
ISQKDIEQSIK	1	NP_077069;	NP_077069	Anxa4;	Anxa4	gi55742832	High		37.3657	2.87317	0.292683	1	2	644.859	1288.71	-0.110507	30.2552	3903	3903	MS2	16/20	183.RAW
ISQTNYIPTQQDVLR	1	NP_037238;	NP_037238	Gnai3;	Gnai3	gi6980964	High		27.0912	3.93983	0.411168	1	2	888.47	1775.93	1.82499	36.4292	5118	5118	MS2	15/28	195.RAW
ISQVEDPHVGLAYVFGPYSK	1	NP_445941;	NP_445941	Col18a1;	Col18a1	gi309319796	High		9.76863	4.40951	0.426304	1	3	736.045	2206.12	1.43084	44.4191	6829	6829	MS2	31/76	193.RAW
ISSLLEEQFQQGK	4	NP_001013950;XP_001074530;XP_212814;NP_113894;	NP_001013950	LOC297756;RGD1566369;Rps8;	LOC297756	gi109506240	High		27.3729	4.36288	0.527523	1	2	753.894	1506.78	0.352942	37.7294	5517	5517	MS2	20/24	189.RAW
ISSNLADFAFSLYR	1	NP_071964;	NP_071964	Serpina1;	Serpina1	gi51036655	High		42.2958	2.91766	0.393836	1	2	802.41	1603.81	1.008	49.9176	7574	7574	MS2	15/26	175.RAW
IstGNDNSWVSTGLYLPEGQVAQVTLPTEAtHAKLK	1	NP_001009534;	NP_001009534	Eapa2;	Eapa2	gi57164033	High	S2(Phospho), T3(Phospho), T31(Phospho)	1	3.84738	0.0025974	1	3	1355.96	4065.88	3.34709	64.1911	9665	9665	MS2	41/344	188.RAW
ISTSLPVLDLIDAIQPGSINYDLLK	1	NP_001012044;	NP_001012044	Lcp1;	Lcp1	gi58865656	High		1	3.75825	0.380319	1	3	900.169	2698.49	0.379654	54.9735	8617	8617	MS2	27/96	201.RAW
ISVGSDADLVIWDPDSVK	1	NP_001099187;	NP_001099187	Dpysl2;	Dpysl2	gi157786744	High		43.3054	4.01487	0.55611	1	2	958.488	1915.97	2.18711	45.848	6949	6949	MS2	19/34	197.RAW
ITDLYTDLR	1	NP_001013148;	NP_001013148	Sptbn1;	Sptbn1	gi61557085	High		42.5293	3.29668	0.415152	1	2	555.296	1109.58	0.14294	37.0152	5233	5233	MS2	15/16	199.RAW
ITDPQYFLDTPQQAAAILQK	2	XP_002726630;XP_002729578;	XP_002726630	RGD1561416;	RGD1561416	gi293359475	High		40.1159	3.54919	0.4	1	3	754.399	2261.18	0.970524	46.0374	7092	7092	MS2	27/76	196.RAW
ITDSAGHILYAK	1	NP_445919;	NP_445919	Tmed10;	Tmed10	gi16758214	High		42.5571	3.4466	0.568116	1	2	644.849	1288.69	0.285332	30.0771	3795	3795	MS2	18/22	201.RAW
ITFTGEADQAPGVEPGDIVLLLQEK	1	NP_114468;	NP_114468	Dnaja2;	Dnaja2	gi56799412	High		32.0269	4.67946	0.542735	1	3	880.799	2640.38	1.79278	50.8337	8000	8000	MS2	31/96	196.RAW
ITGEAFVQFASQELAEK	4	NP_001032362;NP_001032364;NP_001032363;NP_071792;	NP_001032362	Hnrnpf;	Hnrnpf	gi82546815	High		64.0505	5.53109	0.61302	1	2	934.476	1867.95	0.81733	47.0994	6809	6809	MS2	25/32	202.RAW
ITGWGEETLPDGR	1	NP_446034;	NP_446034	Tinagl1;	Tinagl1	gi16758354	High		68.9013	4.09129	0.391198	1	2	715.85	1430.69	0.666042	36.1243	4672	4672	MS2	20/24	202.RAW
ITNLAQLSAANHDAAIFPGGFGAAK	1	NP_001004225;	NP_001004225	RGD1303003;	RGD1303003	gi51948422	High		52.8115	4.79149	0.507307	1	3	819.097	2455.28	1.10278	42.6752	5956	5956	MS2	32/96	202.RAW
ITPSYVAFTPEGER	1	NP_037215;	NP_037215	Hspa5;	Hspa5	gi25742763	High		49.9329	3.64044	0.524725	1	2	783.894	1566.78	0.261515	37.5738	5307	5307	MS2	20/26	201.RAW
ITQSNAILR	5	NP_112416;NP_742035;NP_001019475;NP_001099934;NP_803175;	NP_112416	Gstm7;Gstm5;Gstm4;Gstm6l;Gstm2;	Gstm7	gi157823707;gi66730313;gi13592152;gi25282395;gi28933457	High		29.5842	3.01472	0.378738	1	2	508.298	1015.59	-0.106571	28.8178	3189	3189	MS2	15/16	202.RAW
ITQSPLTIcFPEYTGANKYDEAASYIQSK	1	NP_112297;	NP_112297	Gnai2;	Gnai2	gi13591955	High	C9(Carbamidomethyl)	113.135	4.70687	0.541401	1	3	1099.2	3295.59	2.30366	44.1157	6576	6576	MS2	29/112	201.RAW
ITRPGNTDDPSGGNK	2	XP_001063027;XP_233805;	XP_001063027	Hnrpll;	Hnrpll	gi293347913	High		7.02547	3.92124	0.433673	1	3	510.25	1528.73	-0.61246	21.0063	1970	1970	MS2	27/56	170.RAW
ITScIFQLLQEAGIK	1	NP_543186;	NP_543186	Paics;	Paics	gi18266726	High	C4(Carbamidomethyl)	20.7538	3.43887	0.476744	1	2	860.97	1720.93	0.880334	53.1514	8428	8428	MS2	20/28	200.RAW
ITSEALLVTQQLVK	1	NP_446456;	NP_446456	Cand1;	Cand1	gi16758920	High		34.4319	3.59408	0.523677	1	2	771.959	1542.91	-0.156582	42.9848	6398	6398	MS2	18/26	198.RAW
ITSEELHYFVQNHFTSAR	1	NP_001006971;	NP_001006971	Uqcrc2;	Uqcrc2	gi55741544	High		88.4512	3.7944	0.490765	1	3	727.024	2179.06	0.63712	38.6182	5734	5734	MS2	30/68	182.RAW
ITVVGVGAVGMAcAISILMK	3	XP_002725669;XP_576374;NP_058721;	XP_002725669	LOC100364670;RGD1562690;Ldha;	LOC100364670	gi8393706	High	C13(Carbamidomethyl)	66.0382	4.29545	0.625581	1	2	995.549	1990.09	0.545041	54.9154	8659	8659	MS2	20/38	183.RAW
IVADKDYSVTANSK	1	NP_036727;	NP_036727	Ldhb;	Ldhb	gi6981146	High		65.8567	4.1012	0.660976	1	2	755.891	1510.77	0.00435021	25.0916	2911	2911	MS2	21/26	200.RAW
IVATTLSNPELFK	1	NP_036703;	NP_036703	Got1;	Got1	gi6980970	High		55.0212	4.18067	0.636364	1	2	716.906	1432.81	0.300117	39.2424	5762	5762	MS2	20/24	200.RAW
IVDDTPcPLLGK	1	NP_001128187;	NP_001128187	Slc44a2;	Slc44a2	gi197927263	High	C7(Carbamidomethyl)	28.9818	3.12706	0.402556	1	2	664.35	1327.69	0.727438	36.2674	5083	5083	MS2	17/22	199.RAW
IVEANPLLEAFGNAK	2	XP_001061392;XP_236444;	XP_001061392	Myo6;	Myo6	gi293349343	High		71.3239	3.86729	0.540052	1	2	793.435	1585.86	3.26242	46.6811	7085	7085	MS2	21/28	198.RAW
IVEIPFNSTNK	1	NP_036636;	NP_036636	Atp1a1;	Atp1a1	gi6978543	High		1.50811	3.10438	0.396774	1	2	631.343	1261.68	0.215092	37.107	5271	5271	MS2	17/20	198.RAW
IVLDNSVFSEHR	1	NP_062172;	NP_062172	Cltc;	Cltc	gi9506497	High		52.4589	3.07923	0.405844	1	2	708.368	1415.73	0.186224	36.3427	5121	5121	MS2	15/22	198.RAW
IVLNVIQTAVDQFAR	2	NP_476444;NP_001028825;	NP_476444	Akap12;	Akap12	gi75905811	High		63.6166	4.21052	0.608076	1	2	843.982	1686.96	1.6475	52.9239	8337	8337	MS2	19/28	193.RAW
IVNGWqVEEADDWLR	1	NP_037320;	NP_037320	Pygb;	Pygb	gi158187544	High	Q6(Deamidated)	40.6199	3.24573	0.00923077	1	2	915.935	1830.86	-1.48159	45.6179	6890	6890	MS2	18/28	198.RAW
IVQAEGEAEAAK	1	NP_001013053;	NP_001013053	Phb2;	Phb2	gi61556754	High		42.2075	3.51383	0.504274	1	2	608.314	1215.62	-0.804719	24.18	2254	2254	MS2	19/22	202.RAW
IVQASQESEAR	2	XP_001076724;XP_235483;	XP_001076724	Unc84b;	Unc84b	gi293348823	High		18.3738	3.1212	0.439103	1	2	609.31	1217.61	0.298171	21.6528	2281	2281	MS2	16/20	188.RAW
IVSNAScTTNcLAPLAK	11	XP_001081651;XP_001073321;XP_001067272;XP_002726600;XP_001065101;XP_573217;XP_573304;XP_574168;XP_001062726;XP_576394;NP_058704;	XP_001081651	RGD1565238;RGD1564688;RGD1562758;LOC685186;RGD1565368;Gapdh;	RGD1565238	gi293347479	High	C7(Carbamidomethyl), C11(Carbamidomethyl)	55.4594	4.46946	0.626398	1	2	910.457	1819.91	1.0408	33.5954	4161	4161	MS2	20/32	202.RAW
IVSSSSGGYVGGR	1	NP_955792;	NP_955792	Krt19;	Krt19	gi42409519	High		55.3868	3.24696	0.556923	1	2	613.312	1225.62	-0.263061	25.2955	2468	2468	MS2	20/24	202.RAW
IVVALLQPAAQFDAQELR	2	XP_002726068;XP_001072193;	XP_002726068	Anxa9;	Anxa9	gi293357442	High		82.6823	4.64927	0.498925	1	2	991.559	1982.11	2.00201	46.9584	6783	6783	MS2	25/34	202.RAW
IVVVTAGVR	1	NP_036727;	NP_036727	Ldhb;	Ldhb	gi6981146	High		34.1894	3.11385	0.382637	1	2	457.295	913.583	-0.0524956	31.3141	4126	4126	MS2	15/16	176.RAW
IVVYNQPYTDYGK	1	NP_113828;	NP_113828	Pgcp;	Pgcp	gi13928880	High		26.1108	3.42115	0.573099	1	2	780.392	1559.78	1.50886	34.0553	4638	4638	MS2	18/24	199.RAW
IVYGHLDDPANQEIER	1	NP_077374;	NP_077374	Aco2;	Aco2	gi40538860	High		33.1383	3.9495	0.38481	1	3	623.643	1868.92	0.849204	32.814	4353	4353	MS2	26/60	201.RAW
IWISnGGLADIFTVFAK	1	NP_037023;	NP_037023	Acadvl;	Acadvl	gi6978435	High	N5(Deamidated)	26.3109	3.52255	0.167614	1	2	926.993	1852.98	-3.18087	54.9508	8650	8650	MS2	19/32	195.RAW
IYIDSNNNPER	1	NP_062172;	NP_062172	Cltc;	Cltc	gi9506497	High		18.2155	3.15594	0.5	1	2	667.821	1334.63	0.20632	28.1696	3500	3500	MS2	17/20	198.RAW
IYLTADNLVLNLQDESFTR	1	NP_001013053;	NP_001013053	Phb2;	Phb2	gi61556754	High		60.1862	5.11547	0.648438	1	2	1113.08	2225.15	1.71132	48.8734	7619	7619	MS2	22/36	200.RAW
IYPIFGTYWENcNR	1	NP_446034;	NP_446034	Tinagl1;	Tinagl1	gi16758354	High	C12(Carbamidomethyl)	38.5184	3.57103	0.212885	1	2	916.927	1832.85	1.89845	46.4659	6689	6689	MS2	16/26	202.RAW
IYQNIQDGSLDLNAAESGVQHKPSAPQGGR	1	NP_446041;	NP_446041	Rab14;	Rab14	gi16758368	High		1	4.07059	0.341523	1	4	788.394	3150.56	-0.191859	34.0214	4727	4727	MS2	41/174	196.RAW
IYSHDGTDSPPDANDVVVILNNFK	1	NP_598280;	NP_598280	Uggt1;	Uggt1	gi19424302	High		36.8071	3.71381	0.221024	1	3	877.429	2630.27	0.0769588	47.8482	7467	7467	MS2	32/92	193.RAW
IYTSIGEDYDER	1	NP_114039;	NP_114039	Phb;	Phb	gi13937353	High		28.2491	3.27936	0.570122	1	2	730.831	1460.66	0.806259	32.3876	4399	4399	MS2	17/22	196.RAW
IYVDDGLISLQVK	6	XP_002727490;XP_002727491;XP_002728469;XP_002728470;XP_574742;NP_445749;	XP_002727490	LOC100364062;LOC100362738;RGD1561179;Pkm2;	LOC100364062	gi293350511	High		82.9817	4.53391	0.545254	1	2	731.912	1462.82	1.50334	43.3576	6091	6091	MS2	21/24	202.RAW
KADIGVAMGIVGSDVSK	1	NP_036636;	NP_036636	Atp1a1;	Atp1a1	gi6978543	High		73.6291	4.94923	0.69899	1	2	823.944	1646.88	1.51414	37.8879	5578	5578	MS2	28/32	193.RAW
KAEAQIAGK	1	NP_037309;	NP_037309	Got2;	Got2	gi6980972	High		34.8434	3.41572	0.429825	1	2	458.267	915.526	0.271222	11.739	1061	1061	MS2	15/16	200.RAW
KAEGVLAAQAR	1	NP_037106;	NP_037106	Lamb2;	Lamb2	gi6981142	High		56.5946	3.57886	0.650838	1	2	557.323	1113.64	0.281673	24.6585	2812	2812	MS2	19/20	198.RAW
KAIIIFVPVPQLK	3	XP_002726666;XP_002729622;NP_113758;	XP_002726666	LOC100362830;Rps7;	LOC100362830	gi201862122	High		86.2936	3.78003	0.706349	1	2	733.479	1465.95	0.199163	45.8655	7091	7091	MS2	18/24	185.RAW
KALLccPSISLTKVILItWTItLR	1	NP_076443;	NP_076443	Cd200r1;	Cd200r1	gi13027398	High	C5(Carbamidomethyl), C6(Carbamidomethyl), T18(Phospho), T22(Phospho)	1	3.84431	0.0442708	1	3	987.526	2960.56	4.02106	53.4665	8380	8380	MS2	31/180	197.RAW
KASGPPVSELITK	3	XP_001071565;XP_001072089;NP_579819;	XP_001071565	LOC684681;LOC684828;Hist1h1d;	LOC684681	gi293342748	High		47.1091	3.54328	0.562147	1	2	663.885	1326.76	-0.143552	31.38	4203	4203	MS2	17/24	200.RAW
KATLVNEADKLR	1	NP_112274;	NP_112274	Anpep;	Anpep	gi13591914	High		11.8946	3.63151	0.319559	1	3	453.265	1357.78	-0.615305	28.3664	3684	3684	MS2	26/44	193.RAW
KAVLFcLSEDKK	1	NP_058843;	NP_058843	Cfl1;	Cfl1	gi8393101	High	C6(Carbamidomethyl)	19.5767	3.74516	0.554667	1	3	479.931	1437.78	0.309638	32.2077	4452	4452	MS2	26/44	190.RAW
KcTDRqnsPVTSPGSSPLAqR	1	NP_598285;	NP_598285	Cblb;	Cblb	gi29789319	High	C2(Carbamidomethyl), Q6(Deamidated), N7(Deamidated), S8(Phospho), Q20(Deamidated)	1	2.74935	0.0872727	1	2	1185.03	2369.06	5.15211	38.3836	5650	5650	MS2	17/59	189.RAW
KDDEVQVVR	1	NP_001099258;	NP_001099258	Rpl26;	Rpl26	gi157786616	High		28.0842	2.79842	0.314286	1	2	544.291	1087.57	-0.341275	23.1725	2529	2529	MS2	12/16	185.RAW
KDDPVTNLNNAFEVAEK	1	NP_113863;	NP_113863	Actn4;	Actn4	gi77539778	High		76.3102	4.76621	0.557652	1	2	952.474	1903.94	0.733393	38.1431	5112	5112	MS2	26/32	194.RAW
KDGSASGTTLLEALDcILPPTRPTDKPLR	6	XP_002725693;XP_002725694;XP_002729266;XP_002730354;XP_002730355;NP_787032;	XP_002725693	LOC100360413;LOC100360150;Eef1a1;	LOC100360413	gi28460696	High	C16(Carbamidomethyl)	29.3216	5.25546	0.564639	1	4	781.419	3122.66	1.14863	48.1539	7348	7348	MS2	42/168	201.RAW
KDKAEQLEsKK	1	NP_001100848;	NP_001100848	Znf608;	Znf608	gi157822921	High	S9(Phospho)	1.85341	2.85574	0.297203	1	2	692.347	1383.69	-0.857942	30.1885	3835	3835	MS2	21/29	170.RAW
KDLDQPADSVPLK	1	NP_001012055;	NP_001012055	Cdh16;	Cdh16	gi58865686	High		14.6504	3.79481	0.451187	1	2	713.383	1425.76	0.862595	30.0344	3786	3786	MS2	20/24	201.RAW
KEELMFFLWAPEQAPLK	5	XP_002725584;XP_002725852;XP_001055512;XP_215862;NP_001028838;	XP_002725584	LOC680058;LOC100366211;LOC296197;Dstn;	LOC680058	gi293344813	High		10.8968	4.38917	0.384966	1	3	693.033	2077.08	0.728138	51.5982	8036	8036	MS2	27/64	197.RAW
KEGGLGPLNIPLLADVTK	1	NP_058865;	NP_058865	Prdx2;	Prdx2	gi8394432	High		39.6026	3.74979	0.488	1	3	612.36	1835.07	0.783841	48.8803	7142	7142	MS2	30/68	202.RAW
KEPALLELEGK	1	NP_071778;	NP_071778	Cap1;	Cap1	gi59709467	High		27.429	3.75261	0.405333	1	3	409.571	1226.7	0.132581	34.8508	4716	4716	MS2	26/40	172.RAW
KEPALLELEGKK	1	NP_071778;	NP_071778	Cap1;	Cap1	gi59709467	High		19.0046	4.01945	0.517413	1	3	452.27	1354.79	0.0755137	32.2359	4235	4235	MS2	26/44	201.RAW
KFDLGQDVIDFTGHSLALYR	1	NP_058972;	NP_058972	Gdi2;	Gdi2	gi40254781	High		70.2595	4.55828	0.45614	1	3	765.732	2295.18	2.13297	48.4207	7480	7480	MS2	32/76	171.RAW
KFDLNSPWEAFPAYR	1	NP_001099959;	NP_001099959	Ndufs3;	Ndufs3	gi157817227	High		34.6444	4.15714	0.411058	1	2	920.955	1840.9	0.999918	45.3917	6820	6820	MS2	20/28	201.RAW
KFGTVNIVHPK	1	NP_942033;	NP_942033	Psat1;	Psat1	gi61889115	High		60.7427	3.84614	0.550649	1	3	413.912	1239.72	-0.526588	28.2063	3554	3554	MS2	22/40	200.RAW
KFLDGNELTLADcNLLPK	1	NP_001002807;	NP_001002807	Clic1;	Clic1	gi50657380	High	C13(Carbamidomethyl)	23.3067	4.11626	0.543689	1	2	1031.04	2061.07	1.44367	43.441	6577	6577	MS2	21/34	200.RAW
KFNALFAQGNYSEAAK	1	NP_062172;	NP_062172	Cltc;	Cltc	gi9506497	High		36.2661	4.73438	0.475687	1	2	879.945	1758.88	0.762142	35.6777	4965	4965	MS2	21/30	199.RAW
KFPFcDGAHIK	1	NP_001099855;	NP_001099855	Cisd1;	Cisd1	gi157824004	High	C5(Carbamidomethyl)	2.7069	3.69699	0.318919	1	3	440.557	1319.66	0.272587	31.9839	4205	4205	MS2	25/40	197.RAW
KFPVLNPATEEVIcHVEEGDKADVDK	1	NP_071852;	NP_071852	Aldh1a1;	Aldh1a1	gi14192935	High	C14(Carbamidomethyl)	12.7408	3.60613	0.263158	2	4	735.617	2939.45	0.509946	40.4407	6090	6090	MS2	33/150	182.RAW
KGESGQSWPR	1	NP_001124461;	NP_001124461	Ptges3;	Ptges3	gi195976800	High		23.6633	2.76442	0.365942	1	2	566.281	1131.55	-0.391288	23.806	2677	2677	MS2	16/18	189.RAW
KGSITSVQAIYVPADDLTDPAPATTFAHLDATTVLSR	1	NP_599191;	NP_599191	Atp5b;	Atp5b	gi54792127	High		48.7421	4.34864	0.485057	1	4	961.502	3842.99	1.29729	46.0199	6607	6607	MS2	57/216	202.RAW
KGVNLPGAAVDLPAVSEK	6	XP_002727490;XP_002727491;XP_002728469;XP_002728470;XP_574742;NP_445749;	XP_002727490	LOC100364062;LOC100362738;RGD1561179;Pkm2;	LOC100364062	gi293350511	High		59.1145	4.23462	0.628842	1	2	882.997	1764.99	1.23921	38.2159	5434	5434	MS2	21/34	201.RAW
KGVNLPGAAVDLPAVSEKDIQDLK	6	XP_002727490;XP_002727491;XP_002728469;XP_002728470;XP_574742;NP_445749;	XP_002727490	LOC100364062;LOC100362738;RGD1561179;Pkm2;	LOC100364062	gi293350511	High		46.9122	4.87854	0.547131	1	3	826.458	2477.36	-0.1491	41.2785	5686	5686	MS2	34/92	202.RAW
KHLEINPDHPIVETLR	1	NP_001004082;	NP_001004082	Hsp90ab1;	Hsp90ab1	gi148747365	High		29.4994	3.5132	0.48433	1	4	478.517	1911.05	0.80273	32.1961	4450	4450	MS2	29/90	182.RAW
KHNLcGETEEER	5	NP_065415;NP_112416;NP_001102662;NP_001099934;NP_803175;	NP_065415	Gstm3;Gstm7;Gstm6;Gstm6l;Gstm2;	Gstm3	gi13592152;gi28933457	High	C5(Carbamidomethyl)	38.1941	3.28263	0.521341	1	2	751.339	1501.67	0.762402	20.2613	1808	1808	MS2	15/22	201.RAW
KHPDASVNFSEFSK	17	XP_001074778;XP_002725231;XP_001076406;XP_002726304;XP_002726449;XP_002726560;XP_001058093;XP_573095;XP_002727979;XP_001053005;XP_574384;XP_001074673;XP_002729442;XP_001059167;XP_001059688;NP_001102843;NP_037095;	XP_001074778	RGD1563668;LOC100364565;RGD1564214;LOC690521;LOC500210;LOC685520;LOC681718;LOC100361707;LOC678705;LOC680968;Hmg1l1;Hmgb1;	RGD1563668	gi109512438	High		58.8744	3.22452	0.217391	1	2	796.89	1592.77	1.47	31.9619	4179	4179	MS2	17/26	201.RAW
KIEEIKDFLLTAR	9	XP_002726074;XP_002726126;XP_001063134;XP_001065958;XP_001074532;XP_001066392;XP_001065954;XP_578241;NP_001071060;	XP_002726074	LOC690468;LOC100365156;LOC682793;RGD1561636;LOC686066;LOC685963;Rpl38;	LOC690468	gi293345823	High		32.0167	3.95905	0.489899	1	3	525.975	1575.91	0.119562	39.8726	5831	5831	MS2	26/48	173.RAW
KIEPELDGSSAVTSHDSSTNGLIGFIK	1	NP_997475;	NP_997475	Gpi;	Gpi	gi46485440	High		55.5388	5.8631	0.511945	1	3	934.81	2802.42	0.0954327	40.2462	5522	5522	MS2	37/104	194.RAW
KIISLSQLLQEDSLNVADLSSLR	3	XP_002725506;XP_002728490;NP_058953;	XP_002725506	LOC100364216;LOC100362709;Psme2;	LOC100364216	gi293343544	High		23.1574	4.0713	0.46683	1	3	848.142	2542.41	1.15834	51.8795	8139	8139	MS2	26/88	171.RAW
KISSVQSIVPALEIANAHR	1	NP_071565;	NP_071565	Hspd1;	Hspd1	gi206597443	High		64.9124	3.89753	0.423077	1	3	678.389	2033.15	0.66605	39.751	5899	5899	MS2	27/72	185.RAW
KKPEYLEGLPEK	1	NP_803175;	NP_803175	Gstm2;	Gstm2	gi28933457	High		42.7673	3.25181	0.375385	1	2	715.899	1430.79	0.573963	29.6374	3356	3356	MS2	17/22	202.RAW
KKPFVYTQGQAVLNR	1	NP_112359;	NP_112359	Rnpep;	Rnpep	gi13592047	High		62.2226	3.71172	0.530997	1	3	583.665	1748.98	-0.171796	30.462	3573	3573	MS2	29/56	194.RAW
KLDDFVETGNIR	1	NP_446453;	NP_446453	Scarb2;	Scarb2	gi16758914	High		45.6991	3.57058	0.484594	1	2	703.868	1406.73	1.28265	34.3684	4360	4360	MS2	17/22	194.RAW
KLDEAVAEAHLGK	1	NP_058897;	NP_058897	Ahcy;	Ahcy	gi8392878	High		33.2184	3.95408	0.4	1	3	460.921	1380.75	-0.46247	28.9871	3570	3570	MS2	26/48	201.RAW
KLDGETTDLQDQIAELQAQVDELK	1	NP_113708;	NP_113708	Myh10;	Myh10	gi13928704	High		39.448	4.5611	0.35307	1	3	900.791	2700.36	0.149243	49.1773	7703	7703	MS2	29/92	193.RAW
KLDPGSEETQTLVR	1	NP_001004223;	NP_001004223	Eef1g;	Eef1g	gi51948418	High		51.6509	3.44946	0.350725	1	2	786.916	1572.82	0.744462	30.2144	3844	3844	MS2	20/26	199.RAW
KLEEVIQILGDKFPcTLVAQK	1	NP_001101244;	NP_001101244	Itpa;	Itpa	gi157821079	High	C15(Carbamidomethyl)	101.41	4.11956	0.470874	1	3	810.454	2429.35	0.460436	46.6425	7217	7217	MS2	29/80	184.RAW
KLENcNYAVELGK	1	NP_112346;	NP_112346	Pls3;	Pls3	gi209954804	High	C5(Carbamidomethyl)	44.9361	4.08961	0.486553	1	2	769.388	1537.77	0.493609	31.466	4103	4103	MS2	18/24	199.RAW
KLENLLQGGEVEEVILQAEK	1	NP_037117;	NP_037117	Ndufa5;	Ndufa5	gi6981260	High		23.4159	4.42774	0.311512	1	3	747.078	2239.22	1.00471	46.6445	6723	6723	MS2	27/76	202.RAW
KLGFDVAFNYK	1	NP_620218;	NP_620218	Ptgr1;	Ptgr1	gi20302022	High		59.5584	2.83428	0.484099	1	2	651.349	1301.69	1.49206	39.0698	5660	5660	MS2	16/20	183.RAW
KLLEGEESR	6	XP_002727937;NP_001041335;NP_112402;NP_071976;NP_036765;NP_955402;	XP_002727937	LOC100362689;Krt7;Vim;Des;Prph;Krt8;	LOC100362689	gi293352217;gi40786432;gi14389299	High		34.2634	3.10565	0.504823	1	2	530.785	1060.56	0.0290326	23.1329	2409	2409	MS2	13/16	197.RAW
KLNVVEQEK	4	XP_001067222;XP_002726234;NP_036686;NP_001103378;	XP_001067222	Eno1-ps1;Eno1;	Eno1-ps1	gi158186649	High		28.1151	2.7846	0.377698	1	2	543.811	1086.62	0.114865	23.4215	2569	2569	MS2	13/16	196.RAW
KLyESALTENqK	1	NP_001100648;	NP_001100648	Ppp1r12b;	Ppp1r12b	gi157821043	High	Y3(Phospho), Q11(Deamidated)	1	3.09335	0.0711974	1	2	752.847	1504.69	-4.11451	19.7418	1923	1923	MS2	15/32	182.RAW
KNNPEPWNK	1	NP_001121156;	NP_001121156	Ndufa4;	Ndufa4	gi189085365	High		9.04474	2.84237	0.447183	1	2	563.785	1126.56	-0.450164	23.9216	2681	2681	MS2	13/16	185.RAW
KPALPYTPGSDVAGIIESVGDGVSAFK	1	NP_001012183;	NP_001012183	Cryz;	Cryz	gi58865938	High		59.2754	4.0124	0.42394	1	3	892.471	2675.4	2.52635	51.0031	7974	7974	MS2	26/104	173.RAW
KPEYLEGLPEK	1	NP_803175;	NP_803175	Gstm2;	Gstm2	gi28933457	High		40.0844	3.16664	0.514196	1	2	651.851	1302.7	0.817273	32.146	4216	4216	MS2	15/20	201.RAW
KPTVTTIPDVDcLLWAIGRDPNSK	1	NP_446358;	NP_446358	Gsr;	Gsr	gi309319801	High	C12(Carbamidomethyl)	13.4862	3.8841	0.412371	1	3	899.475	2696.41	1.31424	47.7635	7407	7407	MS2	28/92	200.RAW
KQEAAILDYDRDIAEIIK	1	NP_446418;	NP_446418	Lamc1;	Lamc1	gi281371490	High		30.6952	3.97988	0.409548	1	3	702.048	2104.13	-0.0518879	43.8856	6730	6730	MS2	25/68	193.RAW
KQELEEIcHDLEAR	1	NP_037326;	NP_037326	Myh9;	Myh9	gi6981236	High	C8(Carbamidomethyl)	13.9001	3.57894	0.346369	1	3	590.621	1769.85	0.29495	34.6084	4826	4826	MS2	26/52	181.RAW
KQTIENSQGAYQEAFDISKK	1	NP_037185;	NP_037185	Ywhaq;	Ywhaq	gi6981712	High		88.4837	5.02737	0.602386	1	3	762.386	2285.14	1.17609	32.9608	4383	4383	MS2	32/76	201.RAW
KQVLESFQVK	1	NP_444177;	NP_444177	Cd9;	Cd9	gi148229054	High		40.9637	3.07165	0.521173	1	2	603.348	1205.69	0.497163	32.2803	4244	4244	MS2	15/18	201.RAW
KREPDDEGqEDD	1	NP_037035;	NP_037035	Anp32a;	Anp32a	gi6978499	High	Q9(Deamidated)	13.6371	2.79827	0.507143	1	2	717.286	1433.57	-0.450536	9.30763	811	811	MS2	13/22	196.RAW
KSADTLWGIQK	3	XP_002725669;XP_576374;NP_058721;	XP_002725669	LOC100364670;RGD1562690;Ldha;	LOC100364670	gi8393706	High		24.9444	3.35733	0.556548	1	2	623.843	1246.68	-0.152961	32.6838	4469	4469	MS2	16/20	200.RAW
KsDPLPMmADSHVLSLIAsEEKEGVVGPEGDPDKLAK	2	XP_001078222;XP_575047;	XP_001078222	LOC499718;	LOC499718	gi293345728	High	S2(Phospho), M8(Oxidation), S19(Phospho)	1	4.58705	0.106754	1	4	1017.22	4065.87	-2.53583	64.2886	9687	9687	MS2	55/426	171.RAW
KTETVcTFTDGALVQHQK	1	NP_665885;	NP_665885	Fabp5;	Fabp5	gi22024394	High	C6(Carbamidomethyl)	45.314	5.00761	0.538922	1	3	688.346	2063.02	0.11005	31.685	3769	3769	MS2	29/68	202.RAW
KTGQAAGFSYTDANK	7	XP_001072565;XP_002725396;XP_001058344;XP_001075173;XP_002728600;XP_001053320;NP_036971;	XP_001072565	LOC684936;LOC100363502;LOC682626;LOC690675;LOC679794;Cycs;	LOC684936	gi109490661	High		38.5603	3.62407	0.436464	1	3	520.255	1558.75	0.38941	26.4073	2693	2693	MS2	28/56	202.RAW
KTGQAAGFSYTDANKNK	5	XP_001072565;XP_002725396;XP_001075173;XP_002728600;NP_036971;	XP_001072565	LOC684936;LOC100363502;LOC690675;Cycs;	LOC684936	gi109490661	High		1.1973	3.71048	0.401617	1	3	600.967	1800.89	-0.149416	24.8137	2375	2375	MS2	25/64	202.RAW
KTSNK	7	XP_001057458;XP_002726824;XP_001072852;XP_232319;XP_002729773;XP_576105;NP_446101;	XP_001057458	Ankrd26;LOC500726;Kremen1;	Ankrd26	gi293347018	High		1	0.723045	0.180556	1	1	577.327	577.327	-6.62046	0.71429	72	72	MS2	4/8	174.RAW
KTVTAMDVVYALK	23	XP_001071272;XP_002725313;XP_001071818;XP_002725309;XP_002725325;XP_002725326;XP_001061350;XP_001061844;XP_001061900;XP_001072344;XP_001072499;XP_001054684;XP_001055174;XP_001055696;XP_225382;XP_001057149;XP_002728526;XP_002728527;XP_002728528;XP_575704;XP_578415;NP_001116941;NP_073177;	XP_001071272	LOC684621;LOC679840;LOC684745;LOC680097;LOC100360950;Hist1h2ai;LOC682518;Hist1h4m;RGD1562378;RGD1565073;LOC679983;LOC680430;LOC100361076;Hist2h4;Hist1h4b;	LOC684621	gi293342765;gi293342810;gi293342814	High		60.4295	3.94524	0.597468	1	2	719.903	1438.8	0.375266	40.8591	5602	5602	MS2	19/24	202.RAW
KTVTAMDVVYALKR	23	XP_001071272;XP_002725313;XP_001071818;XP_002725309;XP_002725325;XP_002725326;XP_001061350;XP_001061844;XP_001061900;XP_001072344;XP_001072499;XP_001054684;XP_001055174;XP_001055696;XP_225382;XP_001057149;XP_002728526;XP_002728527;XP_002728528;XP_575704;XP_578415;NP_001116941;NP_073177;	XP_001071272	LOC684621;LOC679840;LOC684745;LOC680097;LOC100360950;Hist1h2ai;LOC682518;Hist1h4m;RGD1562378;RGD1565073;LOC679983;LOC680430;LOC100361076;Hist2h4;Hist1h4b;	LOC684621	gi293342765;gi293342810;gi293342814	High		84.0415	5.2256	0.543021	1	3	532.304	1594.9	-0.234365	38.3336	5105	5105	MS2	30/52	202.RAW
KVDIIADAAYSIFK	1	NP_001020868;	NP_001020868	Hsdl2;	Hsdl2	gi71043858	High		42.4339	3.89484	0.614396	1	2	777.433	1553.86	0.646607	46.7079	6774	6774	MS2	22/26	194.RAW
KVEDLFLTFAK	1	NP_741984;	NP_741984	Sptan1;	Sptan1	gi31543764	High		40.5919	3.69471	0.569106	1	2	655.872	1310.74	0.271712	43.6475	6148	6148	MS2	17/20	202.RAW
KVGYTPDWIFLLR	1	NP_062172;	NP_062172	Cltc;	Cltc	gi9506497	High		30.6061	3.5902	0.470752	1	3	536.636	1607.89	-0.105752	49.3012	7256	7256	MS2	23/48	194.RAW
KVNESSLNWPQLENIGNFIK	1	NP_062232;	NP_062232	Cnn3;	Cnn3	gi9506501	High		22.6932	3.67065	0.378747	1	3	777.41	2330.22	0.812886	47.7016	6921	6921	MS2	28/76	202.RAW
KVsFTVEVLLPDKAAEEKLNQQGTVTPK	1	NP_446253;	NP_446253	Sec14l2;	Sec14l2	gi60097947	High	S3(Phospho)	1	4.02565	0.0322581	1	3	1050.55	3149.63	-7.4455	50.7322	7876	7876	MS2	38/160	197.RAW
KVSNLENEAR	1	NP_446418;	NP_446418	Lamc1;	Lamc1	gi281371490	High		23.8458	2.81587	0.453901	1	2	580.307	1159.61	-0.435147	22.5747	2316	2316	MS2	15/18	174.RAW
KVSSSIPEVQK	1	XP_001072750;	XP_001072750	RGD1308350;	RGD1308350	gi109480041	High		1	3.45558	0.00867052	1	3	401.235	1201.69	9.25546	22.0097	2084	2084	MS2	21/40	175.RAW
KVVDDTNITR	1	NP_446428;	NP_446428	Krt18;	Krt18	gi68534953	High		46.3204	3.05073	0.255738	1	2	580.817	1160.63	0.499536	23.4121	2568	2568	MS2	16/18	200.RAW
KVVETEDAYK	1	NP_001013064;	NP_001013064	Rab35;	Rab35	gi61556789	High		19.2664	3.04081	0.434211	1	2	591.307	1181.61	2.38854	22.9758	2506	2506	MS2	15/18	189.RAW
KYAEEmLSAKDPtQPPPPPLQHyLEQPVER	2	XP_001076876;XP_340808;	XP_001076876	Obscn;	Obscn	gi293340103	High	M6(Oxidation), T13(Phospho), Y23(Phospho)	1	4.02233	0.0895522	1	4	916.933	3664.71	8.32683	38.6994	5712	5712	MS2	55/342	189.RAW
KYDAFLASESLIK	4	XP_001080284;XP_345687;XP_213187;NP_112327;	XP_001080284	RGD1559639;RGD1560124;Rpl10a;	RGD1559639	gi109479466	High		50.3438	3.80335	0.460526	1	2	742.904	1484.8	0.758	40.0402	5791	5791	MS2	19/24	201.RAW
KYSQFINFPIYVWSSK	1	NP_001012197;	NP_001012197	Hsp90b1;	Hsp90b1	gi210032365	High		91.5115	3.65365	0.389041	1	3	669.684	2007.04	0.45538	48.4312	7431	7431	MS2	29/60	170.RAW
KYVLGNPLTQGINQGPQIDKEQHDK	1	NP_071852;	NP_071852	Aldh1a1;	Aldh1a1	gi14192935	High		5.61192	3.84595	0.418182	1	4	705.872	2820.47	0.61254	34.4569	4908	4908	MS2	33/144	182.RAW
LAAAFAVSR	1	NP_598302;	NP_598302	Hadhb;	Hadhb	gi19424338	High		47.1074	2.92137	0.623288	1	2	453.264	905.521	0.529294	32.5312	4359	4359	MS2	15/16	183.RAW
LAAcVNLIPQITSIYEWK	3	NP_001158178;NP_001158179;NP_997659;	NP_001158178	Cuta;	Cuta	gi257796233	High	C4(Carbamidomethyl)	25.657	3.89744	0.392308	1	2	1060.07	2119.13	1.9938	51.8324	7691	7691	MS2	21/34	202.RAW
LAAIQQSGVER	3	XP_002725989;XP_002729074;NP_476440;	XP_002725989	LOC100364558;LOC100360846;Psmb6;	LOC100364558	gi293345272	High		42.1011	3.36951	0.397626	1	2	586.325	1171.64	-0.0250634	27.5236	3223	3223	MS2	16/20	172.RAW
LAALADQWQFLVQK	1	NP_741984;	NP_741984	Sptan1;	Sptan1	gi31543764	High		65.8817	4.46549	0.541387	1	2	815.952	1630.9	1.39631	46.7055	6734	6734	MS2	21/26	202.RAW
LAALNPESNTSGLDIFAK	1	NP_001002807;	NP_001002807	Clic1;	Clic1	gi50657380	High		72.0588	4.37187	0.606407	1	2	930.99	1860.97	1.70608	44.1771	6588	6588	MS2	23/34	201.RAW
LAAsAPLRAqVGAAGtVLAQTLRATVLAVK	1	NP_001099503;	NP_001099503	Efs;	Efs	gi157822879	High	S4(Phospho), Q10(Deamidated), T16(Phospho)	1	3.95819	0.19697	1	3	1026.88	3078.62	-9.74734	47.3077	7225	7225	MS2	43/228	195.RAW
LAATNALLNSLEFTK	1	NP_058759;	NP_058759	Kpnb1;	Kpnb1	gi8393610	High		67.8499	4.50335	0.511111	1	2	803.447	1605.89	0.741371	46.2445	6685	6685	MS2	19/28	194.RAW
LAAVDATVNQVLASR	1	NP_001004442;	NP_001004442	Pdia6;	Pdia6	gi52345385	High		60.4722	4.33258	0.52194	1	2	764.429	1527.85	0.98188	41.1203	6046	6046	MS2	23/28	199.RAW
LADQIFAYYK	2	NP_001100466;NP_001100987;	NP_001100466	Cyfip2;Cyfip1;	Cyfip2	gi157822937	High		25.4358	3.41446	0.483871	1	2	616.322	1231.64	0.898901	41.0134	6188	6188	MS2	16/18	193.RAW
LAGFLDLTEQEFR	1	NP_001029306;	NP_001029306	Eif3s6ip;	Eif3s6ip	gi77627750	High		41.8012	3.30605	0.510574	1	2	769.896	1538.79	0.442446	47.7149	7295	7295	MS2	18/24	170.RAW
LAGTQPLEVLEAVQR	1	NP_001014102;	NP_001014102	Uba1;	Uba1	gi62078893	High		49.5115	3.9754	0.535176	1	2	812.457	1623.91	0.382282	44.3825	6661	6661	MS2	19/28	198.RAW
LAGVTALScWLPLR	1	NP_037138;	NP_037138	Lypla1;	Lypla1	gi6981362	High	C9(Carbamidomethyl)	56.6561	3.42915	0.329446	1	2	778.935	1556.86	0.965755	51.4967	7979	7979	MS2	19/26	201.RAW
LAIQVKqNVAPLqAnEVNILRR	2	XP_001081748;XP_213534;	XP_001081748	Dnah17;	Dnah17	gi293351995	High	Q7(Deamidated), Q13(Deamidated), N15(Deamidated)	11.6965	3.97432	0.0604534	1	3	830.803	2490.4	-3.40844	46.1895	7108	7108	MS2	19/84	200.RAW
LALVGNWGTTGLTYPK	1	NP_001101339;	NP_001101339	Dysf;	Dysf	gi157823277	High		64.6819	4.17722	0.677033	1	2	845.962	1690.92	0.768126	45.2003	6975	6975	MS2	24/30	193.RAW
LANQAADYFGDAFK	1	NP_001025081;	NP_001025081	Pdcd6ip;	Pdcd6ip	gi210032180	High		30.3107	3.66662	0.517711	1	2	765.866	1530.72	1.23436	41.074	6079	6079	MS2	20/26	171.RAW
LAPATGTPVVGGLTYR	1	NP_062041;	NP_062041	Arg2;	Arg2	gi9506399	High		38.8809	3.136	0.605096	1	2	786.941	1572.88	0.508902	37.0463	4853	4853	MS2	20/30	202.RAW
LAPEYEAAATR	1	NP_059015;	NP_059015	Pdia3;	Pdia3	gi8393322	High		60.2667	3.09088	0.459547	1	2	596.304	1191.6	0.537527	28.1203	3528	3528	MS2	14/20	196.RAW
LAPITSDPTEAAAVGAVEASFK	5	XP_002727490;XP_002727491;XP_002728469;XP_002728470;XP_574742;	XP_002727490	LOC100364062;LOC100362738;RGD1561179;	LOC100364062	gi293350511	High		65.8993	4.27431	0.57377	1	3	715.708	2145.11	0.657109	45.2242	6454	6454	MS2	32/84	202.RAW
LASDEKEImK	1	NP_446034;	NP_446034	Tinagl1;	Tinagl1	gi16758354	High	M9(Oxidation)	30.8787	3.36182	0.434524	1	2	590.3	1179.59	0.260095	21.691	2312	2312	MS2	15/18	190.RAW
LASDLLEWIR	2	NP_113863;NP_112267;	NP_113863	Actn4;Actn1;	Actn4	gi77539778;gi13591902	High		37.0591	3.05872	0.362745	1	2	608.341	1215.67	0.706245	48.9166	7149	7149	MS2	16/18	202.RAW
LASQANIAQVLAELK	2	NP_058973;NP_542150;	NP_058973	Ap1b1;Ap2b1;	Ap1b1	gi18034787	High		85.3836	4.50663	0.494457	1	2	784.955	1568.9	1.53768	47.8937	7302	7302	MS2	23/28	198.RAW
LATFWHYAR	1	NP_997681;	NP_997681	Atp5l;	Atp5l	gi47058994	High		31.7196	3.05239	0.393443	1	2	582.801	1164.6	0.18811	36.9872	5218	5218	MS2	14/16	197.RAW
LAVEALSSLDGDLSGR	1	NP_036661;	NP_036661	Ckb;	Ckb	gi31542401	High		40.7962	4.81838	0.599585	1	2	801.921	1602.83	0.603234	43.4397	6444	6444	MS2	24/30	201.RAW
LcAATATILDKPEDR	1	NP_077045;	NP_077045	Ddt;	Ddt	gi13162287	High	C2(Carbamidomethyl)	65.7207	3.97441	0.516373	1	3	558.622	1673.85	-0.892447	32.7922	4366	4366	MS2	29/56	197.RAW
LcRPcQcNDNIDPNAVGNcNR	1	NP_446418;	NP_446418	Lamc1;	Lamc1	gi281371490	High	C2(Carbamidomethyl), C5(Carbamidomethyl), C7(Carbamidomethyl), C19(Carbamidomethyl)	28.2959	4.9027	0.289796	1	3	849.695	2547.07	0.556037	28.0454	3621	3621	MS2	32/80	193.RAW
LcTSATESEVTR	1	NP_001004250;	NP_001004250	Uqcrc1;	Uqcrc1	gi51948476	High	C2(Carbamidomethyl)	50.5092	3.12929	0.290735	1	2	677.32	1353.63	0.715547	26.2326	2657	2657	MS2	18/22	202.RAW
LcYVALDFEQEMATAASSSSLEK	5	XP_002725368;XP_002728578;XP_002729242;NP_112406;NP_001120921;	XP_002725368	LOC684969;LOC100361457;Actb;Actg1;	LOC684969	gi13592133	High	C2(Carbamidomethyl)	6.42105	4.05078	0.377778	1	3	850.731	2550.18	1.7146	49.4564	7592	7592	MS2	26/88	201.RAW
LcYVGYNIEQEQK	1	NP_001009268;	NP_001009268	Actr2;	Actr2	gi57164143	High	C2(Carbamidomethyl)	24.0645	3.84143	0.484375	1	2	822.391	1643.77	0.259166	34.219	4780	4780	MS2	19/24	200.RAW
LDANIPEVAVEGPEGK	2	XP_001078032;NP_001178880;	XP_001078032	Ahnak;	Ahnak	gi293344591	High		68.1198	3.86044	0.608808	1	2	819.423	1637.84	0.590795	37.5302	5353	5353	MS2	20/30	198.RAW
LDDLINWAR	1	NP_001008525;	NP_001008525	Ndufs7;	Ndufs7	gi56606108	High		34.8318	3.36469	0.425595	1	2	558.296	1115.58	0.399043	42.4349	6253	6253	MS2	15/16	201.RAW
LDELGVPLYAVVK	1	NP_001014162;	NP_001014162	RGD1309676;	RGD1309676	gi62079015	High		48.4634	3.22482	0.636646	1	2	708.411	1415.81	-0.524785	45.0328	6895	6895	MS2	16/24	196.RAW
LDGAWWFLR	1	NP_446034;	NP_446034	Tinagl1;	Tinagl1	gi16758354	High		36.804	3.2502	0.249231	1	2	582.304	1163.6	1.11589	50.6453	7470	7470	MS2	15/16	202.RAW
LDGNAIVDFVR	3	XP_001066125;XP_232614;NP_851597;	XP_001066125	Arfgef1;Arfgef2;	Arfgef1	gi31342051	High		55.7283	3.56561	0.392157	1	2	609.828	1218.65	0.477355	42.896	6542	6542	MS2	18/20	193.RAW
LDIETSDVSFEGPEGK	1	XP_001078032;	XP_001078032	Ahnak;	Ahnak	gi293344591	High		60.3123	3.70773	0.509434	1	2	861.908	1722.81	0.490801	38.2065	5484	5484	MS2	19/30	198.RAW
LDnEKEGFPITAIREIK	5	XP_001053539;XP_001053609;XP_225404;NP_620271;NP_001029039;	XP_001053539	Cdc2l5;Crkrs;	Cdc2l5	gi20302121	High	N3(Deamidated)	22.1252	2.86605	0.236934	1	2	987.54	1974.07	9.47703	48.665	7669	7669	MS2	16/32	182.RAW
LDNLVAIFDINR	1	NP_072114;	NP_072114	Tkt;	Tkt	gi12018252	High		67.6091	4.43892	0.556306	1	2	701.889	1402.77	1.1364	49.6553	7630	7630	MS2	19/22	201.RAW
LDQLIYIPLPDEK	1	NP_446316;	NP_446316	Vcp;	Vcp	gi17865351	High		33.0292	3.32423	0.376506	1	2	778.933	1556.86	0.785342	47.1012	7148	7148	MS2	16/24	201.RAW
LDYDNIPTVVFSHPPIGTVGLTEDEAVHK	1	NP_446358;	NP_446358	Gsr;	Gsr	gi309319801	High		17.2408	4.12718	0.363196	1	4	791.655	3163.6	0.963373	45.7577	7122	7122	MS2	32/168	182.RAW
LEALELNEcIDHTPK	1	NP_001007603;	NP_001007603	Gsto1;	Gsto1	gi56090550	High	C9(Carbamidomethyl)	42.5092	3.6347	0.413223	1	2	891.443	1781.88	2.21672	36.0841	5109	5109	MS2	20/28	171.RAW
LEDGTEFDSSLPQNQPFVFSLGTGQVIK	2	NP_001127900;NP_001127901;	NP_001127900	Fkbp2;	Fkbp2	gi197313696	High		1	3.54254	0.324859	1	3	1018.51	3053.51	1.13535	48.6707	7104	7104	MS2	24/108	202.RAW
LEEAEKAADESER	12	NP_476556;NP_001019516;NP_036810;NP_001029240;NP_001029241;NP_001029242;NP_001029243;NP_001029244;NP_062004;NP_001029245;NP_001029246;NP_001029247;	NP_476556	Tpm3;Tpm2;Tpm4;Tpm1;	Tpm3	gi52353308	High		34.771	3.83574	0.356771	1	2	738.845	1476.68	0.978922	23.1433	2369	2369	MS2	20/24	201.RAW
LEEGPPVTTVLTR	5	XP_002725260;XP_002725261;XP_001060860;XP_001060918;NP_001004072;	XP_002725260	LOC100365902;LOC685778;Pdha1;	LOC100365902	gi124430510	High		30.4246	3.11482	0.472669	1	2	706.394	1411.78	1.23255	37.3981	5301	5301	MS2	18/24	197.RAW
LEGGSGGDSEVQR	1	NP_112411;	NP_112411	Psmc5;	Psmc5	gi13592141	High		33.9119	3.51659	0.482955	1	2	645.8	1290.59	0.163843	21.9432	2168	2168	MS2	18/24	195.RAW
LEGLTDEINFLR	2	XP_002727937;NP_955402;	XP_002727937	LOC100362689;Krt8;	LOC100362689	gi40786432	High		60.5957	3.88648	0.611825	1	2	710.379	1419.75	1.60477	45.502	6507	6507	MS2	20/22	202.RAW
LEGTNVQEAQNILK	1	NP_001094220;	NP_001094220	Suclg2;	Suclg2	gi189491689	High		31.9633	3.65953	0.385246	1	2	778.917	1556.83	-0.393874	34.8805	4907	4907	MS2	21/26	200.RAW
LEGWELFATPK	1	NP_997682;	NP_997682	Ndufa11;	Ndufa11	gi47058992	High		49.8524	3.66464	0.546448	1	2	645.84	1290.67	-0.0249008	46.0415	6987	6987	MS2	18/20	197.RAW
LEIANVQYR	1	NP_037057;	NP_037057	Cd59;	Cd59	gi6978635	High		47.3452	3.18899	0.520376	1	2	553.304	1105.6	0.618945	34.2614	4643	4643	MS2	15/16	201.RAW
LEKPAKYDDIKK	14	XP_001081651;XP_001073321;XP_001066279;XP_002726243;XP_002726600;XP_001065101;XP_573217;XP_573304;XP_214281;XP_002729231;XP_001062726;XP_576394;NP_001032267;NP_058704;	XP_001081651	RGD1565238;RGD1564688;RGD1564958;LOC366094;LOC685186;RGD1565368;LOC303448;Gapdh;	RGD1565238	gi293347479	High		5.81461	3.82105	0.408377	1	3	483.277	1447.82	-0.200692	23.1201	2060	2060	MS2	24/44	202.RAW
LELTPVAIQAGR	1	NP_113802;	NP_113802	Txnrd1;	Txnrd1	gi78191795	High		24.7053	3.17198	0.473186	1	2	634.372	1267.74	0.139497	38.6853	5448	5448	MS2	15/22	175.RAW
LENEIQTYR	1	NP_001008804;	NP_001008804	Krt10;	Krt10	gi269849769	High		42.5914	3.25839	0.441718	1	2	583.296	1165.58	0.0644877	29.517	3767	3767	MS2	15/16	198.RAW
LENIDSFVELGQVALR	1	NP_777353;	NP_777353	Ncstn;	Ncstn	gi27819651	High		60.5978	4.63167	0.485961	1	2	901.987	1802.97	1.55055	49.2415	7530	7530	MS2	22/30	198.RAW
LETcFLKYDDEEcTLPIAGR	1	NP_114013;	NP_114013	Fbn1;	Fbn1	gi13929178	High	C4(Carbamidomethyl), C13(Carbamidomethyl)	26.887	3.7145	0.412399	1	3	810.716	2430.13	0.354786	41.4729	6276	6276	MS2	28/76	193.RAW
LFDIFSQQVATVIQSR	1	NP_001099188;	NP_001099188	Vps35;	Vps35	gi205360969	High		56.7531	4.28128	0.38785	1	2	926.503	1852	1.57337	50.8846	7908	7908	MS2	19/30	199.RAW
LFDSIcNNK	4	NP_112297;NP_059023;NP_037277;NP_037238;	NP_112297	Gnai2;Gnao1;Gnai1;Gnai3;	Gnai2	gi6980964;gi6980962;gi13591955	High	C6(Carbamidomethyl)	36.9859	2.8181	0.0744681	1	2	555.766	1110.53	0.735746	32.1956	4305	4305	MS2	14/16	176.RAW
LFEAEAQDLFR	1	NP_647540;	NP_647540	Ehd4;	Ehd4	gi21326447	High		42.4608	3.57236	0.607843	1	2	669.839	1338.67	1.2464	43.5983	6533	6533	MS2	17/20	199.RAW
LFEFAGYNVLR	1	NP_001099247;	NP_001099247	Rars;	Rars	gi158631214	High		24.6837	3.14273	0.541401	1	2	664.854	1328.7	0.699851	46.3522	6928	6928	MS2	14/20	175.RAW
LFEGNALLR	3	XP_001056883;XP_213106;NP_112370;	XP_001056883	RGD1566136;Rps9;	RGD1566136	gi109512423	High		32.6169	2.78322	0.388489	1	2	516.796	1032.58	0.0741181	38.1617	5555	5555	MS2	15/16	196.RAW
LFEYGGFPPEANYLFLGDYVDR	1	NP_037197;	NP_037197	Ppp1cb;	Ppp1cb	gi6981388	High		113.3	4.95956	0.667339	1	2	1291.62	2582.23	2.36879	53.6243	8418	8418	MS2	25/42	183.RAW
LFGAAEVQR	1	NP_741984;	NP_741984	Sptan1;	Sptan1	gi31543764	High		39.8119	3.28832	0.367781	1	2	495.772	990.536	-0.52482	31.7492	3829	3829	MS2	15/16	194.RAW
LFGLSPFEPWTTK	1	NP_001094222;	NP_001094222	Ndufa9;	Ndufa9	gi198278533	High		2.71216	3.21249	0.327103	1	2	761.901	1522.8	0.723876	51.1462	7912	7912	MS2	17/24	201.RAW
LFGPYVWGR	1	NP_112359;	NP_112359	Rnpep;	Rnpep	gi13592047	High		14.1176	3.06129	0.428105	1	2	547.794	1094.58	2.18596	43.801	6571	6571	MS2	14/16	199.RAW
LFGYQPTIYYPK	1	NP_001099910;	NP_001099910	Apoa1bp;	Apoa1bp	gi157823671	High		20.169	3.49238	0.570201	1	2	745.39	1489.77	0.511305	42.6138	6287	6287	MS2	15/22	201.RAW
LFIGGLSFETTEESLR	1	NP_001098083;	NP_001098083	Hnrnpa2b1;	Hnrnpa2b1	gi157265559	High		53.0437	3.98489	0.374372	1	2	899.966	1798.92	1.24784	47.6472	7294	7294	MS2	21/30	197.RAW
LFIYNPTSGEFLGR	1	NP_037045;	NP_037045	Atp1b3;	Atp1b3	gi6978553	High		58.0328	4.29414	0.573427	1	2	807.421	1613.83	0.933512	44.7103	6821	6821	MS2	21/26	200.RAW
LFKqALRAGEIIyR	1	NP_001007640;	NP_001007640	St7l;	St7l	gi56090251	High	Q4(Deamidated), Y13(Phospho)	15.4234	3.16668	0.328076	1	2	879.969	1758.93	0.229322	45.9137	6980	6980	MS2	20/38	199.RAW
LFLEYTDTSYEDK	1	NP_803175;	NP_803175	Gstm2;	Gstm2	gi28933457	High		44.6565	4.22286	0.556872	1	2	812.376	1623.74	0.888553	39.2974	5296	5296	MS2	21/24	202.RAW
LFLEYTDTSYEDKK	1	NP_803175;	NP_803175	Gstm2;	Gstm2	gi28933457	High		71.1106	3.78905	0.451187	1	2	876.423	1751.84	0.545259	36.5477	4755	4755	MS2	20/26	202.RAW
LFLIDFGLAK	1	NP_446067;	NP_446067	Csnk1a1;	Csnk1a1	gi16758950	High		42.1085	3.37561	0.242604	1	2	568.84	1136.67	0.289642	51.2786	7969	7969	MS2	15/18	195.RAW
LFLVDDLVDSLK	1	NP_114019;	NP_114019	Rtn4;	Rtn4	gi13929188	High		51.8031	4.05521	0.475369	1	2	688.888	1376.77	0.37515	53.5505	8392	8392	MS2	20/22	195.RAW
LFPDIPIGYSGHETGIAISVAAVALGAK	1	NP_001100125;	NP_001100125	Nans;	Nans	gi164663874	High		51.8666	3.69273	0.295393	1	3	923.174	2767.51	1.21066	52.2622	8154	8154	MS2	31/108	195.RAW
LFQTALQEEIK	1	NP_001101959;	NP_001101959	Iqgap1;	Iqgap1	gi210032529	High		19.999	3.14066	0.407643	1	2	660.364	1319.72	0.483212	39.0283	5801	5801	MS2	17/20	193.RAW
LFVSGAcDASAK	1	NP_112249;	NP_112249	Gnb1;	Gnb1	gi148747524	High	C7(Carbamidomethyl)	13.8224	2.99031	0.438127	1	2	613.298	1225.59	0.471134	29.615	3810	3810	MS2	19/22	171.RAW
LFVTNDAATILR	1	NP_001099367;	NP_001099367	Cct8;	Cct8	gi347800699	High		59.1043	3.43157	0.64723	1	2	667.378	1333.75	0.635288	41.798	6129	6129	MS2	19/22	201.RAW
LFYLALPPTVYEAVTK	1	NP_058702;	NP_058702	G6pd;	G6pd	gi8393381	High		12.8064	3.19169	0.357367	1	2	913.012	1825.02	1.28989	52.3386	8175	8175	MS2	17/30	199.RAW
LGANSLLDLVVFGR	1	NP_569112;	NP_569112	Sdha;	Sdha	gi18426858	High		67.0466	3.65791	0.696721	1	2	737.425	1473.84	0.154471	54.3834	8160	8160	MS2	18/26	202.RAW
LGAPVSSGLSDLFDLTSGVGTLSGSYVAPK	1	NP_058973;	NP_058973	Ap1b1;	Ap1b1	gi8392872	High		28.0562	3.94846	0.508861	1	3	965.839	2895.5	0.955861	54.0378	8587	8587	MS2	24/116	196.RAW
LGAVFNQVAFPLQYTPR	1	NP_001099657;	NP_001099657	Sf3b3;	Sf3b3	gi297207121	High		102.352	4.69413	0.588486	1	2	961.022	1921.04	1.46534	47.1322	6851	6851	MS2	21/32	194.RAW
LGDAVEQGVINNSVLGYFIGR	2	XP_001061006;XP_216152;	XP_001061006	Gars;	Gars	gi293346809	High		79.5596	5.05931	0.673913	1	2	1111.08	2221.16	0.29333	52.7891	8256	8256	MS2	27/40	199.RAW
LGDGLFLQccEEVAELYPK	1	NP_446033;	NP_446033	Idh3B;	Idh3B	gi55926203	High	C9(Carbamidomethyl), C10(Carbamidomethyl)	42.5223	3.85006	0.355844	1	2	1121.03	2241.06	0.639773	47.4831	7220	7220	MS2	19/36	201.RAW
LGDSHDLQR	1	NP_741984;	NP_741984	Sptan1;	Sptan1	gi31543764	High		31.8686	2.86454	0.328671	1	2	520.76	1040.51	0.722347	22.0129	2260	2260	MS2	15/16	171.RAW
LGEIVTTIPTIGFNVETVEYK	5	NP_077063;NP_077065;NP_071963;NP_077064;NP_543180;	NP_077063	Arf5;Arf4;Arf1;Arf2;Arf3;	Arf5	gi13162341;gi13162343;gi11968098	High		56.3763	4.02619	0.60794	1	2	1162.13	2323.25	1.7694	48.8086	7129	7129	MS2	20/40	202.RAW
LGEYGFQNAILVR	1	NP_599153;	NP_599153	Alb;	Alb	gi158138568	High		51.2281	4.08097	0.448529	1	2	740.402	1479.8	0.465521	42.1959	5866	5866	MS2	21/24	202.RAW
LGFSEVELVQMVVDGVK	1	NP_036661;	NP_036661	Ckb;	Ckb	gi31542401	High		75.5291	5.43413	0.493554	1	2	924.993	1848.98	1.07657	54.4306	8517	8517	MS2	23/32	201.RAW
LGGEVScLVAGTK	1	NP_001009668;	NP_001009668	Etfa;	Etfa	gi57527204	High	C7(Carbamidomethyl)	13.0368	3.20153	0.38125	1	2	645.84	1290.67	0.664771	34.6918	4386	4386	MS2	17/24	202.RAW
LGGIGQFLAK	1	NP_001100654;	NP_001100654	Dhx9;	Dhx9	gi157821633	High		37.1976	3.14359	0.496815	1	2	502.301	1003.59	0.975215	40.7978	5953	5953	MS2	14/18	186.RAW
LGGNcIFAPANVTSEK	1	NP_113870;	NP_113870	Hsd17b10;	Hsd17b10	gi13994225	High	C5(Carbamidomethyl)	7.91312	2.96379	0.486486	1	2	839.418	1677.83	0.739699	36.7939	5102	5102	MS2	13/30	172.RAW
LGGNYGPTVAVQQEAQK	1	NP_071795;	NP_071795	Bcat2;	Bcat2	gi11693174	High		38.0757	4.03126	0.493797	1	2	880.453	1759.9	1.02632	31.8463	4192	4192	MS2	21/32	195.RAW
LGGPQEEQIK	1	NP_113999;	NP_113999	Taldo1;	Taldo1	gi42476292	High		40.4981	3.12718	0.303514	1	2	549.793	1098.58	-0.216962	25.4314	2980	2980	MS2	15/18	200.RAW
LGGSAVISLEGKPL	1	NP_058843;	NP_058843	Cfl1;	Cfl1	gi8393101	High		31.5064	3.37671	0.428994	1	2	670.893	1340.78	-0.532333	40.444	5522	5522	MS2	18/26	202.RAW
LGGSLIVAFEGSPV	5	XP_002725584;XP_002725852;XP_001055512;XP_215862;NP_001028838;	XP_002725584	LOC680058;LOC100366211;LOC296197;Dstn;	LOC680058	gi293344813	High		34.6875	3.11189	0.610932	1	2	673.372	1345.74	0.893976	49.614	7279	7279	MS2	15/26	202.RAW
LGGSVELVDIGK	1	NP_001010920;	NP_001010920	Cndp2;	Cndp2	gi58219062	High		28.4362	3.61712	0.502762	1	2	593.838	1186.67	0.241954	38.5069	5531	5531	MS2	19/22	199.RAW
LGIQTDDKGHILVDEFQNTNVK	1	NP_446358;	NP_446358	Gsr;	Gsr	gi309319801	High		56.3569	5.46808	0.542962	1	3	828.763	2484.28	1.02466	38.2678	5483	5483	MS2	35/84	199.RAW
LGIYTVLFER	1	NP_071793;	NP_071793	Slc25a11;	Slc25a11	gi11693170	High		52.3833	3.42502	0.61516	1	2	605.845	1210.68	0.462589	47.689	7393	7393	MS2	16/18	200.RAW
LGLDFPNLPYLIDGSR	1	NP_058710;	NP_058710	Gstm1;	Gstm1	gi8393502	High		64.5605	4.39326	0.510251	1	2	895.479	1789.95	1.51183	52.4343	7802	7802	MS2	23/30	202.RAW
LGLIPEEFFQFLYPK	1	NP_599192;	NP_599192	Atp5f1;	Atp5f1	gi19705465	High		33.8096	3.59404	0.640669	1	2	920.999	1840.99	0.723737	55.0159	8276	8276	MS2	17/28	202.RAW
LGLLVDTVGPR	1	NP_113828;	NP_113828	Pgcp;	Pgcp	gi13928880	High		24.6347	3.32062	0.569277	1	2	570.344	1139.68	1.2142	40.9306	6009	6009	MS2	18/20	199.RAW
LGLQDLFNSSK	1	NP_001026812;	NP_001026812	Serpinb1a;	Serpinb1a	gi72255515	High		50.2373	3.26142	0.59816	1	2	611.328	1221.65	0.562836	44.8607	6802	6802	MS2	16/20	171.RAW
LGLQNDLFSLAR	1	NP_536320;	NP_536320	Npepps;	Npepps	gi158749540	High		43.6155	3.24503	0.587692	1	2	673.876	1346.74	1.16503	46.4343	7083	7083	MS2	16/22	199.RAW
LGmVQAIVAAR	1	NP_037106;	NP_037106	Lamb2;	Lamb2	gi6981142	High	M3(Oxidation)	45.717	3.37821	0.423077	1	2	572.829	1144.65	0.0333156	33.5032	4707	4707	MS2	18/20	193.RAW
LGPVPFFSLLQYE	1	NP_001013079;	NP_001013079	Aprt;	Aprt	gi61556832	High		14.3155	3.17684	0.430818	1	2	755.404	1509.8	0.582141	55.1494	8301	8301	MS2	13/24	202.RAW
LGSQATGVQDQAGR	2	XP_001060527;NP_001178538;	XP_001060527	Lama5;	Lama5	gi109471512	High		47.5727	3.58682	0.662953	1	2	694.35	1387.69	0.212815	23.2745	2541	2541	MS2	19/26	200.RAW
LGTIAIQGAIEK	1	NP_058771;	NP_058771	Acat1;	Acat1	gi8392836	High		37.6465	3.08375	0.337662	1	2	607.362	1213.72	0.606906	35.9882	4646	4646	MS2	16/22	202.RAW
LGTLSALDILIK	1	NP_446456;	NP_446456	Cand1;	Cand1	gi16758920	High		37.4589	3.42599	0.422741	1	2	628.895	1256.78	0.2237	49.9822	7655	7655	MS2	18/22	198.RAW
LGVEFDEITPDDR	1	NP_445817;	NP_445817	Fabp4;	Fabp4	gi16758094	High		58.8816	3.20953	0.482866	1	2	753.36	1505.71	0.0334468	39.3832	5313	5313	MS2	18/24	202.RAW
LGVHPLScHGWVLGEHGDSSVPVWSGVNVAGVSLK	2	XP_002725669;NP_058721;	XP_002725669	LOC100364670;Ldha;	LOC100364670	gi8393706	High	C8(Carbamidomethyl)	54.5506	4.18249	0.330144	1	4	909.966	3636.84	1.64198	44.3285	6648	6648	MS2	44/204	195.RAW
LGVIEDHSNR	1	NP_001012197;	NP_001012197	Hsp90b1;	Hsp90b1	gi210032365	High		50.1882	3.25637	0.389571	1	2	570.294	1139.58	0.0707582	25.816	3103	3103	MS2	17/18	187.RAW
LGVTADDVK	1	NP_150238;	NP_150238	Mdh1;	Mdh1	gi15100179	High		38.0325	2.88387	0.628472	1	2	459.25	917.494	-0.208565	27.8962	3486	3486	MS2	15/16	196.RAW
LGYAGNTEPQFIIPScIAIK	1	NP_112330;	NP_112330	Actr3;	Actr3	gi70912366	High	C16(Carbamidomethyl)	90.8122	4.55405	0.468132	1	2	1096.58	2192.15	1.68978	46.4023	7148	7148	MS2	22/38	200.RAW
LGYILTcPSNLGTGLR	3	NP_001121124;NP_001012756;NP_036661;	NP_001121124	Ckmt2;Ckmt1;Ckb;	Ckmt2	gi189083744;gi60678254	High	C7(Carbamidomethyl)	35.472	4.12162	0.480583	1	2	867.965	1734.92	1.00734	42.2344	5874	5874	MS2	21/30	202.RAW
LIALLEVLSQK	8	XP_001061768;XP_001061822;XP_001061717;XP_002729341;XP_002729342;NP_001178791;NP_001100758;NP_001128071;	XP_001061768	Flnc;Flnb;Flna;	Flnc	gi157818975	High		63.0791	3.44984	0.791304	1	2	613.89	1226.77	-0.110196	51.4006	8100	8100	MS2	18/20	200.RAW
LIALLEVLSQKR	7	XP_001061768;XP_001061822;XP_001061717;XP_002729341;XP_002729342;NP_001178791;NP_001100758;	XP_001061768	Flnc;Flnb;	Flnc	gi109473203;gi157818975	High		48.9934	3.16418	0.572785	1	2	691.941	1382.87	0.751866	48.2269	7568	7568	MS2	18/22	187.RAW
LIAPVADDETAVPNNK	1	NP_036727;	NP_036727	Ldhb;	Ldhb	gi6981146	High		31.1662	3.30981	0.26284	1	2	833.936	1666.87	0.550065	32.1964	4370	4370	MS2	20/30	200.RAW
LIccDILDVLDK	1	NP_113791;	NP_113791	Ywhae;	Ywhae	gi13928824	High	C3(Carbamidomethyl), C4(Carbamidomethyl)	52.7369	4.02548	0.496278	1	2	738.877	1476.75	1.46126	47.8696	6953	6953	MS2	19/22	202.RAW
LIccDILDVLDKHLIPAANTGESK	1	NP_113791;	NP_113791	Ywhae;	Ywhae	gi13928824	High	C3(Carbamidomethyl), C4(Carbamidomethyl)	64.8884	5.01972	0.523904	1	4	674.601	2695.38	1.47076	49.2974	7563	7563	MS2	42/138	201.RAW
LIEVANLAcSISNNEEGVK	1	NP_001007146;	NP_001007146	Ctnna1;	Ctnna1	gi55742755	High	C9(Carbamidomethyl)	54.4469	5.05295	0.60198	1	2	1030.52	2060.04	3.82215	42.6753	6500	6500	MS2	23/36	193.RAW
LIGEYGLR	4	XP_002725244;XP_001056883;XP_213106;NP_112370;	XP_002725244	LOC100364509;RGD1566136;Rps9;	LOC100364509	gi293342473	High		32.0636	2.90459	0.386207	1	2	460.764	920.52	0.237839	34.4482	4747	4747	MS2	13/14	177.RAW
LIGPNcPGIINPGEcK	1	NP_446204;	NP_446204	Suclg1;	Suclg1	gi139948224	High	C6(Carbamidomethyl), C15(Carbamidomethyl)	81.47	3.99722	0.6225	1	2	869.936	1738.86	1.77836	36.3735	5098	5098	MS2	20/30	197.RAW
LIGQIVSSITASLR	3	NP_001035097;NP_071634;NP_001019507;	NP_001035097	Tuba3a;Tuba1a;Tuba3b;	Tuba3a	gi11560133	High		74.9851	4.01833	0.71393	1	2	729.438	1457.87	-0.315281	50.8183	7988	7988	MS2	23/26	200.RAW
LIIWDSYTTNK	3	NP_001013932;NP_112299;NP_112249;	NP_001013932	Gnb4;Gnb2;Gnb1;	Gnb4	gi62078551;gi148747524	High		34.6582	3.18627	0.404389	1	2	677.357	1353.71	0.684673	40.5777	5548	5548	MS2	16/20	202.RAW
LILPYVELDLHSYDLGIENR	1	NP_113698;	NP_113698	Idh1;	Idh1	gi13928690	High		45.4777	3.71445	0.366577	1	3	791.423	2372.25	2.19018	50.1513	7759	7759	MS2	27/76	195.RAW
LIQEQHPEEELIK	1	NP_741984;	NP_741984	Sptan1;	Sptan1	gi31543764	High		35.4591	3.33891	0.347305	1	2	803.428	1605.85	0.59748	32.0058	4105	4105	MS2	17/24	175.RAW
LIQFHFHWGSSDGQGSEHTVNK	1	NP_062164;	NP_062164	Car2;	Car2	gi9506445	High		74.1672	3.7706	0.172414	1	4	628.55	2511.18	-0.294405	37.1668	5440	5440	MS2	34/126	188.RAW
LISQIVSSITASLR	4	NP_001019510;NP_001011995;NP_001007005;NP_001037735;	NP_001019510	Tuba8;Tuba1c;Tuba4a;Tuba1b;	Tuba8	gi66730465;gi55741524;gi112984124;gi58865558	High		41.5372	3.56325	0.598315	1	3	496.631	1487.88	-0.0724469	52.122	7745	7745	MS2	27/52	202.RAW
LISWYDNEYGYSNR	17	XP_001073321;XP_001076325;XP_001066279;XP_001067272;XP_002726600;XP_001065101;XP_002727230;XP_573304;XP_573334;XP_224464;XP_214281;XP_574168;XP_001062726;XP_576394;XP_001068276;NP_001032267;NP_058704;	XP_001073321	RGD1564688;RGD1560797;RGD1564958;RGD1562758;LOC685186;RGD1565368;LOC688783;RGD1565928;LOC303448;Gapdh;	RGD1564688	gi293342238;gi293347479;gi293349689;gi293352333	High		45.5789	3.91701	0.594388	1	2	890.404	1779.8	1.83358	39.3312	5303	5303	MS2	17/26	202.RAW
LIVDEAINEDNSVVSLSQPK	1	NP_446316;	NP_446316	Vcp;	Vcp	gi17865351	High		26.0598	4.58826	0.660131	1	2	1085.57	2170.13	1.55455	41.0759	6024	6024	MS2	23/38	197.RAW
LKDDEVAQLR	1	NP_036727;	NP_036727	Ldhb;	Ldhb	gi6981146	High		29.9447	2.89821	0.255172	1	2	593.825	1186.64	0.356219	27.6967	3385	3385	MS2	16/18	183.RAW
LKDELASTK	1	NP_001004224;	NP_001004224	Bcap31;	Bcap31	gi51948420	High		20.5189	2.80242	0.167857	1	2	502.785	1004.56	-0.423158	23.1581	2518	2518	MS2	13/16	196.RAW
LKDFNVGDYIEAVLDR	1	NP_037320;	NP_037320	Pygb;	Pygb	gi158187544	High		21.7364	4.42219	0.545249	1	2	933.983	1866.96	-0.157001	52.0902	8131	8131	MS2	22/30	199.RAW
LKDSEAELQR	2	NP_072138;NP_001107212;	NP_072138	Sept7;	Sept7	gi166091429	High		9.17066	2.75333	0.276364	1	2	594.815	1188.62	-0.167925	23.0851	2511	2511	MS2	15/18	185.RAW
LKEcEDTSEEPEEKDGAQGEK	1	NP_001099282;	NP_001099282	Slc43a2;	Slc43a2	gi157786650	High	C4(Carbamidomethyl)	118.095	5.55688	0.579137	1	3	803.352	2408.04	0.223245	21.4198	2103	2103	MS2	37/80	177.RAW
LKEcEDTSEEPEEKDGAQGEKK	1	NP_001099282;	NP_001099282	Slc43a2;	Slc43a2	gi157786650	High	C4(Carbamidomethyl)	12.2948	4.65433	0.389247	1	4	634.789	2536.14	0.0866136	20.7627	2035	2035	MS2	44/126	200.RAW
LKEIVTNFLAGFEP	1	NP_075581;	NP_075581	Atp5a1;	Atp5a1	gi40538742	High		41.3637	3.25679	0.515337	1	2	789.433	1577.86	0.630434	50.5365	7450	7450	MS2	20/26	202.RAW
LKLGEIVTTIPTIGFNVETVEYK	5	NP_077063;NP_077065;NP_071963;NP_077064;NP_543180;	NP_077063	Arf5;Arf4;Arf1;Arf2;Arf3;	Arf5	gi13162341;gi13162343;gi11968098	High		69.983	3.50417	0.505714	1	3	855.479	2564.42	-0.00621455	49.5129	7261	7261	MS2	30/88	202.RAW
LKNVTPRPTstRAPKVNLPYssEEGVSR	1	NP_001101724;	NP_001101724	Egfl6;	Egfl6	gi157823055	High	S10(Phospho), T11(Phospho), S21(Phospho), S22(Phospho)	1	3.48801	0.0286533	1	3	1135.18	3403.51	-3.71705	66.215	9352	9352	MS2	53/316	202.RAW
LKPEGLYQLLAGFEDK	1	NP_001101244;	NP_001101244	Itpa;	Itpa	gi157821079	High		37.2287	3.69906	0.481081	1	3	607.665	1820.98	0.559881	50.4903	7789	7789	MS2	28/60	201.RAW
LKYENEVALR	1	NP_001008804;	NP_001008804	Krt10;	Krt10	gi269849769	High		48.5153	3.35076	0.39403	1	2	617.843	1234.68	0.0513876	30.4854	3955	3955	MS2	16/18	198.RAW
LLALLALVKPEVWTLK	3	XP_002725506;XP_002728490;NP_058953;	XP_002725506	LOC100364216;LOC100362709;Psme2;	LOC100364216	gi293343544	High		85.9871	3.77594	0.777778	1	2	904.077	1807.15	0.825071	54.3495	8707	8707	MS2	19/30	189.RAW
LLcGLLSDR	7	XP_002725581;XP_001077597;XP_001080942;XP_001054317;XP_575621;XP_345695;NP_112313;	XP_002725581	LOC679748;RGD1560513;RGD1559921;Mif;	LOC679748	gi293343801	High	C3(Carbamidomethyl)	56.6177	3.11531	0.480769	1	2	523.787	1046.57	0.453635	39.3059	5298	5298	MS2	15/16	202.RAW
LLDAVDTYIPVPTR	1	NP_001099765;	NP_001099765	Tufm;	Tufm	gi157820845	High		67.3725	3.26455	0.533742	1	2	786.936	1572.87	1.29107	43.5612	6468	6468	MS2	17/26	201.RAW
LLDDNGNIAEELSILK	1	NP_579831;	NP_579831	Sep15;	2015-09-01	gi111494225	High		58.3691	4.40642	0.426304	1	2	878.971	1756.93	0.819837	47.6161	7288	7288	MS2	22/30	197.RAW
LLDEVFFSEK	1	NP_058977;	NP_058977	Psma4;	Psma4	gi8394069	High		47.1377	3.71654	0.430108	1	2	613.819	1226.63	0.320882	43.0526	6507	6507	MS2	16/18	196.RAW
LLDNTESTLVR	2	XP_001060527;NP_001178538;	XP_001060527	Lama5;	Lama5	gi109471512	High		66.0851	3.6383	0.39011	1	2	630.844	1260.68	0.410841	33.8669	4631	4631	MS2	18/20	198.RAW
LLDPEDISVDHPDEK	1	NP_001013148;	NP_001013148	Sptbn1;	Sptbn1	gi61557085	High		27.1434	3.27664	0.439024	1	2	861.415	1721.82	-0.140471	35.7108	4856	4856	MS2	18/28	175.RAW
LLDPEDVNVDQPDEK	1	NP_062040;	NP_062040	Sptbn2;	Sptbn2	gi9507135	High		84.1228	4.2485	0.494118	1	2	863.413	1725.82	0.752162	35.4452	4942	4942	MS2	21/28	198.RAW
LLDVPILLTEQYPQGLGPTVPELGAQGIKPVSK	1	XP_001059344;	XP_001059344	LOC684270;	LOC684270	gi109461120	High		148.406	5.22004	0.789272	1	3	1157.66	3470.96	1.43376	50.9682	8035	8035	MS2	37/128	184.RAW
LLEELEEGQK	8	NP_001103815;XP_002724976;XP_002724977;XP_002725365;XP_001053716;XP_002728118;XP_002728574;NP_898875;	NP_001103815	Ube2v1;LOC679539;LOC681148;Ube2v2;	Ube2v1	gi293341588	High		14.151	2.86418	0.27972	1	2	594.311	1187.62	0.148941	32.9098	4531	4531	MS2	14/18	185.RAW
LLEGEESR	7	XP_002727937;NP_001008807;NP_001041335;NP_112402;NP_071976;NP_036765;NP_955402;	XP_002727937	LOC100362689;Krt77;Krt7;Vim;Des;Prph;Krt8;	LOC100362689	gi293352217;gi40786432;gi114145513	High		33.6301	2.80734	0.47331	1	2	466.737	932.468	-0.949566	23.6708	2629	2629	MS2	13/14	185.RAW
LLEIVQAVSR	2	XP_001060527;NP_001178538;	XP_001060527	Lama5;	Lama5	gi109471512	High		25.1989	3.3772	0.313609	1	2	564.343	1127.68	0.0452481	40.6747	5964	5964	MS2	15/18	198.RAW
LLEPLVTQVTTLVNTSNK	1	NP_001100068;	NP_001100068	Ctnna2;	Ctnna2	gi157817081	High		61.7988	4.478	0.0379464	1	3	657.377	1970.12	0.15753	48.492	7411	7411	MS2	35/68	201.RAW
LLEPVLLLGK	5	XP_001059732;XP_001077121;XP_345347;XP_236683;NP_001162617;	XP_001059732	RGD1561137;RGD1559743;Rps16;	RGD1561137	gi310703682	High		46.2252	2.99755	0.616667	1	2	547.863	1094.72	0.232232	47.2924	7226	7226	MS2	13/18	197.RAW
LLEVQGSRPGK	1	NP_113715;	NP_113715	Ppp1ca;	Ppp1ca	gi13928710	High		15.3001	2.89598	0.455172	1	2	592.344	1183.68	0.479808	25.9451	3023	3023	MS2	14/20	183.RAW
LLFLLGADGGcITR	1	NP_001005550;	NP_001005550	Ndufs1;	Ndufs1	gi53850628	High	C11(Carbamidomethyl)	28.1849	2.81126	0.562278	1	2	753.411	1505.82	0.781056	48.0339	7382	7382	MS2	19/26	177.RAW
LLGEALSVAFPEGIVAGR	1	NP_445779;	NP_445779	Clcnka;	Clcnka	gi16758030	High		16.137	3.92047	0.566327	1	2	900.007	1799.01	0.747444	48.9262	7477	7477	MS2	20/34	198.RAW
LLGGVTIAQGGVLPNIQAVLLPK	2	NP_001104811;NP_001102761;	NP_001104811	Hist2h2ab;H2afx;	Hist2h2ab	gi162459050;gi157817664	High		62.1686	4.57746	0.576419	1	3	757.798	2271.38	-0.0327269	53.3015	7963	7963	MS2	32/88	202.RAW
LLGNMIVIVLGHHLGK	3	NP_001106694;NP_001104739;NP_150237;	NP_001106694	LOC100134871;LOC689064;Hbb;	LOC100134871	gi17985949	High		69.0931	3.628	0.581267	1	2	857.514	1714.02	1.05055	48.882	7721	7721	MS2	19/30	190.RAW
LLGTIYTAAEEIEAAGGK	1	NP_001020868;	NP_001020868	Hsdl2;	Hsdl2	gi71043858	High		55.5419	4.1247	0.487864	1	2	903.979	1806.95	1.39131	46.4394	6685	6685	MS2	19/34	202.RAW
LLGVEGTTLR	1	NP_075580;	NP_075580	Myo1c;	Myo1c	gi124107592	High		6.12654	3.02575	0.165017	1	2	529.814	1058.62	0.26812	36.4278	5080	5080	MS2	14/18	174.RAW
LLGVFNSEQETITSIYK	1	NP_445779;	NP_445779	Clcnka;	Clcnka	gi16758030	High		115.49	5.05183	0.615842	1	2	971.513	1942.02	1.0902	45.5812	6883	6883	MS2	22/32	198.RAW
LLGWIQNK	8	XP_001061768;XP_001061822;XP_001061717;XP_002729341;XP_002729342;NP_001178791;NP_001100758;NP_001128071;	XP_001061768	Flnc;Flnb;Flna;	Flnc	gi157818975	High		30.9744	2.79318	0.351254	1	2	486.287	971.567	0.112304	38.5975	5539	5539	MS2	13/14	170.RAW
LLIEDLEAR	4	XP_001071564;XP_001080448;XP_573886;XP_235062;	XP_001071564	Yjefn3;Ndufa13;	Yjefn3	gi109481899	High		33.8491	3.00247	0.23	1	2	536.306	1071.6	0.25441	40.1981	5851	5851	MS2	15/16	197.RAW
LLIVSNPVDILTYVAWK	1	NP_058721;	NP_058721	Ldha;	Ldha	gi8393706	High		104.608	5.46626	0.683729	1	2	972.565	1944.12	1.1877	54.9383	8262	8262	MS2	23/32	202.RAW
LLLAGYDDFNcNVWDALK	1	NP_112249;	NP_112249	Gnb1;	Gnb1	gi148747524	High	C11(Carbamidomethyl)	96.9017	5.48356	0.580292	1	2	1064.02	2127.03	1.89799	50.6876	7479	7479	MS2	24/34	202.RAW
LLLATIEAINGGK	1	NP_071852;	NP_071852	Aldh1a1;	Aldh1a1	gi14192935	High		46.6492	4.36517	0.448513	1	2	656.896	1312.78	1.07284	43.5271	6124	6124	MS2	21/24	202.RAW
LLLDTFEYQGLVK	1	XP_577104;	XP_577104	Prr6;	Prr6	gi109488271	High		55.5138	3.71634	0.561828	1	2	769.927	1538.85	0.68264	46.8497	7141	7141	MS2	19/24	197.RAW
LLLEYTDSSYEEK	3	NP_112416;NP_001019475;NP_058710;	NP_112416	Gstm7;Gstm4;Gstm1;	Gstm7	gi66730313;gi8393502;gi13592152	High		58.7145	4.44221	0.538288	1	2	795.383	1589.76	0.123969	37.7375	5340	5340	MS2	20/24	201.RAW
LLLGAGAVAYGVR	1	NP_001013053;	NP_001013053	Phb2;	Phb2	gi61556754	High		81.2239	3.45626	0.722543	1	2	630.377	1259.75	0.0131862	40.0309	5921	5921	MS2	20/24	196.RAW
LLLIGDSGVGK	8	XP_002727643;NP_059055;NP_001103449;NP_695229;NP_446450;NP_112354;NP_112352;NP_942044;	XP_002727643	LOC100363782;Rab10;Rab1b;Rab8b;Rab8a;Rab13;Rab1;Rab15;	LOC100363782	gi158341664;gi45433570;gi61889071;gi162287395	High		45.3853	2.90296	0.424138	2	2	536.324	1071.64	-0.669052	38.9767	5714	5714	MS2	18/20	196.RAW
LLLNNDNLLR	2	NP_001009180;NP_001103095;	NP_001009180	Capza2;Capza1;	Capza2	gi57163991	High		64.4797	2.90953	0.611684	1	2	599.352	1197.7	0.767432	40.0111	5842	5842	MS2	16/18	183.RAW
LLLPEDPLISGLLNSQALK	1	NP_059028;	NP_059028	Fasn;	Fasn	gi8394158	High		115.818	3.09738	0.596774	1	2	1017.6	2034.19	0.47841	54.3678	8548	8548	MS2	22/36	181.RAW
LLLPLIFR	1	NP_036783;	NP_036783	Slc4a1;	Slc4a1	gi76443687	High		37.9326	2.98823	0.438127	1	2	492.834	984.66	-0.302085	52.9061	8411	8411	MS2	13/14	187.RAW
LLLQVQHASK	2	NP_445967;NP_476443;	NP_445967	Slc25a4;Slc25a5;	Slc25a4	gi32189350	High		41.8443	2.73132	0.567766	1	2	568.843	1136.68	-0.0218479	29.9211	3898	3898	MS2	14/18	196.RAW
LLNFVLPNISLGR	1	NP_612511;	NP_612511	Mgll;	Mgll	gi19923092	High		19.3019	3.70273	0.567568	1	2	728.438	1455.87	0.203708	50.9552	8015	8015	MS2	17/24	200.RAW
LLPYEQSSLLELIK	2	XP_001076152;XP_235003;	XP_001076152	RGD1309995;	RGD1309995	gi109481736	High		14.8105	3.77847	0.142857	1	2	823.475	1645.94	0.919383	50.1104	7864	7864	MS2	16/26	193.RAW
LLQDFFNGR	2	NP_114177;NP_997669;	NP_114177	Hspa1a;Hspa1b;	Hspa1a	gi47059179	High		41.9629	3.01147	0.392027	1	2	555.291	1109.58	1.23616	41.7074	6149	6149	MS2	15/16	197.RAW
LLQTDDEEEAGLLELLK	1	NP_001102077;	NP_001102077	Cse1l;	Cse1l	gi157820325	High		60.8761	5.71994	0.482517	1	2	965.007	1929.01	0.450204	49.843	7631	7631	MS2	25/32	198.RAW
LLQYSDALEHLLSTGQGVVLER	2	NP_872612;NP_955789;	NP_872612	Ndufa10l1;Ndufa10;	Ndufa10l1	gi170295834	High		52.8055	4.86941	0.408624	1	3	814.441	2441.31	1.45034	50.3077	7754	7754	MS2	35/84	201.RAW
LLSETSNEAK	1	NP_598210;	NP_598210	Tspan8;	Tspan8	gi19424176	High		34.9577	2.789	0.383513	1	2	546.283	1091.56	0.417667	23.9654	2682	2682	MS2	14/18	196.RAW
LLSLVDDEAFIR	1	NP_037320;	NP_037320	Pygb;	Pygb	gi158187544	High		52.8124	3.93957	0.593909	1	2	695.883	1390.76	0.268155	45.7503	6914	6914	MS2	19/22	198.RAW
LLTQYILNLGK	1	NP_001101116;	NP_001101116	Ap3b1;	Ap3b1	gi157817716	High		54.838	3.80552	0.685039	1	2	638.387	1275.77	-0.385759	46.7636	7098	7098	MS2	18/20	198.RAW
LLVcEDIDEcQnGPVcQR	1	NP_114013;	NP_114013	Fbn1;	Fbn1	gi13929178	High	C4(Carbamidomethyl), C10(Carbamidomethyl), N12(Deamidated), C16(Carbamidomethyl)	77.7862	4.36622	0.0320366	1	2	1103.48	2205.96	-0.486353	36.1086	5229	5229	MS2	22/34	193.RAW
LLVPLVPDLQDVAQLR	1	NP_058945;	NP_058945	Esyt1;	Esyt1	gi75832132	High		80.3463	3.59441	0.738162	1	2	895.034	1789.06	0.809745	52.4762	8302	8302	MS2	19/30	200.RAW
LLVPYLIEAIR	1	NP_476534;	NP_476534	Hadh;	Hadh	gi17105336	High		51.5271	3.13699	0.732484	1	2	650.406	1299.8	0.542788	51.8555	7695	7695	MS2	18/20	202.RAW
LLYAFAEATVPK	1	NP_058726;	NP_058726	Pccb;	Pccb	gi148747119	High		65.4496	3.98467	0.603015	1	2	661.872	1322.74	0.276807	41.5241	5771	5771	MS2	20/22	194.RAW
LLYNNVSNFGR	1	NP_062172;	NP_062172	Cltc;	Cltc	gi9506497	High		42.0588	3.07637	0.538961	1	2	648.839	1296.67	0.134215	35.6947	5071	5071	MS2	14/20	200.RAW
LmDKALESLScPKDLVPSR	1	NP_001100168;	NP_001100168	H6pd;	H6pd	gi157821675	High	M2(Oxidation), C11(Carbamidomethyl)	3.75309	3.13422	0.226837	1	2	1088.07	2175.13	8.35992	54.2934	8143	8143	MS2	14/36	202.RAW
LNcQVIGASVDSHFcHLAWINTPK	3	XP_002726107;XP_002729147;NP_476455;	XP_002726107	LOC100365936;LOC100363379;Prdx1;	LOC100365936	gi16923958	High	C3(Carbamidomethyl), C15(Carbamidomethyl)	71.4299	4.4618	0.419283	1	4	692.593	2767.35	1.48957	42.1876	6206	6206	MS2	39/138	201.RAW
LNDGSQITFEK	1	NP_112646;	NP_112646	Aifm1;	Aifm1	gi25742626	High		21.8026	2.91969	0.530822	1	2	626.314	1251.62	-0.668064	31.7994	4063	4063	MS2	15/20	175.RAW
LNEHFLNTTDFLDTIK	1	NP_001014183;	NP_001014183	Idh2;	Idh2	gi62079055	High		35.4053	3.54374	0.451977	1	3	640.995	1920.97	0.00400636	44.8729	6387	6387	MS2	26/60	202.RAW
LNEIEGSLNK	1	NP_446418;	NP_446418	Lamc1;	Lamc1	gi281371490	High		34.3402	3.18894	0.401254	1	2	558.799	1116.59	0.16835	30.0291	3868	3868	MS2	16/18	198.RAW
LNELLQEHSR	1	NP_062007;	NP_062007	Slc12a1;	Slc12a1	gi162287159	High		48.7336	3.26575	0.321101	1	2	619.828	1238.65	-0.0743234	28.9931	3664	3664	MS2	16/18	198.RAW
LNFSHGTHEYHAETIK	6	XP_002727490;XP_002727491;XP_002728469;XP_002728470;XP_574742;NP_445749;	XP_002727490	LOC100364062;LOC100362738;RGD1561179;Pkm2;	LOC100364062	gi293350511	High		69.374	3.56581	0.428571	1	3	628.64	1883.9	0.748487	27.0954	2832	2832	MS2	30/60	202.RAW
LNGTDPEDVIR	3	NP_001128489;NP_001094355;NP_059039;	NP_001128489	RGD1309537;Myl9;Myl12b;	RGD1309537	gi203097095	High		31.5438	3.33045	0.435435	1	2	614.812	1228.62	0.494816	32.6978	4346	4346	MS2	18/20	197.RAW
LNIISNLDcVNEVIGIR	2	NP_476481;NP_001020589;	NP_476481	Ppp2r1a;Ppp2r1b;	Ppp2r1a	gi55926139	High	C9(Carbamidomethyl)	74.1168	4.30516	0.635731	1	2	971.527	1942.05	1.78929	49.4336	7724	7724	MS2	24/32	200.RAW
LNLAFVANLFNK	1	NP_112346;	NP_112346	Pls3;	Pls3	gi209954804	High		58.3202	4.30559	0.665893	1	2	682.39	1363.77	-0.0515789	52.2839	8266	8266	MS2	19/22	200.RAW
LNNIYQNNLTK	1	NP_446358;	NP_446358	Gsr;	Gsr	gi309319801	High		20.8631	3.28109	0.39939	1	2	667.857	1334.71	0.750494	31.5023	4085	4085	MS2	14/20	201.RAW
LNQLAINLSGIIQGINQDR	2	XP_001060527;NP_001178538;	XP_001060527	Lama5;	Lama5	gi109471512	High		128.063	5.11985	0.71875	1	2	1040.58	2080.15	0.541262	51.0711	7586	7586	MS2	24/36	194.RAW
LNRPLTLSEK	1	NP_077374;	NP_077374	Aco2;	Aco2	gi40538860	High		30.8269	2.8431	0.53169	1	2	585.846	1170.68	0.39858	28.4753	3641	3641	MS2	11/18	189.RAW
LNTEWSELENLILK	1	NP_742059;	NP_742059	P4ha1;	P4ha1	gi51036657	High		44.1182	4.52441	0.473451	1	2	851.457	1701.91	1.05122	52.9689	8395	8395	MS2	20/26	200.RAW
LNTFGDEVFNDPK	1	NP_446418;	NP_446418	Lamc1;	Lamc1	gi281371490	High		35.8066	3.58757	0.532033	1	2	748.358	1495.71	1.17415	38.2961	5450	5450	MS2	20/24	201.RAW
LNTQEIFDDWAR	1	NP_062099;	NP_062099	Dync1h1;	Dync1h1	gi148491097	High		67.4061	3.6462	0.438356	1	2	754.363	1507.72	0.59836	45.197	6813	6813	MS2	18/22	198.RAW
LNVAPVSDIIEIK	1	NP_001009668;	NP_001009668	Etfa;	Etfa	gi57527204	High		53.6271	3.61439	0.584488	1	2	705.914	1410.82	0.799131	43.7769	6173	6173	MS2	18/24	202.RAW
LNVDEAFEQLVR	1	NP_001101951;	NP_001101951	Rras;	Rras	gi157824216	High		43.5345	3.75791	0.558511	1	2	716.875	1432.74	0.13431	47.1892	7360	7360	MS2	19/22	189.RAW
LNYLDILVR	4	XP_001059353;XP_001059408;XP_002729215;XP_215984;	XP_001059353	Itga6;	Itga6	gi109470046	High		27.2055	3.11878	0.108974	1	2	559.832	1118.66	-0.613032	47.2993	7186	7186	MS2	15/16	201.RAW
LNYSDHDVIK	1	NP_446289;	NP_446289	Ap2m1;	Ap2m1	gi16758938	High		33.0463	3.07404	0.442997	1	2	602.304	1203.6	0.0416799	28.4129	3157	3157	MS2	13/18	194.RAW
LPAcVVDcGTGYTK	1	NP_112330;	NP_112330	Actr3;	Actr3	gi70912366	High	C4(Carbamidomethyl), C8(Carbamidomethyl)	93.2575	3.79799	0.581579	1	2	770.861	1540.72	0.989228	32.0138	4227	4227	MS2	22/26	195.RAW
LPADTEVVcAPPTAYIDFAR	1	NP_075211;	NP_075211	Tpi1;	Tpi1	gi117935064	High	C9(Carbamidomethyl)	61.0016	3.89245	0.352185	1	3	736.034	2206.09	0.530105	44.7732	6704	6704	MS2	34/76	201.RAW
LPcVEDYLSAILNR	1	NP_599153;	NP_599153	Alb;	Alb	gi158138568	High	C3(Carbamidomethyl)	64.861	4.31064	0.614849	1	2	831.93	1662.85	0.111345	52.5566	7825	7825	MS2	22/26	202.RAW
LPLQDVYK	7	XP_002725693;XP_002725694;XP_002729266;XP_002730354;XP_002730355;NP_787032;NP_036792;	XP_002725693	LOC100360413;LOC100360150;Eef1a1;Eef1a2;	LOC100360413	gi28460696	High		30.0772	3.10033	0.232258	1	2	488.279	975.55	-0.854736	34.1727	4838	4838	MS2	13/14	188.RAW
LPNGLVIASLENYAPLSR	1	NP_001006971;	NP_001006971	Uqcrc2;	Uqcrc2	gi55741544	High		29.4468	3.17025	0.536278	1	2	964.038	1927.07	1.67065	48.5257	7076	7076	MS2	18/34	202.RAW
LPSGSGAASPTTGSAVDIR	2	XP_001078032;NP_001178880;	XP_001078032	Ahnak;	Ahnak	gi293344591	High		29.2327	3.63628	0.43956	1	2	872.45	1743.89	2.72613	31.5082	4053	4053	MS2	16/36	169.RAW
LPVVIGGLLDVDcSEDVIK	1	NP_062172;	NP_062172	Cltc;	Cltc	gi9506497	High	C13(Carbamidomethyl)	107.214	5.63406	0.634103	1	2	1021.05	2041.09	1.00953	49.9595	7826	7826	MS2	27/36	200.RAW
LPYSVLLEIQK	1	NP_942033;	NP_942033	Psat1;	Psat1	gi61889115	High		56.7305	3.26852	0.501529	1	2	651.887	1302.77	0.0629444	43.8915	6196	6196	MS2	18/20	202.RAW
LQAccDKPVLQK	1	NP_599153;	NP_599153	Alb;	Alb	gi158138568	High	C4(Carbamidomethyl), C5(Carbamidomethyl)	38.3233	3.82579	0.428198	1	2	730.374	1459.74	1.26966	26.3918	3062	3062	MS2	17/22	199.RAW
LQAEIDALKGQR	1	NP_955402;	NP_955402	Krt8;	Krt8	gi40786432	High		51.1768	3.07603	0.613636	1	2	671.378	1341.75	0.379904	31.3484	4076	4076	MS2	17/22	197.RAW
LQDLYSIVR	1	NP_445941;	NP_445941	Col18a1;	Col18a1	gi309319796	High		55.2882	3.33036	0.3003	1	2	553.814	1106.62	0.274564	38.7601	5191	5191	MS2	14/16	202.RAW
LQDPFSLYR	1	NP_001094009;	NP_001094009	Sdhb;	Sdhb	gi209915614	High		38.4303	3.12365	0.358974	1	2	569.799	1138.59	0.954039	42.0291	6175	6175	MS2	15/16	201.RAW
LQELESLIANLGTGDETVTDQAFEDR	1	NP_446418;	NP_446418	Lamc1;	Lamc1	gi281371490	High		35.8948	4.28024	0.436916	1	3	955.465	2864.38	-0.0452143	50.512	7746	7746	MS2	28/100	198.RAW
LQEVIETLLSLEK	1	NP_001005875;	NP_001005875	Psmd12;	Psmd12	gi54400716	High		57.7111	4.43506	0.47973	1	2	757.939	1514.87	1.72659	51.4531	8014	8014	MS2	21/24	199.RAW
LQIWDTAGQER	24	XP_002724622;XP_002724623;XP_002727643;XP_002727877;XP_002727878;XP_002730110;NP_059055;NP_112353;NP_059051;NP_001103449;NP_695229;NP_446041;NP_446450;NP_001013064;NP_598220;NP_112352;NP_598264;NP_001015012;NP_001102488;NP_001019502;NP_037151;NP_037149;NP_037150;NP_542147;	XP_002724622	LOC100364984;LOC100363782;LOC100360253;LOC100362985;Rab10;Rab3b;Rab4b;Rab1b;Rab8b;Rab14;Rab8a;Rab35;Rab3c;Rab1;Rab26;Rab30;Rab9b;Rab43;Rab4a;Rab12;Rab3a;Rab3d;	LOC100364984	gi16758368;gi158341664;gi45433570;gi61889071;gi162287395	High		25.572	3.26868	0.470948	4	2	658.834	1316.66	0.609534	36.6897	5133	5133	MS2	16/20	201.RAW
LQIWDTAGQESFR	2	NP_113906;NP_001032734;	NP_113906	Rab2a;Rab2b;	Rab2a	gi13929006	High		67.7832	4.22178	0.590047	1	2	775.884	1550.76	0.447745	40.035	5922	5922	MS2	20/24	196.RAW
LQLAMVcYSPDFER	1	NP_803175;	NP_803175	Gstm2;	Gstm2	gi28933457	High	C7(Carbamidomethyl)	41.2535	3.92837	0.554707	1	2	864.909	1728.81	1.58463	43.0248	6026	6026	MS2	19/26	202.RAW
LQNVQIALDYLR	8	NP_071796;NP_001157768;NP_001157769;NP_001157770;NP_001157775;NP_001157776;NP_001157779;NP_001157780;	NP_071796	Plec;	Plec	gi256221749	High		68.0776	3.36398	0.544643	1	2	723.41	1445.81	1.14153	44.4533	6698	6698	MS2	19/22	199.RAW
LQSIGTENTEENRR	3	NP_001013965;NP_036627;NP_001170776;	NP_001013965	Aldoal1;Aldoa;	Aldoal1	gi6978487	High		7.51788	2.8255	0.166078	1	2	823.909	1646.81	0.84724	24.1507	2695	2695	MS2	15/26	171.RAW
LQVELDSVTGLLNQSDSK	1	NP_037326;	NP_037326	Myh9;	Myh9	gi6981236	High		94.1615	5.72707	0.636998	1	2	973.509	1946.01	1.36807	44.4921	6347	6347	MS2	25/34	194.RAW
LRDETVLPSVYYQPLVQLLcQEVK	8	XP_002724854;XP_002724855;XP_002724856;XP_002724857;XP_002727998;XP_002727999;XP_002728000;XP_002728001;	XP_002724854	RGD1565457;	RGD1565457	gi293341126	High	C20(Carbamidomethyl)	51.5587	5.67631	0.579225	1	3	964.186	2890.54	1.72072	53.7872	8077	8077	MS2	32/92	194.RAW
LREGQEVEFLVTSLPR	1	NP_037106;	NP_037106	Lamb2;	Lamb2	gi6981142	High		23.1642	3.57531	0.430168	1	3	625.011	1873.02	0.182235	43.4372	6143	6143	MS2	24/60	194.RAW
LRHWWAIALttAVTsAFLLAKVILSK	1	NP_001008299;	NP_001008299	Stard3nl;	Stard3nl	gi56605630	High	T10(Phospho), T11(Phospho), S15(Phospho)	1	3.62487	0.0635359	1	3	1050.55	3149.63	5.89656	50.6512	8055	8055	MS2	58/244	190.RAW
LRNLtySAPLYVDItKTVIKEGEEQLQtQHQK	1	NP_001099472;	NP_001099472	Polr2b;	Polr2b	gi157822127	High	T5(Phospho), Y6(Phospho), T15(Phospho), T28(Phospho)	1	3.66486	0	1	3	1355.3	4063.87	2.80348	55.6591	8686	8686	MS2	42/364	172.RAW
LRPEDITQIQPQQLLLK	1	NP_058718;	NP_058718	Itgb1;	Itgb1	gi158303324	High		55.3213	4.50261	0.477778	1	3	678.398	2033.18	1.44482	43.3671	6562	6562	MS2	29/64	200.RAW
LRSEIDNVKK	1	NP_899162;	NP_899162	Krt5;	Krt5	gi238054406	High		8.02582	3.65824	0.224044	1	3	401.235	1201.69	-0.555159	22.0964	2166	2166	MS2	22/36	169.RAW
LSAEDLVLEGAGLR	1	NP_446418;	NP_446418	Lamc1;	Lamc1	gi281371490	High		20.974	3.37415	0.391691	1	2	721.897	1442.79	1.05721	45.2845	6800	6800	MS2	19/26	201.RAW
LSAFGEYVAEILPK	1	NP_001099959;	NP_001099959	Ndufs3;	Ndufs3	gi157817227	High		49.9825	4.05534	0.536946	1	2	768.92	1536.83	1.64645	50.7131	7829	7829	MS2	18/26	201.RAW
LSAPGcWLAcTSFSR	3	XP_002727239;XP_001062327;NP_997484;	XP_002727239	LOC100364999;LOC685108;Plp2;	LOC100364999	gi46485405	High	C6(Carbamidomethyl), C10(Carbamidomethyl)	84.0651	4.03669	0.673267	1	2	856.899	1712.79	0.913884	42.9647	6014	6014	MS2	18/28	202.RAW
LSAVAQSTVYAFSARPLAGGEPVSLGSLR	1	NP_110453;	NP_110453	Gpx1;	Gpx1	gi145275165	High		60.4644	4.78035	0.562762	1	3	968.859	2904.56	1.31496	45.0183	6982	6982	MS2	37/112	190.RAW
LSDEILIDILTR	1	NP_036866;	NP_036866	Hk1;	Hk1	gi6981022	High		40.9685	3.10602	0.29582	1	2	700.904	1400.8	0.970601	53.3325	8317	8317	MS2	18/22	201.RAW
LSDLLAPISEQIQEVITFR	1	NP_071778;	NP_071778	Cap1;	Cap1	gi59709467	High		78.3421	4.12651	0.64891	1	2	1086.6	2172.19	1.70819	54.8415	8244	8244	MS2	23/36	202.RAW
LSDQFHDILIR	1	NP_001100922;	NP_001100922	Pdcd6;	Pdcd6	gi157818653	High		53.4336	3.56342	0.38764	1	3	452.914	1356.73	-0.402205	37.9849	5551	5551	MS2	21/40	185.RAW
LSELDDRADALQAGASQFETSAAK	2	NP_476438;NP_036795;	NP_476438	Vamp3;Vamp2;	Vamp3	gi16923936	High		23.4283	3.75384	0.384	1	3	832.074	2494.21	1.17112	37.2866	4900	4900	MS2	29/92	202.RAW
LSENNIQTIFAVTEEFQPVYK	1	NP_058718;	NP_058718	Itgb1;	Itgb1	gi158303324	High		18.5006	4.23161	0.427896	1	3	824.089	2470.25	0.780087	51.7154	7946	7946	MS2	31/80	198.RAW
LSGcEATDSETLVR	1	NP_598270;	NP_598270	Ces2c;	Ces2c	gi19424284	High	C4(Carbamidomethyl)	37.6641	3.97704	0.567839	1	2	769.362	1537.72	0.410507	31.0222	4013	4013	MS2	20/26	199.RAW
LSGSNPYTSVTPQIINSK	1	NP_113863;	NP_113863	Actn4;	Actn4	gi77539778	High		49.4043	4.29645	0.562791	1	2	953.5	1905.99	0.605538	36.8434	4814	4814	MS2	20/34	202.RAW
LSILYPATTGR	1	NP_446028;	NP_446028	Prdx6;	Prdx6	gi16758348	High		17.4971	3.22059	0.537267	1	2	596.341	1191.67	0.53238	38.1243	5415	5415	MS2	17/20	201.RAW
LSKDPNIVIAK	1	NP_059015;	NP_059015	Pdia3;	Pdia3	gi8393322	High		53.0341	3.11863	0.307692	1	2	599.364	1197.72	-0.161138	28.284	3569	3569	MS2	17/20	200.RAW
LSLEGDHSTPPSAYGSVKPYTNFDAER	1	NP_063970;	NP_063970	Anxa2;	Anxa2	gi9845234	High		77.7874	3.65551	0.404372	1	4	735.352	2938.39	-0.105077	35.1973	4972	4972	MS2	42/156	200.RAW
LSLEGDHSTPPSAYGSVKPYTNFDAERDALNIETAIK	1	NP_063970;	NP_063970	Anxa2;	Anxa2	gi9845234	High		6.66459	5.00652	0.419162	1	4	1002.5	4006.97	1.376	41.3742	6179	6179	MS2	42/216	200.RAW
LSLLEVGcGTGANFK	2	XP_002729904;NP_001032432;	XP_002729904	LOC100362962;Mettl7a;	LOC100362962	gi293360837	High	C8(Carbamidomethyl)	45.0586	3.38669	0.528024	1	2	783.404	1565.8	0.907828	41.9421	6213	6213	MS2	17/28	177.RAW
LSLSNAISTVLPLTQLR	1	NP_062099;	NP_062099	Dync1h1;	Dync1h1	gi148491097	High		7.0437	3.1191	0.567308	1	2	913.542	1826.08	1.4604	54.0464	8476	8476	MS2	15/32	199.RAW
LSSFIGAIAIGDLVK	1	NP_001005905;	NP_001005905	Cct2;	Cct2	gi54400730	High		77.1553	4.24266	0.59434	1	2	752.444	1503.88	1.23759	51.1289	7561	7561	MS2	19/28	202.RAW
LSSGNEEDKKEEDSDEIK	1	NP_001101598;	NP_001101598	Chordc1;	Chordc1	gi157822247	High		3.42284	4.19749	0.290476	1	3	684.647	2051.93	0.909311	22.2136	2221	2221	MS2	26/68	195.RAW
LSSTWEGIQAGK	1	NP_113999;	NP_113999	Taldo1;	Taldo1	gi42476292	High		30.5834	3.41046	0.419355	1	2	638.83	1276.65	-0.864834	33.0056	4535	4535	MS2	17/22	200.RAW
LSVLGAITSVQQR	1	NP_001008345;	NP_001008345	Etf1;	Etf1	gi56605766	High		45.3273	3.63278	0.424242	1	2	686.401	1371.8	-0.209715	42.1484	5893	5893	MS2	18/24	194.RAW
LTFDSSFSPNTGK	1	NP_112643;	NP_112643	Vdac1;	Vdac1	gi13786200	High		22.7663	3.414	0.498534	1	2	700.839	1400.67	1.09424	36.4217	5141	5141	MS2	16/24	183.RAW
LTFDTTFSPNTGK	1	NP_112644;	NP_112644	Vdac2;	Vdac2	gi13786202	High		28.91	3.68957	0.558266	1	2	714.854	1428.7	0.0124744	37.2889	5384	5384	MS2	18/24	200.RAW
LTFGAVTGPDPSEEAGTK	1	NP_062259;	NP_062259	Tgm2;	Tgm2	gi42476287	High		44.8142	4.01188	0.381546	1	2	888.936	1776.87	0.0160977	36.4035	4728	4728	MS2	20/34	202.RAW
LTFVDFLTYDVLDQNR	1	NP_742035;	NP_742035	Gstm5;	Gstm5	gi25282395	High		57.3966	4.27371	0.583138	1	2	979.999	1958.99	2.11667	54.7077	8722	8722	MS2	18/30	184.RAW
LTGADGTPPGFLLK	1	NP_071793;	NP_071793	Slc25a11;	Slc25a11	gi11693170	High		22.5103	3.24497	0.490741	1	2	693.885	1386.76	-0.320603	39.9406	5903	5903	MS2	16/26	196.RAW
LTGIKHELQANcYEEVKDR	1	NP_058843;	NP_058843	Cfl1;	Cfl1	gi8393101	High	C12(Carbamidomethyl)	30.0389	4.20631	0.527316	1	4	576.542	2303.15	0.624238	29.196	3645	3645	MS2	42/108	197.RAW
LTGTLSGWTSPK	1	NP_077374;	NP_077374	Aco2;	Aco2	gi40538860	High		29.0427	3.10852	0.421222	1	2	624.335	1247.66	0.139706	35.1629	4965	4965	MS2	17/22	200.RAW
LTLIDPETLLPR	1	NP_446456;	NP_446456	Cand1;	Cand1	gi16758920	High		53.6976	3.43953	0.546512	1	2	690.909	1380.81	0.249775	48.9599	7483	7483	MS2	19/22	198.RAW
LTLPFLLLQGSADR	1	NP_612511;	NP_612511	Mgll;	Mgll	gi19923092	High		102.336	4.3017	0.62093	1	2	772.446	1543.89	0.707485	52.5666	8319	8319	MS2	19/26	200.RAW
LTLQSLFVTSR	1	NP_445779;	NP_445779	Clcnka;	Clcnka	gi16758030	High		68.1849	3.67409	0.487738	1	2	632.867	1264.73	0.56998	46.1827	6996	6996	MS2	18/20	198.RAW
LTLSALLDGK	3	XP_001064307;XP_001054981;NP_112643;	XP_001064307	LOC683062;LOC679923;Vdac1;	LOC683062	gi13786200	High		42.8175	3.13215	0.57508	1	2	515.811	1030.61	0.0836215	44.224	6261	6261	MS2	16/18	202.RAW
LTLYDIAHTPGVAADLSHIETR	1	NP_112413;	NP_112413	Mdh2;	Mdh2	gi42476181	High		87.3553	5.79282	0.53886	1	3	798.421	2393.25	0.877787	44.1021	6237	6237	MS2	41/84	202.RAW
LTQKWFPAAINLVYTFAWNKTDIyGqK	2	XP_002730223;XP_002727723;	XP_002730223	RGD1561678;	RGD1561678	gi293362670	High	Y24(Phospho), Q26(Deamidated)	1	3.84628	0.132468	1	4	825.171	3297.66	6.6759	41.2987	5961	5961	MS2	37/231	175.RAW
LTQLEAELTDVQDENFNANHALSGLER	1	NP_037106;	NP_037106	Lamb2;	Lamb2	gi6981142	High		67.5558	4.76734	0.331237	1	3	1009.83	3027.46	-0.397268	44.2296	6727	6727	MS2	31/104	200.RAW
LTQNVDLLGLLK	1	NP_001137330;	NP_001137330	Dock1;	Dock1	gi219804406	High		31.3053	3.54915	0.507042	1	2	663.903	1326.8	-0.145844	47.8556	7295	7295	MS2	18/22	198.RAW
LTQPQAFDYNEIPNFPQSTVQGHAGR	1	NP_001099501;	NP_001099501	Np;	Np	gi157822819	High		86.2182	3.79713	0.436842	1	3	972.476	2915.41	1.71614	40.0814	5931	5931	MS2	27/100	196.RAW
LTSLVPFVDAFQLER	1	NP_001040552;	NP_001040552	Eif3a;	Eif3a	gi261337190	High		20.7236	3.21273	0.495327	1	2	867.975	1734.94	-0.0869705	52.76	8113	8113	MS2	18/28	198.RAW
LTTAVDKPcAR	2	XP_001060527;NP_001178538;	XP_001060527	Lama5;	Lama5	gi109471512	High	C9(Carbamidomethyl)	43.3971	3.32794	0.471471	1	2	616.327	1231.65	-0.0872547	24.13	2708	2708	MS2	14/20	198.RAW
LTTPTYGDLNHLVSATMSGVTTcLR	4	NP_543158;NP_001102589;NP_775125;NP_001013908;	NP_543158	Tubb4;Tubb2a;Tubb5;Tubb2b;	Tubb4	gi158262004;gi27465535;gi110347600	High	C23(Carbamidomethyl)	47.1676	4.40181	0.472727	1	3	903.452	2708.34	0.847391	49.429	7723	7723	MS2	25/96	200.RAW
LTVFTTLIDVTK	1	NP_445859;	NP_445859	Asah1;	Asah1	gi40254747	High		46.1752	3.53752	0.742938	1	2	675.898	1350.79	0.677129	48.2303	7497	7497	MS2	19/22	200.RAW
LTVLPPELGNLDLTGQK	1	NP_001102874;	NP_001102874	Rsu1;	Rsu1	gi157821061	High		21.2686	3.21894	0.546584	1	2	904.514	1808.02	2.38839	47.3804	7357	7357	MS2	15/32	184.RAW
LVAIVDVIDQNR	2	NP_001041344;NP_075238;	NP_001041344	LOC306079;Rpl14;	LOC306079	gi12621122	High		66.5311	3.5175	0.34375	1	2	677.888	1354.77	0.275625	43.0667	6566	6566	MS2	19/22	189.RAW
LVALLDTLDR	1	NP_001102047;	NP_001102047	Ppp2r4;	Ppp2r4	gi157819489	High		68.8873	3.48464	0.517241	1	2	564.835	1128.66	0.35974	43.3419	6557	6557	MS2	17/18	200.RAW
LVEGILHAPDAGWGNLVYVVNYPK	1	NP_001011979;	NP_001011979	Tardbp;	Tardbp	gi58865526	High		54.9203	4.41777	0.531674	1	3	875.469	2624.39	1.69771	49.0849	7523	7523	MS2	31/92	201.RAW
LVFGFLnGR	1	NP_001099501;	NP_001099501	Np;	Np	gi157822819	High	N7(Deamidated)	49.1097	3.16069	0.531646	1	2	512.285	1023.56	0.174126	46.0008	7073	7073	MS2	15/16	200.RAW
LVFLGEQSVGK	1	NP_445818;	NP_445818	Rab6a;	Rab6a	gi213972608	High		50.3431	3.0324	0.435644	1	2	588.835	1176.66	0.760036	38.2864	5630	5630	MS2	17/20	189.RAW
LVGILDILDEENR	2	XP_001061392;XP_236444;	XP_001061392	Myo6;	Myo6	gi293349343	High		73.332	4.03966	0.594059	1	2	749.909	1498.81	-0.750667	51.1835	8052	8052	MS2	19/24	193.RAW
LVGQGATAVLLDVPNSEGETEAK	1	NP_113870;	NP_113870	Hsd17b10;	Hsd17b10	gi13994225	High		49.4529	4.92863	0.643002	1	2	1149.6	2298.19	1.35897	40.6771	5567	5567	MS2	20/44	202.RAW
LVGQGATAVLLDVPNSEGETEAKK	1	NP_113870;	NP_113870	Hsd17b10;	Hsd17b10	gi13994225	High		38.8259	3.91828	0.505102	1	3	809.431	2426.28	0.451832	38.519	5624	5624	MS2	24/92	196.RAW
LVIITAGAR	2	NP_058962;NP_058721;	NP_058962	Ldhc;Ldha;	Ldhc	gi8393706	High		48.5673	3.258	0.361963	1	2	457.295	913.583	0.281547	34.0986	4614	4614	MS2	15/16	201.RAW
LVILANNcPALR	5	XP_002724539;XP_002727243;XP_002727755;XP_002730115;NP_073190;	XP_002724539	LOC100364549;LOC100365668;LOC100362027;LOC100360243;Rpl30;	LOC100364549	gi293340057;gi293349797	High	C8(Carbamidomethyl)	53.9098	3.65628	0.625683	1	2	677.388	1353.77	0.866356	37.757	4992	4992	MS2	18/22	202.RAW
LVINGKPITIFQER	7	XP_001076325;XP_001067272;XP_002726600;XP_224464;XP_574168;XP_001062726;NP_058704;	XP_001076325	RGD1560797;RGD1562758;LOC685186;Gapdh;	RGD1560797	gi293342238;gi293347479	High		69.4328	3.43354	0.676385	1	2	814.48	1627.95	-0.018902	40.1023	5454	5454	MS2	19/26	202.RAW
LVLLGESAVGK	6	XP_002725026;XP_002725027;XP_002728164;XP_002728165;NP_073183;NP_001073405;	XP_002725026	LOC100361891;Rab5a;Rab5b;	LOC100361891	gi121583768;gi347800697	High		72.3062	3.03368	0.224422	1	2	543.332	1085.66	0.778267	37.6373	4970	4970	MS2	17/20	202.RAW
LVLLGSSSVGK	1	NP_001102833;	NP_001102833	Rab17;	Rab17	gi157819733	High		28.1812	2.89548	0.755172	1	2	530.324	1059.64	-0.551991	35.8132	4906	4906	MS2	17/20	172.RAW
LVNGcALNFFR	1	NP_001041327;	NP_001041327	Ndufa8;	Ndufa8	gi114145517	High	C5(Carbamidomethyl)	35.4254	3.17714	0.446541	1	2	655.838	1310.67	0.699841	43.4414	6615	6615	MS2	14/20	185.RAW
LVPLLDTGDIIIDGGNSEYR	2	XP_002726705;XP_002729611;	XP_002726705	LOC100363662;LOC100360180;	LOC100363662	gi293347815	High		129.842	6.26073	0.616613	1	2	1080.56	2160.12	1.49914	48.3101	7036	7036	MS2	29/38	202.RAW
LVPLLLEDGGDAPAALEAALEEK	1	NP_062099;	NP_062099	Dync1h1;	Dync1h1	gi148491097	High		40.6003	3.92148	0.405612	1	3	778.753	2334.24	-0.147715	53.1843	8379	8379	MS2	28/88	193.RAW
LVQAFQFTDK	3	XP_002726107;XP_002729147;NP_476455;	XP_002726107	LOC100365936;LOC100363379;Prdx1;	LOC100365936	gi16923958	High		48.2439	3.17101	0.492114	1	2	598.819	1196.63	0.389448	37.6085	4964	4964	MS2	16/18	202.RAW
LVQDVANNTNEEAGDGTTTATVLAR	1	NP_071565;	NP_071565	Hspd1;	Hspd1	gi206597443	High		9.16024	4.36478	0.511468	1	3	854.089	2560.25	1.18379	34.0111	4596	4596	MS2	28/96	201.RAW
LVQIEYALAAVAGGAPSVGIK	1	NP_058975;	NP_058975	Psma2;	Psma2	gi8394063	High		13.501	3.6321	0.523416	1	3	676.39	2027.16	1.17342	50.5551	7801	7801	MS2	29/80	201.RAW
LVQNcLWTLR	2	NP_112309;NP_445809;	NP_112309	Jup;Ctnnb1;	Jup	gi41529837	High	C5(Carbamidomethyl)	40.7096	3.28885	0.395137	1	2	651.853	1302.7	0.204889	40.5364	6016	6016	MS2	15/18	200.RAW
LVSIGAEEIVDGNAK	1	NP_113863;	NP_113863	Actn4;	Actn4	gi77539778	High		52.2461	4.29339	0.545455	1	2	757.907	1514.81	-0.0484734	36.9116	5309	5309	MS2	21/28	200.RAW
LVSQDNFGFDLPAVEAATK	1	NP_001013148;	NP_001013148	Sptbn1;	Sptbn1	gi61557085	High		57.9059	4.91895	0.597561	1	2	1011.51	2022.02	1.40862	46.4328	7024	7024	MS2	24/36	201.RAW
LVSQDNFGLELAAVEAAVR	1	NP_062040;	NP_062040	Sptbn2;	Sptbn2	gi9507135	High		40.7934	4.50521	0.525499	1	3	668.024	2002.06	-1.35755	50.9938	7928	7928	MS2	32/72	199.RAW
LVTGWVKPIIIGR	1	NP_113698;	NP_113698	Idh1;	Idh1	gi13928690	High		53.7304	3.1916	0.661442	1	2	726.459	1451.91	0.893334	41.6693	5763	5763	MS2	15/24	202.RAW
LVTMQIWDTAGQER	1	NP_076440;	NP_076440	Rab7a;	Rab7a	gi13027392	High		53.8599	3.75502	0.484043	1	2	824.413	1647.82	1.23767	41.5655	6220	6220	MS2	20/26	196.RAW
LVTPGSANETSSILVESVTR	1	NP_001100758;	NP_001100758	Flnb;	Flnb	gi157818975	High		123.625	5.06331	0.551383	1	2	1030.55	2060.09	1.48255	41.2802	6062	6062	MS2	22/38	195.RAW
LVVLDEELEGVSPDELKDELPER	1	NP_112294;	NP_112294	Gmfb;	Gmfb	gi13624295	High		42.3957	3.62333	0.458564	1	3	875.118	2623.34	1.17277	44.7365	6929	6929	MS2	25/88	190.RAW
LVVLGSGGVGK	2	NP_599173;NP_001005765;	NP_599173	Rap1b;Rap1a;	Rap1b	gi52138628	High		52.7758	3.0047	0.583333	1	2	493.305	985.603	-0.813935	33.3633	4642	4642	MS2	18/20	189.RAW
LWcTFHDQSMVK	1	NP_036630;	NP_036630	Akr1b1;	Akr1b1	gi6978491	High	C3(Carbamidomethyl)	41.8941	3.44991	0.507246	1	2	776.359	1551.71	0.993205	35.0381	4864	4864	MS2	15/22	183.RAW
LWDFQGFEcIR	1	NP_113951;	NP_113951	Pafah1b1;	Pafah1b1	gi13929078	High	C9(Carbamidomethyl)	56.5137	2.98661	0.461538	1	2	735.846	1470.69	1.24774	47.1779	7197	7197	MS2	16/20	170.RAW
LWSGYSLLYFEGQEK	2	XP_001076134;XP_225043;	XP_001076134	Col4a2;	Col4a2	gi293354350	High		66.7244	3.50622	0.438746	1	2	910.45	1819.89	1.74562	48.1159	7399	7399	MS2	21/28	199.RAW
LYDAYELK	1	NP_037264;	NP_037264	Anxa5;	Anxa5	gi6978505	High		25.017	3.01695	0.211921	1	2	507.761	1014.52	0.909811	33.4726	4568	4568	MS2	13/14	176.RAW
LYDNLLEQNLIR	1	NP_001100497;	NP_001100497	Psmd11;	Psmd11	gi157820107	High		49.8769	3.07804	0.305195	1	2	752.413	1503.82	0.862732	44.2763	6537	6537	MS2	14/22	175.RAW
LYIGLAGLATDVQTVAQR	1	NP_058981;	NP_058981	Psmb3;	Psmb3	gi8394082	High		67.4756	4.84452	0.60124	1	2	945.029	1889.05	1.20055	48.7747	7465	7465	MS2	24/34	201.RAW
LYSVVSQLIR	2	NP_001129365;NP_001129395;	NP_001129365	Usp9x;	Usp9x	gi209571464	High		41.476	3.20407	0.515625	1	2	589.351	1177.69	0.55734	43.5379	6665	6665	MS2	14/18	193.RAW
LYTLVLTDPDAPSR	1	NP_058932;	NP_058932	Pebp1;	Pebp1	gi8393910	High		56.4342	4.35935	0.525229	1	2	780.918	1560.83	1.07476	41.2475	6057	6057	MS2	21/26	197.RAW
LYVPQSLWPQIK	1	NP_001128170;	NP_001128170	Aldh4a1;	Aldh4a1	gi197927423	High		18.8394	3.07745	0.418831	1	2	736.42	1471.83	1.52471	46.7122	7136	7136	MS2	15/22	199.RAW
mAATFIGNSTAIQELFK	1	NP_543158;	NP_543158	Tubb4;	Tubb4	gi158262004	High	M1(Oxidation)	57.1355	4.30889	0.00464037	1	2	929.476	1857.95	1.889	49.7112	7641	7641	MS2	23/32	201.RAW
MADLKQLmDNEVLMAFtSYAtIILAKMMFLSsATAFQRLTNK	1	NP_599176;	NP_599176	Mgst1;	Mgst1	gi19705453	High	M8(Oxidation), T17(Phospho), T21(Phospho), S32(Phospho)	1	3.73484	0.0134048	1	5	1003.48	5013.37	9.3188	46.3516	7064	7064	MS2	89/808	183.RAW
MASTFIGNSTAIQELFK	1	NP_001020846;	NP_001020846	Tubb6;	Tubb6	gi71043680	High		42.5511	4.56253	0.00438596	1	2	929.476	1857.94	1.16897	49.2969	7698	7698	MS2	21/32	200.RAW
MAVTFIGNSTAIQELFK	1	NP_775125;	NP_775125	Tubb5;	Tubb5	gi27465535	High		49.9289	4.48779	0.461024	1	2	935.495	1869.98	2.06837	51.0102	8033	8033	MS2	25/32	196.RAW
MAVTFIGNSTAIQELFKR	1	NP_775125;	NP_775125	Tubb5;	Tubb5	gi27465535	High		98.0275	3.5547	0.48169	1	3	676.031	2026.08	0.403672	48.6149	7434	7434	MS2	28/68	201.RAW
MLAEDELRDAVLLVFANK	2	NP_071963;NP_543180;	NP_071963	Arf1;Arf3;	Arf1	gi11968098	High		66.4878	5.02942	0.489066	1	3	683.035	2047.09	0.58033	54.3644	8747	8747	MS2	34/68	190.RAW
MPqLDTsTWFITIISSMATLFILFQLK	2	AP_004896;YP_665633;	AP_004896	ATP8;	ATP8	gi110189667	High	Q3(Deamidated), S7(Phospho)	1	3.61794	0.0662983	1	3	1076.21	3226.63	1.41752	43.0041	6362	6362	MS2	30/154	201.RAW
MQLIMLcYNPDFEK	1	NP_058710;	NP_058710	Gstm1;	Gstm1	gi8393502	High	C7(Carbamidomethyl)	47.1417	4.51873	0.438053	1	2	901.421	1801.84	1.87231	47.1926	7165	7165	MS2	20/26	201.RAW
MSATFIGNSTAIQELFK	3	NP_001102589;NP_954525;NP_001013908;	NP_001102589	Tubb2a;Tubb2c;Tubb2b;	Tubb2a	gi40018568	High		48.504	4.54785	0.0021978	1	2	929.476	1857.95	1.89169	49.7157	7642	7642	MS2	21/32	201.RAW
MSINAEDVVVGDLVEVK	1	NP_036636;	NP_036636	Atp1a1;	Atp1a1	gi6978543	High		76.9099	3.91894	0.40051	1	2	908.973	1816.94	1.41282	46.1731	6973	6973	MS2	21/32	201.RAW
MSPGPRrPRQEAGSKPR	2	XP_002724974;XP_001072530;	XP_002724974	LOC689919;	LOC689919	gi293341566	High	R7(Phospho)	1	3.05005	0.0295082	1	2	993.995	1986.98	0.805726	52.4485	8373	8373	MS2	12/32	182.RAW
MVIMsEFSAVPTGTGQGQQKPLRVGFyDVERtLGK	1	NP_067725;	NP_067725	Sik1;	Sik1	gi148747268	High	S5(Phospho), Y27(Phospho), T32(Phospho)	1	3.75957	0.037234	1	3	1356.29	4066.87	1.97927	65.3408	9633	9633	MS2	42/334	197.RAW
mYHKnPTIPIQKLQDIQR	1	NP_997473;	NP_997473	Nmt2;	Nmt2	gi46485447	High	M1(Oxidation), N5(Deamidated)	1.38752	3.69803	0.0783784	1	3	747.393	2240.17	-8.98184	45.5091	6877	6877	MS2	26/68	195.RAW
mYVVKtcVTctMyLGILFSVLAYLLSDAVPVKR	1	NP_064466;	NP_064466	Cd86;	Cd86	gi11464989	High	M1(Oxidation), T6(Phospho), C7(Carbamidomethyl), C10(Carbamidomethyl), T11(Phospho), Y13(Phospho)	1	3.77607	0.0396825	1	3	1356.3	4066.87	-6.93197	55.9004	8922	8922	MS2	43/314	184.RAW
NAEQFKDQADK	1	NP_037326;	NP_037326	Myh9;	Myh9	gi6981236	High		29.0498	3.25833	0.266871	1	2	647.308	1293.61	0.810543	21.8405	2112	2112	MS2	17/20	201.RAW
NAGLAFIELVNEGR	1	NP_001102025;	NP_001102025	Lrba;	Lrba	gi157818917	High		68.3362	4.24257	0.537736	1	2	751.901	1502.8	-0.365588	47.4561	7394	7394	MS2	22/26	193.RAW
NAIDDGcVVPGAGAVEVALAEALIK	1	NP_001028856;	NP_001028856	Cct6a;	Cct6a	gi76253725	High	C7(Carbamidomethyl)	80.9249	5.08247	0.564961	1	2	1226.64	2452.28	1.72628	54.5624	8542	8542	MS2	25/48	201.RAW
NAPAIIFIDELDAIAPK	1	NP_446316;	NP_446316	Vcp;	Vcp	gi17865351	High		76.0969	4.69442	0.671642	1	2	906.002	1811	1.42181	54.5702	8195	8195	MS2	23/32	202.RAW
NAQVAQSPVLLLGGAASTLLQK	1	NP_001102208;	NP_001102208	Ilvbl;	Ilvbl	gi157823815	High		87.3088	3.78703	0.511873	1	3	727.087	2179.25	0.476459	52.1818	8218	8218	MS2	30/84	193.RAW
NAVITVPAYFNDSQR	4	NP_001094128;NP_114177;NP_997711;NP_997669;	NP_001094128	Hspa9;Hspa1a;Hspa1l;Hspa1b;	Hspa9	gi154816168	High		28.13	3.04998	0.35082	1	2	847.929	1694.85	0.970385	40.1657	5467	5467	MS2	18/28	202.RAW
NAVTQEFGPVPDTAR	1	NP_077374;	NP_077374	Aco2;	Aco2	gi40538860	High		17.9774	4.14868	0.387952	1	2	801.399	1601.79	-0.364552	35.4098	4876	4876	MS2	19/28	201.RAW
NAYAVLYDIILK	1	NP_058960;	NP_058960	Psme1;	Psme1	gi61098214	High		56.498	3.45326	0.669565	1	2	698.399	1395.79	1.65042	52.4093	8147	8147	MS2	18/22	201.RAW
NcSETQYESK	1	NP_062249;	NP_062249	Ywhag;	Ywhag	gi9507245	High	C2(Carbamidomethyl)	17.1689	3.08471	0.301948	1	2	623.257	1245.51	0.539278	19.7581	1752	1752	MS2	16/18	197.RAW
NcVDINEcVLNSLLcDNGQcR	1	NP_114013;	NP_114013	Fbn1;	Fbn1	gi13929178	High	C2(Carbamidomethyl), C8(Carbamidomethyl), C15(Carbamidomethyl), C20(Carbamidomethyl)	117.171	5.2161	0.383142	1	3	851.704	2553.1	0.863587	46.0393	7133	7133	MS2	33/80	193.RAW
NDANPETHAFVTSPEIVTALAIAGTLK	1	NP_077374;	NP_077374	Aco2;	Aco2	gi40538860	High		22.6259	4.23607	0.415094	1	3	927.491	2780.46	4.60876	51.8047	7686	7686	MS2	28/104	202.RAW
NDEELNK	27	XP_001071473;XP_001071887;XP_002725309;XP_001061350;XP_002725329;XP_001061734;XP_001061900;XP_001062714;XP_001061850;XP_002726073;XP_001062079;XP_577573;XP_001056658;XP_344600;XP_002728525;XP_577577;XP_574997;XP_001073395;XP_345256;NP_001102893;NP_001104811;NP_001103080;NP_001102761;NP_001019453;NP_001100824;NP_068611;NP_068612;	XP_001071473	LOC502125;LOC684773;LOC680097;Hist1h2ai;LOC100365730;Hist1h2ao;Hist1h4m;LOC306962;Hist2h2ac;LOC690131;Hist2h2aa3;LOC680322;LOC100360754;Hist1h2ak;Hist2h2ab;H2afj;H2afx;Hist1h2af;Hist1h2an;Hist1h2aa;Hist3h2a;	LOC502125	gi293342814;gi109467209;gi162459050	High		11.2461	3.05625	0.166667	1	2	431.201	861.394	-0.646152	14.7419	1241	1241	MS2	11/12	197.RAW
NDEELNKLLGGVTIAQGGVLPNIQAVLLPK	2	NP_001104811;NP_001102761;	NP_001104811	Hist2h2ab;H2afx;	Hist2h2ab	gi162459050;gi157817664	High		37.2931	4.68802	0.639659	1	3	1038.59	3113.76	0.866297	53.8634	8064	8064	MS2	33/116	202.RAW
NDEELNKLLGK	6	XP_001061850;XP_002726073;XP_001062079;XP_574997;XP_001073395;XP_345256;	XP_001061850	Hist2h2ac;LOC690131;Hist2h2aa3;	Hist2h2ac	gi109467209;gi293345573	High		51.7458	3.57566	0.430168	1	2	636.844	1272.68	0.686858	35.2289	4494	4494	MS2	17/20	202.RAW
NDEELNKLLGKVTIAQGGVLPNIQAVLLPK	6	XP_001061850;XP_002726073;XP_001062079;XP_574997;XP_001073395;XP_345256;	XP_001061850	Hist2h2ac;LOC690131;Hist2h2aa3;	Hist2h2ac	gi109467209	High		139.015	5.89711	0.616949	1	3	1062.28	3184.83	0.152757	51.5054	8217	8217	MS2	37/116	190.RAW
NDEGIAYR	1	NP_058865;	NP_058865	Prdx2;	Prdx2	gi8394432	High		38.7685	3.00263	0.486667	1	2	469.222	937.437	-0.190815	25.6749	3065	3065	MS2	13/14	189.RAW
NDFQLIGIQDGYLSLLQDSGEVR	1	NP_001028853;	NP_001028853	Eif5a;	Eif5a	gi76096304	High		1	3.45193	0.255072	1	3	860.77	2580.3	0.532514	52.3188	7781	7781	MS2	27/88	202.RAW
NDGVLLLQALTR	1	NP_062252;	NP_062252	Uso1;	Uso1	gi9507177	High		44.5818	3.24865	0.56	1	2	656.883	1312.76	-0.404645	48.3674	7563	7563	MS2	18/22	193.RAW
NDTAENLLR	1	NP_001013902;	NP_001013902	Isyna1;	Isyna1	gi189163481	High		17.458	3.08794	0.333333	1	2	523.268	1045.53	0.777091	30.8938	4101	4101	MS2	14/16	200.RAW
NDTIPVLLDIAER	1	NP_076460;	NP_076460	Trpv4;	Trpv4	gi13027424	High		65.2281	3.71738	0.634409	1	2	734.905	1468.8	0.862051	47.5405	7238	7238	MS2	20/24	198.RAW
NDVTGALSNPEVFK	1	NP_001004214;	NP_001004214	Nqo2;	Nqo2	gi51948400	High		57.8944	3.68169	0.524457	1	2	745.878	1490.75	0.301685	37.8738	5546	5546	MS2	20/26	189.RAW
NEALAALLR	1	NP_112346;	NP_112346	Pls3;	Pls3	gi209954804	High		38.5513	3.25521	0.515337	1	2	485.788	970.569	0.544814	41.1817	6058	6058	MS2	15/16	199.RAW
NEGVATYAAAVLFR	1	NP_445809;	NP_445809	Ctnnb1;	Ctnnb1	gi46048609	High		55.6365	3.67782	0.519022	1	2	741.392	1481.78	0.697227	47.2587	7238	7238	MS2	18/26	199.RAW
NEPQNAAGAPGR	1	NP_001099310;	NP_001099310	Rab5c;	Rab5c	gi347800697	High		15.3957	3.33904	0.488024	1	2	591.286	1181.57	-0.101453	20.7361	1897	1897	MS2	18/22	201.RAW
NEPQNPGANSAR	5	XP_002725026;XP_002725027;XP_002728164;XP_002728165;NP_073183;	XP_002725026	LOC100361891;Rab5a;	LOC100361891	gi293353213	High		49.4937	2.74162	0.551095	1	2	627.795	1254.58	0.0890251	18.9852	1719	1719	MS2	15/22	196.RAW
NEWGSLLEELVK	1	NP_037322;	NP_037322	Pfkl;	Pfkl	gi6981352	High		51.4689	3.18429	0.468553	1	2	708.873	1416.74	0.857941	53.1057	8275	8275	MS2	18/22	201.RAW
NFAATQFEPLAAR	2	NP_598258;NP_001106874;	NP_598258	Lnpep;	Lnpep	gi19424264	High		60.9724	4.3784	0.374429	1	2	718.371	1435.73	1.22268	39.9957	5990	5990	MS2	20/24	193.RAW
NFDFEDVFVNIPR	1	NP_001094222;	NP_001094222	Ndufa9;	Ndufa9	gi198278533	High		38.1125	4.27416	0.515222	1	2	806.394	1611.78	0.188535	50.9461	8013	8013	MS2	20/24	200.RAW
NFDPPIEEFNDPYQQLVTTLIK	1	NP_659553;	NP_659553	Pcyox1;	Pcyox1	gi21489987	High		100.339	4.334	0.48037	1	2	1311.16	2621.32	1.97985	53.9529	8573	8573	MS2	21/42	200.RAW
NFEEVAFDEKK	1	NP_037130;	NP_037130	P4hb;	P4hb	gi6981324	High		9.44475	3.51913	0.303977	1	2	678.328	1355.65	-0.0653733	33.2584	4471	4471	MS2	15/20	199.RAW
NFLASQVPFPSR	1	NP_113870;	NP_113870	Hsd17b10;	Hsd17b10	gi13994225	High		47.7129	3.86029	0.437824	1	2	681.862	1362.72	0.595468	40.9891	5973	5973	MS2	18/22	201.RAW
NFLLLDELPER	1	NP_596902;	NP_596902	Abcc4;	Abcc4	gi61097902	High		34.5151	3.36019	0.330357	1	2	679.87	1358.73	0.166149	47.5059	7232	7232	MS2	17/20	198.RAW
NFSAIINPPQAcILAIGASEDKLIPADNEK	1	NP_112287;	NP_112287	Dlat;	Dlat	gi78365255	High	C12(Carbamidomethyl)	1	3.69971	0.359459	1	3	1070.56	3209.66	1.73793	47.6375	7401	7401	MS2	21/116	196.RAW
NGPYSFALGPNPTVQR	1	NP_001012055;	NP_001012055	Cdh16;	Cdh16	gi58865686	High		47.9114	4.45709	0.502242	1	2	859.438	1717.87	1.31338	39.023	5590	5590	MS2	21/30	201.RAW
NHEEEISALR	1	NP_955792;	NP_955792	Krt19;	Krt19	gi42409519	High		34.7666	3.12483	0.416667	1	2	599.297	1197.59	0.893765	27.0674	3257	3257	MS2	15/18	183.RAW
NHEEEVQGLEAQIASSGLTVEVDAPK	1	NP_446428;	NP_446428	Krt18;	Krt18	gi68534953	High		64.0907	3.74269	0.355615	1	3	917.456	2750.35	2.09159	42.1852	6333	6333	MS2	32/100	200.RAW
NHYAAEEISEK	1	NP_062040;	NP_062040	Sptbn2;	Sptbn2	gi9507135	High		19.0127	3.15163	0.539683	1	2	645.802	1290.6	-0.279387	24.8072	2448	2448	MS2	16/20	194.RAW
NIAFFSTNcVEGTAR	1	NP_036636;	NP_036636	Atp1a1;	Atp1a1	gi6978543	High	C9(Carbamidomethyl)	69.007	4.36726	0.510297	1	2	843.899	1686.79	-0.248187	64.0141	9217	9217	MS2	19/28	198.RAW
NIcFTVWDVGGQDK	2	NP_077063;NP_077065;	NP_077063	Arf5;Arf4;	Arf5	gi13162339;gi13162343	High	C3(Carbamidomethyl)	58.0869	4.54911	0.643956	1	2	819.884	1638.76	1.16678	44.3987	6670	6670	MS2	22/26	197.RAW
NIDEHANEDVER	1	NP_059055;	NP_059055	Rab10;	Rab10	gi61889071	High		41.8223	4.20931	0.489311	1	2	720.821	1440.64	0.265352	23.3321	2552	2552	MS2	19/22	196.RAW
NIEDVIAQGVGK	6	XP_002725014;XP_001075110;XP_002728152;XP_002728153;XP_573831;NP_001025192;	XP_002725014	LOC100363838;LOC498555;LOC100362751;Rplp2;	LOC100363838	gi109502826	High		60.3045	4.10811	0.549878	1	2	621.838	1242.67	0.262139	39.1287	5840	5840	MS2	19/22	190.RAW
NIEEHASADVEK	1	NP_446450;	NP_446450	Rab8a;	Rab8a	gi162287395	High		9.10067	3.18574	0.257053	1	2	671.317	1341.63	-0.410117	24.2111	2260	2260	MS2	16/22	202.RAW
NIIHGSDSVESAEK	2	NP_612557;NP_114021;	NP_612557	Nme1;Nme2;	Nme1	gi19924089;gi55926145	High		18.6136	3.2018	0.5125	1	2	743.363	1485.72	0.755533	26.1184	2634	2634	MS2	17/26	202.RAW
NIILEEGKEILVGDVGQTVDDPYTTFVK	3	XP_002727181;XP_001067293;NP_058843;	XP_002727181	LOC688430;Cfl1;	LOC688430	gi8393101	High		76.0361	5.33686	0.573034	1	3	1031.54	3092.6	-0.300989	47.7762	6935	6935	MS2	32/108	202.RAW
NILGGTVFREPIIcK	1	NP_001014183;	NP_001014183	Idh2;	Idh2	gi62079055	High	C14(Carbamidomethyl)	29.101	3.0253	0.60396	1	2	858.978	1716.95	0.82725	40.8286	5596	5596	MS2	17/28	202.RAW
NISFTVWDVGGQDK	3	NP_071963;NP_077064;NP_543180;	NP_071963	Arf1;Arf2;Arf3;	Arf1	gi13162341;gi11968098	High		59.8234	4.54984	0.626374	1	2	783.384	1565.76	0.888103	43.7339	6164	6164	MS2	22/26	202.RAW
NIVEEIEDLVAR	1	NP_113886;	NP_113886	Rpn2;	Rpn2	gi13928974	High		46.6928	3.67041	0.577657	1	2	700.376	1399.74	1.24532	54.5098	8560	8560	MS2	17/22	199.RAW
NKDQGTYEDYVEGLR	3	NP_001102954;NP_001102956;NP_001094453;	NP_001102954	Myl6;Myl6b;Myl6l;	Myl6	gi155369650	High		50.9161	4.24019	0.573113	1	2	893.918	1786.83	2.10386	34.7467	4397	4397	MS2	19/28	202.RAW
NKGDEEEEEEKLEEK	1	NP_742005;	NP_742005	Canx;	Canx	gi25282419	High		10.9014	4.25018	0.296471	1	3	612.278	1834.82	-0.115304	24.4215	2654	2654	MS2	27/56	199.RAW
NKTEDLEATSEHFK	1	NP_114015;	NP_114015	Vamp8;	Vamp8	gi13929182	High		24.4819	3.8475	0.438961	1	3	550.266	1648.78	0.465401	27.929	3385	3385	MS2	24/52	197.RAW
NLDYVATSINEAVTK	1	NP_036703;	NP_036703	Got1;	Got1	gi6980970	High		46.9802	3.73426	0.608579	1	2	819.423	1637.84	0.466155	40.188	6041	6041	MS2	23/28	182.RAW
NLEAVETLGSTSTIcSDK	4	NP_074039;NP_036636;NP_036637;NP_036638;	NP_074039	Atp1a4;Atp1a1;Atp1a2;Atp1a3;	Atp1a4	gi6978543	High	C15(Carbamidomethyl)	3.64195	3.14963	0.336508	1	2	962.963	1924.92	0.709219	37.2955	5307	5307	MS2	17/34	198.RAW
NLEWIAGGTWTPSALK	1	NP_001094211;	NP_001094211	Col6a2;	Col6a2	gi281427229	High		32.4997	4.56955	0.599562	1	2	872.458	1743.91	0.845964	46.658	7081	7081	MS2	21/30	198.RAW
NLGIPILTVLGDSK	2	XP_001068790;XP_230282;	XP_001068790	Ckap5;	Ckap5	gi293357929	High		46.2026	3.32422	0.460843	1	2	720.427	1439.85	0.571275	52.3697	8248	8248	MS2	19/26	193.RAW
NLNSEIDNILVNLR	1	NP_570839;	NP_570839	Hadha;	Hadha	gi148747393	High		60.1387	4.11968	0.495146	1	2	813.945	1626.88	1.57431	51.2569	7584	7584	MS2	20/26	202.RAW
NLPGGAWHSIEGSmVTLSQGQWMsLPDLQVKDWmR	1	NP_612513;	NP_612513	Osgin1;	Osgin1	gi19923094	High	M14(Oxidation), S24(Phospho), M34(Oxidation)	1	3.67848	0.0625	1	3	1356.3	4066.88	3.67303	64.2309	9527	9527	MS2	30/202	183.RAW
NLQNLLILTAIK	1	NP_062172;	NP_062172	Cltc;	Cltc	gi9506497	High		25.4503	3.58637	0.451253	1	2	677.427	1353.85	0.910404	50.0767	7709	7709	MS2	19/22	201.RAW
NLTNPNTVIILIGNK	1	NP_446041;	NP_446041	Rab14;	Rab14	gi16758368	High		28.6128	3.51814	0.625	1	2	812.476	1623.94	1.13825	43.8105	6516	6516	MS2	18/28	201.RAW
NLTQcSWLLDGFPR	1	NP_037350;	NP_037350	Ak3;	Ak3	gi6978479	High	C5(Carbamidomethyl)	62.7708	3.72675	0.474531	1	2	853.921	1706.84	1.84863	48.0407	7326	7326	MS2	18/26	201.RAW
NLVDPFVEVSFAGK	3	NP_001101339;XP_001080627;NP_001178565;	NP_001101339	Dysf;Myof;	Dysf	gi109463825	High		2.86524	2.98509	0.297659	1	2	761.402	1521.8	1.52152	47.7897	7338	7338	MS2	15/26	199.RAW
NMsIIttcLLSVFQAITVSPTNsHWKKFKVK	1	NP_001008955;	NP_001008955	Vom1r11;	Vom1r11	gi57113821	High	S3(Phospho), T6(Phospho), T7(Phospho), C8(Carbamidomethyl), S23(Phospho)	1	3.78699	0.0237467	1	3	1300.28	3898.82	8.95703	66.2605	9803	9803	MS2	45/352	195.RAW
NmVPQQALVIR	3	NP_036636;NP_036637;NP_036638;	NP_036636	Atp1a1;Atp1a2;Atp1a3;	Atp1a1	gi6978543	High	M2(Oxidation)	41.34	3.16505	0.637224	1	2	642.858	1284.71	-0.0468477	34.0396	4666	4666	MS2	15/20	198.RAW
NNGVLFENQLLQIGLK	1	NP_112270;	NP_112270	Ap2a2;	Ap2a2	gi162138932	High		36.8095	3.49148	0.449857	1	2	900.505	1800	0.893363	49.3155	7726	7726	MS2	15/30	193.RAW
NNLAGAEELFAR	1	NP_062172;	NP_062172	Cltc;	Cltc	gi9506497	High		65.7612	3.82385	0.562827	1	2	652.834	1304.66	0.51391	39.1075	5737	5737	MS2	18/22	200.RAW
NNLSFIETSALDSTNVEEAFK	1	NP_116006;	NP_116006	Rab11b;	Rab11b	gi14249144	High		103.872	6.69377	0.672646	1	2	1165.07	2329.12	2.27217	47.5653	7234	7234	MS2	28/40	201.RAW
NNQFQALLQYADPVSAQHAK	1	NP_071961;	NP_071961	Ptbp1;	Ptbp1	gi13487910	High		23.5056	3.60839	0.426593	1	3	748.379	2243.12	1.09964	44.4842	6679	6679	MS2	28/76	195.RAW
NnQITNNQR	4	NP_001012130;XP_001074373;XP_574850;NP_445743;	NP_001012130	Pgk2;RGD1560402;Pgk1;	Pgk2	gi40254752	High	N2(Deamidated)	13.687	3.10062	0.00322581	1	2	551.766	1102.52	0.332038	19.1935	1846	1846	MS2	15/16	190.RAW
NPAETLLLSEPLDGDLLGQYSQLAR	2	NP_872609;NP_001076049;	NP_872609	Nit1;	Nit1	gi128485844	High		66.5204	4.67544	0.519231	1	3	905.141	2713.41	1.5413	52.0925	8231	8231	MS2	29/96	200.RAW
NPDDITNEEYGEFYK	1	NP_786937;	NP_786937	Hsp90aa1;	Hsp90aa1	gi28467005	High		75.5949	5.05806	0.581028	1	2	917.395	1833.78	0.997623	36.7773	5208	5208	MS2	24/28	198.RAW
NPDDITQEEYGEFYK	1	NP_001004082;	NP_001004082	Hsp90ab1;	Hsp90ab1	gi148747365	High		78.5185	4.83072	0.546584	1	2	924.403	1847.8	0.580151	36.3185	5193	5193	MS2	24/28	200.RAW
NPELQNLLLDDFFK	2	XP_002726705;XP_002729611;	XP_002726705	LOC100363662;LOC100360180;	LOC100363662	gi293347815	High		99.3428	4.22701	0.586288	1	2	853.445	1705.88	1.31441	53.7322	8040	8040	MS2	22/26	202.RAW
NPLSDSLYDcVFTVEGAGLTK	1	NP_062259;	NP_062259	Tgm2;	Tgm2	gi42476287	High	C10(Carbamidomethyl)	45.8017	4.9157	0.546748	1	2	1143.55	2286.1	1.84154	47.9048	7499	7499	MS2	23/40	189.RAW
NQKDPGVLDR	3	NP_001004095;XP_001064539;XP_225088;	NP_001004095	S100a11;RGD1563581;	S100a11	gi51854249	High		28.4298	3.45224	0.373913	1	3	381.204	1141.6	0.18859	24.1113	2240	2240	MS2	21/36	202.RAW
NQLTSNPENTVFDAK	1	NP_037215;	NP_037215	Hspa5;	Hspa5	gi25742763	High		74.8177	4.50382	0.58	1	2	839.409	1677.81	1.08396	34.934	4781	4781	MS2	20/28	201.RAW
NQNINLENNLGEVEAR	1	NP_446428;	NP_446428	Krt18;	Krt18	gi68534953	High		55.4243	4.89388	0.525562	1	2	913.955	1826.9	1.87431	35.7951	4607	4607	MS2	22/30	202.RAW
NQTLVQDNVK	1	NP_036910;	NP_036910	Aqp1;	Aqp1	gi6978527	High		23.7832	3.03484	0.270627	1	2	579.809	1158.61	-0.101541	26.7203	3257	3257	MS2	15/18	184.RAW
NQVALNPQNTVFDAK	2	NP_114177;NP_997669;	NP_114177	Hspa1a;Hspa1b;	Hspa1a	gi47059179	High		46.6612	4.2335	0.489362	1	2	829.929	1658.85	0.323131	36.3088	4710	4710	MS2	21/28	202.RAW
NQVHTLEDFQR	1	NP_113870;	NP_113870	Hsd17b10;	Hsd17b10	gi13994225	High		19.3635	2.99599	0.453333	1	2	693.842	1386.68	0.5958	30.252	3984	3984	MS2	14/20	184.RAW
NQVTATTADGSTQVIGTK	1	NP_955417;	NP_955417	Dld;	Dld	gi40786469	High		23.2389	4.53396	0.456954	1	2	896.458	1791.91	0.545818	28.4333	3601	3601	MS2	20/34	200.RAW
NREELDKYWSQQIEESTTVVTTK	1	NP_446428;	NP_446428	Krt18;	Krt18	gi68534953	High		102.397	4.88309	0.39959	1	3	928.796	2784.37	1.90933	40.3595	5851	5851	MS2	27/88	201.RAW
NSLDcEIVSAK	1	NP_071778;	NP_071778	Cap1;	Cap1	gi59709467	High	C5(Carbamidomethyl)	57.3994	3.05465	0.419672	1	2	618.301	1235.59	0.387271	31.8141	4219	4219	MS2	16/20	177.RAW
NSNILEDLETLR	1	NP_001007663;	NP_001007663	Arcn1;	Arcn1	gi56090634	High		52.1111	3.61537	0.491713	1	2	708.871	1416.73	1.20378	47.4687	6877	6877	MS2	19/22	202.RAW
NSNPALNDNLEK	1	NP_001002807;	NP_001002807	Clic1;	Clic1	gi50657380	High		15.3568	3.31131	0.501511	1	2	664.826	1328.64	0.604947	28.3666	3439	3439	MS2	18/22	201.RAW
NSRPEANEALER	1	NP_114006;	NP_114006	Clic4;	Clic4	gi13929166	High		26.8746	2.80693	0.380783	1	2	693.342	1385.68	0.583544	23.3363	2553	2553	MS2	15/22	196.RAW
NSSVGLIQLNRPK	1	NP_511178;	NP_511178	Echs1;	Echs1	gi17530977	High		34.4674	3.01777	0.42053	1	2	713.413	1425.82	0.347395	33.4446	4500	4500	MS2	14/24	197.RAW
NSSYFVEWIPNNVK	7	NP_543158;NP_001020846;NP_001102589;NP_775125;NP_954525;NP_640347;NP_001013908;	NP_543158	Tubb4;Tubb6;Tubb2a;Tubb5;Tubb2c;Tubb3;Tubb2b;	Tubb4	gi71043680;gi27465535	High		23.6535	3.70404	0.418919	1	2	848.921	1696.83	0.53547	44.4284	6301	6301	MS2	17/26	202.RAW
NSVVEASEAAYK	1	NP_037184;	NP_037184	Ywhah;	Ywhah	gi6981710	High		29.7089	3.41741	0.538012	1	2	634.312	1267.62	0.370505	29.5656	3690	3690	MS2	20/22	201.RAW
NSWGSNWGNNGYFLIER	1	NP_037071;	NP_037071	Ctsh;	Ctsh	gi6978721	High		17.7826	4.26225	0.370892	1	2	1007.46	2013.92	-2.51379	45.731	7083	7083	MS2	19/32	189.RAW
NTAEETWMVIHGR	1	NP_085075;	NP_085075	Cyb5b;	Cyb5b	gi13399338	High		56.0793	3.38684	0.466077	1	2	772.37	1543.73	0.45115	35.6962	4882	4882	MS2	18/24	172.RAW
NTEQTLQQVQER	1	NP_037106;	NP_037106	Lamb2;	Lamb2	gi6981142	High		50.7376	4.41524	0.375566	1	2	737.369	1473.73	0.768783	28.3943	3544	3544	MS2	19/22	198.RAW
NTGIIcTIGPASR	6	XP_002727490;XP_002727491;XP_002728469;XP_002728470;XP_574742;NP_445749;	XP_002727490	LOC100364062;LOC100362738;RGD1561179;Pkm2;	LOC100364062	gi293350511	High	C6(Carbamidomethyl)	38.5259	4.24208	0.523585	1	2	680.357	1359.71	1.27773	34.2589	4297	4297	MS2	19/24	202.RAW
NTIEETGILAER	1	NP_446418;	NP_446418	Lamc1;	Lamc1	gi281371490	High		52.4132	3.94379	0.492386	1	2	673.352	1345.7	-0.0928816	35.45	4943	4943	MS2	19/22	198.RAW
NTLFNLSNFLDK	2	NP_446006;NP_113916;	NP_446006	Picalm;Snap91;	Picalm	gi16758324	High		41.2254	3.75669	0.545213	1	2	713.373	1425.74	0.799318	49.4993	7258	7258	MS2	18/22	202.RAW
NTLQEANDILNNLK	1	NP_446418;	NP_446418	Lamc1;	Lamc1	gi281371490	High		48.5216	4.05222	0.42963	1	2	800.421	1599.83	0.715803	44.3733	6659	6659	MS2	20/26	198.RAW
NTLQEANDILNNLKDFDR	1	NP_446418;	NP_446418	Lamc1;	Lamc1	gi281371490	High		109.167	4.57415	0.573304	1	2	1067.03	2133.06	0.913397	48.331	7377	7377	MS2	18/34	198.RAW
NVFDEAILAALEPPEPK	1	NP_741991;	NP_741991	Cdc42;	Cdc42	gi61889112	High		38.9698	3.38845	0.589971	1	2	926.99	1852.97	1.55545	52.4023	7796	7796	MS2	18/32	202.RAW
NVIFEIGPTEEVGDFEVK	1	NP_001101959;	NP_001101959	Iqgap1;	Iqgap1	gi210032529	High		57.9235	3.9979	0.4425	1	2	1011.51	2022.01	0.865056	47.2857	7362	7362	MS2	25/34	193.RAW
NVIIWGNHSSTQYPDVNHAK	1	NP_150238;	NP_150238	Mdh1;	Mdh1	gi15100179	High		37.4364	4.06244	0.37931	1	3	760.711	2280.12	0.733481	33.8015	4554	4554	MS2	30/76	201.RAW
NVIQSVLQAIR	1	NP_001100987;	NP_001100987	Cyfip1;	Cyfip1	gi157822937	High		25.0892	3.25396	0.455385	1	2	620.872	1240.74	-0.0169932	51.3243	7990	7990	MS2	14/20	199.RAW
NVLDTSWPTPPPALR	2	XP_002724670;NP_075580;	XP_002724670	LOC100365624;Myo1c;	LOC100365624	gi124107592	High		54.6902	4.36814	0.594966	1	2	832.445	1663.88	0.944921	43.5809	6510	6510	MS2	20/28	198.RAW
NVLIVEDIIDTGK	1	NP_036715;	NP_036715	Hprt1;	Hprt1	gi51092266	High		66.2939	3.33953	0.751497	1	2	714.901	1428.8	0.406107	45.872	7060	7060	MS2	18/24	196.RAW
NVQFVFDAVTDVIIK	3	NP_112297;NP_037277;NP_037238;	NP_112297	Gnai2;Gnai1;Gnai3;	Gnai2	gi13591955	High		50.3781	4.37457	0.405034	1	2	854.47	1707.93	0.218472	53.5194	8234	8234	MS2	20/28	198.RAW
NVSTGDVNVEmNAAPGVDLTQLLNNmR	1	NP_001008804;	NP_001008804	Krt10;	Krt10	gi269849769	High	M11(Oxidation), M26(Oxidation)	22.5638	4.08204	0.357843	1	3	968.799	2904.38	0.411098	44.5125	6685	6685	MS2	26/104	198.RAW
NVTELNEPLSNEER	1	NP_062249;	NP_062249	Ywhag;	Ywhag	gi9507245	High		60.4518	4.3575	0.525229	1	2	822.398	1643.79	0.647472	32.3156	4384	4384	MS2	20/26	196.RAW
NVVTIFSAPNYcYR	3	XP_002727970;NP_058736;NP_058735;	XP_002727970	LOC100362453;Ppp2cb;Ppp2ca;	LOC100362453	gi293352310	High	C12(Carbamidomethyl)	32.9189	2.93295	0.443686	1	2	852.415	1703.82	1.10239	42.2128	6263	6263	MS2	16/26	183.RAW
NYTDDAIETDDLTIK	1	NP_001008218;	NP_001008218	Psma7;	Psma7	gi56550075	High		53.8605	4.67786	0.589744	1	2	863.905	1726.8	0.621231	37.2945	5383	5383	MS2	23/28	196.RAW
QAADMILLDDNFASIVTGVEEGR	4	NP_074039;NP_036636;NP_036637;NP_036638;	NP_074039	Atp1a4;Atp1a1;Atp1a2;Atp1a3;	Atp1a4	gi6978543	High		36.5924	4.5125	0.51663	1	3	822.072	2464.2	-0.20728	54.0731	8322	8322	MS2	34/88	198.RAW
QAALQVADGFISR	1	NP_001013104;	NP_001013104	Capg;	Capg	gi61556900	High		45.1261	3.57111	0.442577	1	2	688.37	1375.73	0.21123	39.0086	5717	5717	MS2	19/24	200.RAW
QAAPcVLFFDELDSIAK	1	NP_446316;	NP_446316	Vcp;	Vcp	gi17865351	High	C5(Carbamidomethyl)	81.2114	4.03266	0.600496	1	2	962.482	1923.96	2.10455	54.2953	8491	8491	MS2	21/32	201.RAW
QAEEEFWqNQHPQPYIFPDSPGGTSYER	1	NP_001120766;	NP_001120766	Ndufb9;	Ndufb9	gi187937028	High	Q8(Deamidated)	25.0771	5.53294	0.00723327	1	3	1113.5	3338.49	7.28964	40.9098	5908	5908	MS2	27/108	172.RAW
QAEVTFLGHPGK	2	XP_001054079;XP_213954;	XP_001054079	Nid1;	Nid1	gi109505096	High		24.1253	2.84385	0.528169	1	2	642.341	1283.67	0.0332678	32.278	4161	4161	MS2	14/22	175.RAW
QAQIEVVPSASALIIK	7	NP_001102668;XP_001058897;XP_001059627;XP_002727569;XP_221308;XP_216039;XP_001056336;	NP_001102668	LOC499782;RGD1563956;Rpl12;LOC685320;	LOC499782	gi293340924	High		32.2598	3.68987	0.555556	1	2	833.991	1666.98	0.831461	43.3386	6464	6464	MS2	17/30	197.RAW
QASPNIVIALAGNK	1	NP_001099310;	NP_001099310	Rab5c;	Rab5c	gi347800697	High		56.2272	3.07392	0.605863	1	2	698.402	1395.8	0.224005	39.6577	5664	5664	MS2	15/26	172.RAW
QATTIIADNIIFLSDQAR	1	NP_899157;	NP_899157	Ssbp1;	Ssbp1	gi34328536	High		30.7515	3.60991	0.34349	1	3	664.026	1990.06	0.852557	48.2786	7030	7030	MS2	26/68	202.RAW
QDAQDLYEAGEKR	1	NP_077069;	NP_077069	Anxa4;	Anxa4	gi55742832	High		44.3218	3.01171	0.495017	1	2	761.861	1522.71	0.810288	27.1767	3280	3280	MS2	16/24	183.RAW
QDLGSPEGIALDHLGR	1	XP_213954;	XP_213954	Nid1;	Nid1	gi109505096	High		12.0463	4.10468	0.473171	1	3	559.957	1677.86	0.583602	37.65	4973	4973	MS2	33/60	202.RAW
QEQIGSSVyLsWILYRLTSsLNLVyVRR	2	XP_001059361;XP_002728721;	XP_001059361	LOC682013;	LOC682013	gi293355543	High	Y9(Phospho), S11(Phospho), S20(Phospho), Y25(Phospho)	1	3.77653	0.0899471	1	3	1221.91	3663.71	6.98231	38.1955	5378	5378	MS2	42/316	172.RAW
QETAPDTGDQQR	1	NP_001102025;	NP_001102025	Lrba;	Lrba	gi157818917	High		6.05295	3.03106	0.541254	1	2	673.303	1345.6	0.110553	19.7314	1746	1746	MS2	16/22	199.RAW
QETFDAGLQAFQQEGIANITALKDQLLAAK	1	NP_741984;	NP_741984	Sptan1;	Sptan1	gi31543764	High		62.8748	5.93362	0.645868	1	3	1078.24	3232.69	2.46698	54.3172	8530	8530	MS2	33/116	195.RAW
QFAPIHAEAPEFIEMSVEQEILVTGIK	1	NP_599191;	NP_599191	Atp5b;	Atp5b	gi54792127	High		7.99158	3.61889	0.28453	1	3	1009.53	3026.56	2.23393	52.4161	7799	7799	MS2	29/104	202.RAW
QFLLAAEAVDDIPFGITSNSDVFSK	1	NP_037130;	NP_037130	P4hb;	P4hb	gi6981324	High		48.199	4.53665	0.559471	1	3	895.457	2684.36	4.10497	53.6052	8401	8401	MS2	29/96	195.RAW
QFVTPADVVSGNPK	2	NP_001101648;NP_112346;	NP_001101648	Pls1;Pls3;	Pls1	gi209954804	High		19.896	3.06789	0.345277	1	2	729.884	1458.76	0.951585	35.5999	5051	5051	MS2	16/26	200.RAW
QGAIVAVTGDGVNDSPALK	3	NP_036636;NP_036637;NP_036638;	NP_036636	Atp1a1;Atp1a2;Atp1a3;	Atp1a1	gi6978543	High		27.3749	4.9613	0.59879	1	2	906.48	1811.95	1.82196	34.9628	4924	4924	MS2	23/36	200.RAW
QGLLPLTFADPSDYNK	1	NP_077374;	NP_077374	Aco2;	Aco2	gi40538860	High		54.3175	3.70733	0.444744	1	2	889.953	1778.9	1.39064	46.666	6727	6727	MS2	22/30	202.RAW
QITINDLPVGR	3	XP_002726107;XP_002729147;NP_476455;	XP_002726107	LOC100365936;LOC100363379;Prdx1;	LOC100365936	gi16923958	High		22.8274	3.16751	0.413249	2	2	613.349	1225.69	1.20956	37.9944	5420	5420	MS2	14/20	197.RAW
QIVLTGILEQVVNcR	1	NP_001099188;	NP_001099188	Vps35;	Vps35	gi205360969	High	C14(Carbamidomethyl)	47.0712	3.69502	0.591892	1	2	871.486	1741.96	0.597921	50.8225	7540	7540	MS2	22/28	194.RAW
QIVWNGPVGVFEWEAFAR	3	XP_001074373;XP_574850;NP_445743;	XP_001074373	RGD1560402;Pgk1;	RGD1560402	gi40254752	High		60.1587	4.19441	0.556086	1	2	1053.04	2105.06	1.23729	54.116	8458	8458	MS2	20/34	201.RAW
QKAETVQAALEEAQR	1	NP_037106;	NP_037106	Lamb2;	Lamb2	gi6981142	High		18.6316	4.24473	0.386792	1	3	557.96	1671.87	0.183564	32.4216	4490	4490	MS2	23/56	193.RAW
QLANSLSGVQNQLQSFNSYR	1	NP_062040;	NP_062040	Sptbn2;	Sptbn2	gi9507135	High		72.1503	4.68773	0.633262	1	2	1127.57	2254.13	1.72852	42.4864	6316	6316	MS2	21/38	199.RAW
QLGSGLLLVTGPLALNR	5	XP_002725952;XP_002725971;XP_001062312;XP_001060376;NP_446423;	XP_002725952	LOC100365986;LOC100364217;LOC685106;LOC681117;Rpl6;	LOC100365986	gi162287391	High		53.5872	4.25384	0.458824	1	2	861.518	1722.03	1.17488	49.8409	7665	7665	MS2	21/32	201.RAW
qLKTTSLtELISR	2	XP_001070253;XP_344857;	XP_001070253	Nlrp4b;	Nlrp4b	gi293343720	High	Q1(Deamidated), T8(Phospho)	1.45441	2.93323	0.0273038	1	2	785.908	1570.81	-0.0476703	39.4381	5594	5594	MS2	17/35	175.RAW
QLLAGGVAGAVSR	1	NP_001121016;	NP_001121016	Slc25a24;	Slc25a24	gi189011598	High		90.3294	4.0075	0.359102	1	2	599.849	1198.69	0.0282942	34.5992	4632	4632	MS2	20/24	175.RAW
QLLLTADDRVNPcIGGVILFHETLYQK	2	NP_036627;NP_001170776;	NP_036627	Aldoa;	Aldoa	gi6978487	High	C13(Carbamidomethyl)	70.9335	6.60379	0.643939	1	3	1038.56	3113.65	1.92539	46.8707	7161	7161	MS2	27/104	183.RAW
QLLQANPILEAFGNAK	5	XP_001053471;XP_573030;NP_001094160;NP_037326;NP_001164071;	XP_001053471	Myh11;Myh14;Myh9;	Myh11	gi293351279;gi162287127;gi6981236	High		29.0103	4.14174	0.647343	1	2	863.98	1726.95	2.00627	48.5621	7083	7083	MS2	21/30	202.RAW
QLLQANPILESFGNAK	1	NP_113708;	NP_113708	Myh10;	Myh10	gi13928704	High		41.3963	4.02368	0.435323	1	2	871.976	1742.94	0.425852	45.4774	6970	6970	MS2	19/30	200.RAW
qLsnPGLVIAVILVMVLTIYyLNATAK	1	NP_001101991;	NP_001101991	Tmc1;	Tmc1	gi157818141	High	Q1(Deamidated), S3(Phospho), N4(Deamidated), Y21(Phospho)	1	4.20511	0.00712589	1	3	1027.2	3079.6	5.19535	47.1924	7390	7390	MS2	36/204	188.RAW
QLSQSLLPAIVELAEDAK	2	NP_476481;NP_001020589;	NP_476481	Ppp2r1a;Ppp2r1b;	Ppp2r1a	gi55926139	High		2.9451	3.33011	0.528529	1	2	963.034	1925.06	0.405573	54.1439	8463	8463	MS2	12/34	201.RAW
QLVEQVEQIQK	1	NP_001009703;	NP_001009703	Tmed9;	Tmed9	gi57528337	High		36.6879	3.91349	0.14578	1	2	671.373	1341.74	0.394464	32.9907	4389	4389	MS2	17/20	201.RAW
qPILAITDPDIIKtVLVK	1	NP_001019403;	NP_001019403	Cyp3a62;	Cyp3a62	gi66730479	High	Q1(Deamidated), T14(Phospho)	11.9042	3.18139	0.367925	1	2	1029.59	2058.17	7.8589	55.4201	8732	8732	MS2	20/50	195.RAW
QqAVqLnIFtAVLSALK	2	XP_002726722;NP_001177993;	XP_002726722	Heatr5b;	Heatr5b	gi293347918	High	Q2(Deamidated), Q5(Deamidated), N7(Deamidated), T10(Phospho)	1	2.89232	0.0207612	1	2	964.003	1927	8.48812	54.3398	8642	8642	MS2	14/47	196.RAW
QRYEILTPNSIPK	1	NP_037326;	NP_037326	Myh9;	Myh9	gi6981236	High		1.66142	3.18775	0.294671	1	2	779.934	1558.86	1.01219	35.7421	4958	4958	MS2	14/24	186.RAW
QSLETIcLLLAYK	3	NP_113715;NP_037197;NP_071943;	NP_113715	Ppp1ca;Ppp1cb;Ppp1cc;	Ppp1ca	gi11968062	High	C7(Carbamidomethyl)	43.2677	3.20831	0.5919	1	2	776.427	1551.85	1.41273	48.185	7488	7488	MS2	15/24	200.RAW
QSPVDIDTGTAQHDPSLQPLLIcYDK	1	NP_062164;	NP_062164	Car2;	Car2	gi9506445	High	C23(Carbamidomethyl)	34.9734	4.06122	0.307882	1	3	971.145	2911.42	1.87112	42.3379	6234	6234	MS2	30/100	201.RAW
QSSALcHSTKPIsSVSsSVAPENGTANGYKAGFtQTEAANGtNGHGGK	1	XP_001071780;	XP_001071780	RGD1566021;	RGD1566021	gi293342939	High	C6(Carbamidomethyl), S13(Phospho), S17(Phospho), T34(Phospho), T42(Phospho)	1	3.73015	0.0160858	1	5	1017.43	5083.14	8.67992	23.9285	2603	2603	MS2	132/1112	186.RAW
QSWGQcQPFYVLR	2	XP_001075423;XP_001075443;	XP_001075423	LOC686753;	LOC686753	gi109467569	High	C6(Carbamidomethyl)	39.0748	3.1106	0.29582	1	2	834.902	1668.8	1.12019	43.1093	6394	6394	MS2	13/24	186.RAW
QTFIGHESDINAVAFFPNGYAFTTGSDDATcR	1	NP_112299;	NP_112299	Gnb2;	Gnb2	gi29789261	High	C31(Carbamidomethyl)	111.631	6.40817	0.564743	1	3	1170.53	3509.58	2.60648	46.1201	7095	7095	MS2	35/124	200.RAW
QTFTGHESDINAIcFFPNGNAFATGSDDATcR	1	NP_112249;	NP_112249	Gnb1;	Gnb1	gi148747524	High	C14(Carbamidomethyl), C31(Carbamidomethyl)	1	4.35111	0.429885	1	3	1174.51	3521.53	3.92922	44.4143	6685	6685	MS2	25/124	183.RAW
QTQEYEALLNIK	1	NP_446428;	NP_446428	Krt18;	Krt18	gi68534953	High		33.6664	3.07329	0.338762	1	2	725.383	1449.76	0.532207	40.0162	5437	5437	MS2	16/22	202.RAW
QTQVSVLPEGGETPLFK	1	NP_001004080;	NP_001004080	Gsn;	Gsn	gi51854227	High		2.62437	4.15598	0.533654	1	2	915.487	1829.97	1.44665	41.6435	5758	5758	MS2	18/32	202.RAW
QTYFLPVIGLVDAEK	1	NP_113783;	NP_113783	Psmc3;	Psmc3	gi13928808	High		33.1622	2.91788	0.534247	1	2	846.966	1692.92	2.12219	51.8188	8244	8244	MS2	13/28	189.RAW
QVATALQNLQTK	1	NP_001100718;	NP_001100718	Vcl;	Vcl	gi157822133	High		32.3575	3.26209	0.466258	1	2	657.873	1314.74	0.70865	32.7106	4248	4248	MS2	18/22	175.RAW
QVTQEEGQQLAR	1	NP_001013452;	NP_001013452	Rras2;	Rras2	gi61740635	High		34.7211	3.28126	0.292683	1	2	693.853	1386.7	0.492014	25.1007	2430	2430	MS2	15/22	202.RAW
QVVDSAYEVIK	2	XP_576374;NP_058721;	XP_576374	RGD1562690;Ldha;	RGD1562690	gi8393706	High		47.9321	3.24826	0.455385	1	2	625.835	1250.66	0.313623	34.5671	4360	4360	MS2	14/20	202.RAW
QVYQIVKPLNPNFcFLQcTSAYPLQPEDANLR	1	NP_001100125;	NP_001100125	Nans;	Nans	gi164663874	High	C14(Carbamidomethyl), C18(Carbamidomethyl)	45.1853	5.25585	0.41635	1	3	1275.31	3823.9	2.88629	47.4632	7305	7305	MS2	29/124	176.RAW
QWSNcAFLESSAK	1	NP_599173;	NP_599173	Rap1b;	Rap1b	gi52138628	High	C5(Carbamidomethyl)	22.999	3.08412	0.454545	1	2	764.349	1527.69	0.978213	37.0218	5199	5199	MS2	15/24	201.RAW
RAEDGSVIDYELIDQDAR	1	NP_063970;	NP_063970	Anxa2;	Anxa2	gi9845234	High		43.1021	4.76093	0.394958	1	3	689	2064.99	1.1921	38.3003	5451	5451	MS2	38/68	201.RAW
RAEQLLQDAQR	1	NP_037106;	NP_037106	Lamb2;	Lamb2	gi6981142	High		55.821	3.42825	0.507289	1	2	664.358	1327.71	0.0451685	28.022	3473	3473	MS2	16/20	198.RAW
RAPFDLFENR	1	NP_786937;	NP_786937	Hsp90aa1;	Hsp90aa1	gi28467005	High		29.2391	2.97784	0.463087	1	2	632.826	1264.64	0.866234	40.6559	5953	5953	MS2	11/18	199.RAW
RAVAGDASESALLK	1	NP_036636;	NP_036636	Atp1a1;	Atp1a1	gi6978543	High		26.8806	3.49594	0.417143	1	2	694.381	1387.75	0.545515	29.8185	3827	3827	MS2	22/26	198.RAW
RDHALLEEQSK	1	NP_113863;	NP_113863	Actn4;	Actn4	gi77539778	High		54.4473	3.58661	0.431755	1	3	442.565	1325.68	-0.0999996	22.2619	2409	2409	MS2	24/40	182.RAW
RDPGTPESGNDQPQSDK	1	NP_001004228;	NP_001004228	Emcn;	Emcn	gi51948432	High		41.2115	4.16826	0.501199	1	3	609.942	1827.81	-0.0346743	20.3298	1851	1851	MS2	29/64	197.RAW
RDPGTPESGNDQPQSDKESVK	1	NP_001004228;	NP_001004228	Emcn;	Emcn	gi51948432	High		13.0399	4.36744	0.480549	1	3	757.688	2271.05	0.893387	21.8504	2114	2114	MS2	29/80	201.RAW
RFDEAIQLR	1	NP_037322;	NP_037322	Pfkl;	Pfkl	gi6981352	High		20.927	3.03982	0.292763	1	2	574.314	1147.62	-0.228011	32.127	4435	4435	MS2	13/16	182.RAW
RFDEILEASDGIMVAR	4	XP_002727490;XP_002728469;XP_574742;NP_445749;	XP_002727490	LOC100364062;LOC100362738;RGD1561179;Pkm2;	LOC100364062	gi293350511	High		39.5755	3.6377	0.502747	1	3	607.977	1821.92	0.472149	42.0942	6321	6321	MS2	27/60	196.RAW
RFGFPEGSVELyAEK	1	NP_001009239;	NP_001009239	Rps3;	Rps3	gi57164151	High	Y12(Phospho)	3.85377	2.85251	0.101754	1	2	904.915	1808.82	-1.32936	43.0857	6527	6527	MS2	18/41	184.RAW
RHIFGESDELIGQK	3	XP_001064421;XP_574007;NP_075211;	XP_001064421	RGD1563601;Tpi1;	RGD1563601	gi117935064	High		40.8027	3.79123	0.432718	1	3	543.618	1628.84	-0.203209	31.7977	4279	4279	MS2	28/52	196.RAW
RHPDYSVSLLLR	1	NP_599153;	NP_599153	Alb;	Alb	gi158138568	High		47.6084	4.80176	0.379167	1	3	485.94	1455.81	-0.556023	36.109	5152	5152	MS2	28/44	200.RAW
RLDIAGR	1	NP_001009268;	NP_001009268	Actr2;	Actr2	gi57164143	High		17.1632	2.90464	0.134483	1	2	400.741	800.474	0.280193	24.7632	2783	2783	MS2	11/12	183.RAW
RLGsQRELAqLDQSIcKR	1	NP_001127944;	NP_001127944	RGD1309079;	RGD1309079	gi197333866	High	S4(Phospho), Q10(Deamidated), C16(Carbamidomethyl)	12.6829	2.99219	0.09699	1	2	1120.06	2239.11	1.73279	44.1098	6562	6562	MS2	17/50	174.RAW
RLQSIGTENTEENRR	3	NP_001013965;NP_036627;NP_001170776;	NP_001013965	Aldoal1;Aldoa;	Aldoal1	gi6978487	High		38.9394	3.91581	0.104592	1	3	601.642	1802.91	-0.00374785	23.0884	2462	2462	MS2	24/56	176.RAW
RLVGQGATAVLLDVPNSEGETEAK	1	NP_113870;	NP_113870	Hsd17b10;	Hsd17b10	gi13994225	High		52.6419	4.07233	0.518428	1	3	818.767	2454.29	0.75103	38.8454	5556	5556	MS2	31/92	201.RAW
RnENQLIIFADDTYPRWVTTAsLLDyDTVAGADKFGNIcVVR	1	NP_001099657;	NP_001099657	Sf3b3;	Sf3b3	gi297207121	High	N2(Deamidated), S22(Phospho), Y26(Phospho), C39(Carbamidomethyl)	1	4.23626	0.0235849	1	5	996.476	4978.35	6.64177	66.4169	9914	9914	MS2	70/648	185.RAW
RPGGWVEKETYY	1	NP_036636;	NP_036636	Atp1a1;	Atp1a1	gi6978543	High		33.6648	3.16578	0.567823	1	2	742.862	1484.72	0.126162	32.8547	4429	4429	MS2	12/22	198.RAW
RPPSAFFLFcSEYRPK	13	XP_002725231;XP_001076406;XP_002726023;XP_001060814;XP_001058093;XP_001053005;XP_574384;XP_001068941;XP_001076232;XP_575506;XP_001059688;NP_001102843;NP_037095;	XP_002725231	LOC100364565;RGD1564214;LOC689398;RGD1560584;LOC681718;LOC678705;LOC690940;LOC680968;Hmg1l1;Hmgb1;	LOC100364565	gi109512438	High	C10(Carbamidomethyl)	55.1321	4.96177	0.574597	1	3	668.005	2002	0.739731	42.0745	6185	6185	MS2	31/60	201.RAW
RQDLFIVSK	1	NP_036630;	NP_036630	Akr1b1;	Akr1b1	gi6978491	High		38.9396	3.00013	0.456667	1	2	553.322	1105.64	-0.285178	33.1495	4068	4068	MS2	15/16	202.RAW
RQVPVEEAR	1	NP_446273;	NP_446273	Ralb;	Ralb	gi16758670	High		15.4004	2.7803	0.471223	1	2	542.299	1083.59	0.0299658	21.8288	2278	2278	MS2	13/16	189.RAW
RTDKDTEITcSER	1	NP_612550;	NP_612550	Epcam;	Epcam	gi25742698	High	C10(Carbamidomethyl)	49.0563	3.64912	0.479452	1	3	537.586	1610.74	0.0287891	21.272	2001	2001	MS2	22/48	201.RAW
RVAEDDEDDDVETK	3	XP_002724953;XP_002728075;NP_068508;	XP_002724953	LOC100363620;LOC100359583;Ptma;	LOC100363620	gi293341456	High		57.6011	3.72488	0.193548	1	3	545.904	1635.7	0.467929	22.0359	2382	2382	MS2	25/52	190.RAW
RVAEDDEDDDVETKK	3	XP_002724953;XP_002728075;NP_068508;	XP_002724953	LOC100363620;LOC100359583;Ptma;	LOC100363620	gi293341456	High		48.2034	5.1049	0.509804	1	3	588.603	1763.79	1.02262	21.0117	1725	1725	MS2	32/56	202.RAW
RYDDPEVQK	1	NP_001094128;	NP_001094128	Hspa9;	Hspa9	gi154816168	High		30.0039	2.84563	0.435088	1	2	575.28	1149.55	0.100183	21.8764	2068	2068	MS2	13/16	172.RAW
SAAAIALPPIAR	1	NP_001102025;	NP_001102025	Lrba;	Lrba	gi157818917	High		59.9234	3.13625	0.617834	1	2	575.851	1150.69	0.248873	39.8456	5961	5961	MS2	16/22	193.RAW
SAAFLNLIGFVSR	1	NP_446302;	NP_446302	Blvra;	Blvra	gi16758714	High		81.6826	4.04736	0.701235	1	2	697.893	1394.78	0.327876	52.7957	8252	8252	MS2	19/24	195.RAW
SAAQAAAQTNSNAAGK	1	NP_659554;	NP_659554	Serbp1;	Serbp1	gi57977275	High		56.7746	4.74506	0.578947	1	2	730.858	1460.71	0.353859	20.0886	1776	1776	MS2	22/30	201.RAW
SADTLWGIQK	3	XP_002725669;XP_576374;NP_058721;	XP_002725669	LOC100364670;RGD1562690;Ldha;	LOC100364670	gi8393706	High		31.7066	3.28093	0.478659	1	2	559.796	1118.58	0.701928	36.9071	4827	4827	MS2	15/18	202.RAW
SAEVDSDDTGGSAAQK	1	NP_476550;	NP_476550	Kif5b;	Kif5b	gi83776543	High		64.416	4.66254	0.635193	1	2	769.335	1537.66	0.775128	20.706	1929	1929	MS2	24/30	195.RAW
SAGIKVIMVTGDHPITAK	5	NP_074039;NP_598201;NP_036636;NP_036637;NP_036638;	NP_074039	Atp1a4;Atp12a;Atp1a1;Atp1a2;Atp1a3;	Atp1a4	gi6978543	High		24.3061	4.48857	0.581292	1	3	613.345	1838.02	0.205044	35.2023	4894	4894	MS2	34/68	198.RAW
SAGWIIPIGLLFcNLPEPR	1	NP_001013128;	NP_001013128	Tf;	Tf	gi61556986	High	C13(Carbamidomethyl)	71.1871	4.73518	0.548523	1	2	1077.08	2153.16	1.95412	55.0514	8668	8668	MS2	26/36	195.RAW
SALAcSNEVWILNR	1	NP_112274;	NP_112274	Anpep;	Anpep	gi13591914	High	C5(Carbamidomethyl)	27.7926	3.75226	0.405333	1	2	816.913	1632.82	0.975854	42.2101	6251	6251	MS2	17/26	198.RAW
SALTVQFVQGIFVEK	2	NP_599173;NP_001005765;	NP_599173	Rap1b;Rap1a;	Rap1b	gi52138628	High		56.9088	4.54287	0.627753	1	2	833.465	1665.92	0.926646	48.7654	7463	7463	MS2	21/28	201.RAW
SANLVAATLGAILNR	1	NP_036866;	NP_036866	Hk1;	Hk1	gi6981022	High		36.9662	3.79047	0.456464	1	2	742.433	1483.86	0.0803502	54.2573	8136	8136	MS2	23/28	202.RAW
SAPSLEYcAELLGLDQDDLR	2	XP_001061392;XP_236444;	XP_001061392	Myo6;	Myo6	gi293349343	High	C8(Carbamidomethyl)	67.0292	5.0314	0.524851	1	2	1133.04	2265.07	0.281325	46.695	7087	7087	MS2	24/38	198.RAW
SAVTTVVNPK	1	NP_058718;	NP_058718	Itgb1;	Itgb1	gi158303324	High		19.5879	3.20623	0.383178	1	2	508.293	1015.58	-0.467628	27.793	3429	3429	MS2	15/18	198.RAW
SAYALcTFALSTGDPSQPVLLFR	1	NP_001101244;	NP_001101244	Itpa;	Itpa	gi157821079	High	C6(Carbamidomethyl)	52.6798	4.33904	0.633641	1	2	1257.64	2514.27	1.26141	50.6851	7778	7778	MS2	22/44	172.RAW
SAYGGPVGAGIR	1	NP_001041335;	NP_001041335	Krt7;	Krt7	gi114145513	High		26.5577	2.87044	0.557491	1	2	552.793	1104.58	-1.2644	29.3464	3801	3801	MS2	18/22	185.RAW
ScASQLVLGDNSPALR	1	NP_036703;	NP_036703	Got1;	Got1	gi6980970	High	C2(Carbamidomethyl)	51.5686	4.42031	0.452489	1	2	844.426	1687.84	0.960356	36.7818	5189	5189	MS2	22/30	195.RAW
ScKDLDEcATK	1	NP_114013;	NP_114013	Fbn1;	Fbn1	gi13929178	High	C2(Carbamidomethyl), C8(Carbamidomethyl)	27.6516	3.09329	0.482201	1	2	663.787	1326.57	0.249335	21.314	2175	2175	MS2	16/20	198.RAW
ScNcLLLK	4	XP_001067222;XP_002726234;NP_036686;NP_001103378;	XP_001067222	Eno1-ps1;Eno1;	Eno1-ps1	gi158186649	High	C2(Carbamidomethyl), C4(Carbamidomethyl)	27.2064	3.0018	0.323333	1	2	504.254	1007.5	-0.505488	32.7846	4364	4364	MS2	13/14	197.RAW
ScPDAIDEVFHSK	1	NP_444177;	NP_444177	Cd9;	Cd9	gi148229054	High	C2(Carbamidomethyl)	50.43	3.02151	0.549669	1	2	752.841	1504.67	0.336707	36.0571	5139	5139	MS2	17/24	196.RAW
SEDYALPSYVDR	1	NP_058898;	NP_058898	Cox4i1;	Cox4i1	gi8393180	High		43.4393	3.15256	0.514286	1	2	707.829	1414.65	0.995753	35.723	4593	4593	MS2	15/22	202.RAW
SEGAVVnVqPTDKEFtVRLETDKR	1	NP_001099925;	NP_001099925	Igsf3;	Igsf3	gi158631164	High	N7(Deamidated), Q9(Deamidated), T16(Phospho)	1	3.68198	0.179348	1	3	934.126	2800.36	7.88595	50.5316	7449	7449	MS2	33/136	202.RAW
SEIDLFNIR	1	NP_037264;	NP_037264	Anxa5;	Anxa5	gi6978505	High		14.3797	3.04009	0.381579	1	2	553.796	1106.58	0.0476639	43.6736	6153	6153	MS2	12/16	202.RAW
SEIDLFNIRK	1	NP_037264;	NP_037264	Anxa5;	Anxa5	gi6978505	High		28.8766	2.89538	0.441379	1	2	617.843	1234.68	0.241024	38.4123	5636	5636	MS2	14/18	185.RAW
SEPIPETNEGPVK	1	NP_059015;	NP_059015	Pdia3;	Pdia3	gi8393322	High		27.5191	3.13447	0.476038	1	2	698.851	1396.7	0.0593826	28.593	3634	3634	MS2	18/24	200.RAW
SEPQNPGGAAGR	1	NP_001073405;	NP_001073405	Rab5b;	Rab5b	gi121583768	High		21.894	2.94442	0.482993	1	2	570.773	1140.54	0.269241	20.0437	1940	1940	MS2	14/22	189.RAW
SETSGSFEDALLAIVK	1	NP_077069;	NP_077069	Anxa4;	Anxa4	gi55742832	High		39.8372	4.81893	0.574689	1	2	833.931	1666.86	0.921956	50.9239	7521	7521	MS2	21/30	202.RAW
SFADLITNLR	1	NP_596902;	NP_596902	Abcc4;	Abcc4	gi61097902	High		32.5133	3.82092	0.431937	1	2	575.317	1149.63	0.0774792	46.213	7002	7002	MS2	16/18	198.RAW
SFDSLISSNcTEELENAGVEVLK	1	NP_446358;	NP_446358	Gsr;	Gsr	gi309319801	High	C10(Carbamidomethyl)	43.1407	4.41631	0.346154	1	3	847.74	2541.2	0.530185	47.2977	7246	7246	MS2	30/88	199.RAW
sFDVsVIKPNMDRLKnETIYESPqK	1	NP_001103001;	NP_001103001	LOC689296;	LOC689296	gi157817396	High	S1(Phospho), S5(Phospho), N16(Deamidated), Q24(Deamidated)	1	3.95054	0.0987342	1	3	1034.15	3100.43	9.74797	49.4884	7682	7682	MS2	33/238	171.RAW
SFGSAVLTR	1	NP_036910;	NP_036910	Aqp1;	Aqp1	gi6978527	High		35.3592	3.07662	0.62987	1	2	469.259	937.51	-0.479047	33.1239	4414	4414	MS2	15/16	201.RAW
SFIKDYPVVSIEDPFDQDDWDAWQK	4	XP_001067222;XP_002726234;NP_036686;NP_001103378;	XP_001067222	Eno1-ps1;Eno1;	Eno1-ps1	gi109468300;gi293346061	High		66.6425	5.82111	0.427835	1	3	1015.14	3043.41	2.12979	49.6451	7285	7285	MS2	41/96	202.RAW
SFLLDLLNATGK	2	NP_001102328;NP_001101716;	NP_001102328	RGD1309586;Ddx3x;	RGD1309586	gi157823027	High		38.6005	3.1183	0.541667	1	2	646.367	1291.73	0.900298	52.0008	7758	7758	MS2	16/22	194.RAW
SFPDFPIPGVLFR	1	NP_001013079;	NP_001013079	Aprt;	Aprt	gi61556832	High		29.0998	3.37286	0.510386	1	2	746.404	1491.8	0.208464	54.0423	8098	8098	MS2	18/24	202.RAW
SGAEILVINK	2	NP_598270;NP_001177298;	NP_598270	Ces2c;LOC100365112;	Ces2c	gi19424284	High		28.1475	2.98486	0.412752	1	2	522.309	1043.61	1.00804	35.3895	4908	4908	MS2	15/18	199.RAW
SGDAPITVqQLGTAYVSATTGAVATALGLK	1	NP_075237;	NP_075237	Sfxn3;	Sfxn3	gi12621120	High	Q9(Deamidated)	96.2829	4.80542	0.00623701	1	3	954.848	2862.53	7.39505	54.7955	8729	8729	MS2	35/116	196.RAW
SGELAVQALEQFATVVEAK	1	NP_037023;	NP_037023	Acadvl;	Acadvl	gi6978435	High		49.7317	4.51082	0.59867	1	2	995.529	1990.05	1.09942	54.4094	8541	8541	MS2	24/36	199.RAW
SGETEDTFIADLVVGLcTGQIK	6	XP_001067222;XP_002726234;NP_036686;NP_001103378;NP_037081;NP_647541;	XP_001067222	Eno1-ps1;Eno1;Eno3;Eno2;	Eno1-ps1	gi109468300;gi293346061;gi126723393	High	C17(Carbamidomethyl)	41.7723	5.50168	0.534545	1	3	785.058	2353.16	0.125257	54.2794	8140	8140	MS2	31/84	202.RAW
SGGGGGSSGPGGGPScGTSSSR	2	XP_001066421;NP_001178530;	XP_001066421	Spcs2;	Spcs2	gi109462490	High	C16(Carbamidomethyl)	23.691	4.68177	0.598291	1	2	905.375	1809.74	0.742808	19.715	1712	1712	MS2	17/42	201.RAW
SGPFGQIFRPDNFVFGQSGAGNNWAK	5	NP_543158;NP_001102589;NP_775125;NP_954525;NP_001013908;	NP_543158	Tubb4;Tubb2a;Tubb5;Tubb2c;Tubb2b;	Tubb4	gi27465535	High		103.831	5.20362	0.448077	1	3	933.454	2798.35	0.991762	47.4511	6874	6874	MS2	33/100	202.RAW
SGSDEVQAGQER	1	NP_058690;	NP_058690	C3;	C3	gi158138561	High		56.0138	3.45258	0.481159	1	2	631.784	1262.56	-0.0750506	19.6162	1821	1821	MS2	17/22	200.RAW
SGVISDNELQQALSNGTWTPFNPVTVR	1	NP_001100922;	NP_001100922	Pdcd6;	Pdcd6	gi157818653	High		24.949	4.23425	0.316785	1	3	977.493	2930.47	0.370915	50.309	7799	7799	MS2	27/104	197.RAW
SGVSLAALK	4	NP_001099583;XP_001071565;XP_001072089;NP_579819;	NP_001099583	Hist1h1a;LOC684681;LOC684828;Hist1h1d;	Hist1h1a	gi293342748	High		32.6671	3.18991	0.407524	1	2	423.259	845.51	0.722509	34.0988	4689	4689	MS2	15/16	176.RAW
SGVSLAALKK	4	NP_001099583;XP_001071565;XP_001072089;NP_579819;	NP_001099583	Hist1h1a;LOC684681;LOC684828;Hist1h1d;	Hist1h1a	gi293342748	High		13.3788	3.04985	0.514754	1	2	487.305	973.604	-0.500246	29.2013	3759	3759	MS2	15/18	200.RAW
SHAPVYFYEFQHAPSYFK	2	NP_598270;NP_001177298;	NP_598270	Ces2c;LOC100365112;	Ces2c	gi19424284	High		2.26893	3.48701	0.412607	1	3	740.019	2218.04	0.820324	40.4788	5568	5568	MS2	21/68	194.RAW
SHNGPVLVGSPQGGVDIEEVAASSPELIFK	1	NP_001094220;	NP_001094220	Suclg2;	Suclg2	gi189491689	High		20.2612	3.78805	0.308707	1	3	1011.86	3033.56	2.42769	47.4815	7353	7353	MS2	30/116	200.RAW
SIATLAITTLLK	2	NP_001100399;NP_001026992;	NP_001100399	RGD1566215;Copg;	RGD1566215	gi73532768	High		60.3967	3.25577	0.708589	1	2	622.895	1244.78	0.430021	51.4914	7910	7910	MS2	20/22	198.RAW
SIATTLIDDTSSEVLDELYR	1	NP_001100857;	NP_001100857	Tnfaip8;	Tnfaip8	gi157823071	High		60.5931	4.08743	0.508557	1	3	747.71	2241.11	0.392497	54.4738	8668	8668	MS2	27/76	196.RAW
SIcTTVLELLDK	1	NP_037185;	NP_037185	Ywhaq;	Ywhaq	gi6981712	High	C3(Carbamidomethyl)	49.8181	3.66305	0.467213	1	2	696.377	1391.75	1.00755	51.0761	7899	7899	MS2	18/22	201.RAW
SIESTLDDLFR	1	NP_786930;	NP_786930	Agrn;	Agrn	gi28461145	High		49.6082	3.77247	0.567639	1	2	648.328	1295.65	0.504611	50.3469	7718	7718	MS2	17/20	198.RAW
SIISVIHLVTAAR	1	NP_620254;	NP_620254	Cdipt;	Cdipt	gi20302093	High		51.4965	2.82143	0.553191	1	2	690.422	1379.84	0.169949	45.6056	7009	7009	MS2	18/24	196.RAW
SILFVPTSAPR	1	NP_001012197;	NP_001012197	Hsp90b1;	Hsp90b1	gi210032365	High		24.2343	3.1085	0.405145	1	2	594.343	1187.68	0.659645	40.5392	5885	5885	MS2	15/20	201.RAW
SILLSVPLLVVDNK	1	NP_001128012;	NP_001128012	Copa;	Copa	gi197384345	High		46.816	3.94231	0.761421	1	2	755.467	1509.93	1.02789	51.4726	7907	7907	MS2	21/26	198.RAW
SINNSLVVGQK	1	NP_062259;	NP_062259	Tgm2;	Tgm2	gi42476287	High		35.4554	3.24947	0.48	1	2	579.827	1158.65	-0.744934	30.0891	3497	3497	MS2	17/20	194.RAW
SINPDEAVAYGAAVQAAILSGDK	6	XP_002724720;XP_002726654;XP_001055808;XP_002727908;XP_002729623;NP_077327;	XP_002724720	LOC100364163;LOC100363133;LOC680121;Hspa8;	LOC100364163	gi13242237	High		42.1095	4.32455	0.375	1	3	754.055	2260.15	2.01773	49.1311	7576	7576	MS2	28/88	197.RAW
SIQEIQELDKDDESLR	1	NP_001007006;	NP_001007006	Arhgdia;	Arhgdia	gi55742827	High		54.5039	5.47663	0.567518	1	2	959.475	1917.94	1.22481	35.4053	4875	4875	MS2	22/30	201.RAW
SIQFVDWcPTGFK	4	XP_002726543;XP_002729502;NP_001007005;NP_001037735;	XP_002726543	LOC100363659;LOC680435;Tuba4a;Tuba1b;	LOC100363659	gi55741524;gi112984124	High	C8(Carbamidomethyl)	43.7569	3.99454	0.56391	1	2	792.88	1584.75	1.33422	45.1159	6433	6433	MS2	18/24	202.RAW
SISIIDSPGILSGEK	1	NP_647540;	NP_647540	Ehd4;	Ehd4	gi21326447	High		37.5558	4.18778	0.642005	1	2	758.418	1515.83	0.995646	42.414	6301	6301	MS2	21/28	199.RAW
SITVIGGGFLGSELAcALGR	1	NP_112646;	NP_112646	Aifm1;	Aifm1	gi25742626	High	C16(Carbamidomethyl)	51.7896	3.69507	0.662162	1	2	989.525	1978.04	0.0803716	52.6085	8420	8420	MS2	18/38	190.RAW
SIVnNGHSFNVEFDDSQDFAVLK	1	NP_062164;	NP_062164	Car2;	Car2	gi9506445	High	N4(Deamidated)	18.8096	3.67268	0.00817439	1	3	861.739	2583.2	1.14458	55.6032	8724	8724	MS2	25/88	201.RAW
SIYGERFPDENFK	1	NP_071981;	NP_071981	Ppib;	Ppib	gi11968126	High		17.8169	3.16176	0.300633	1	2	801.384	1601.76	1.10302	35.2135	4837	4837	MS2	15/24	201.RAW
SKDFQLFGSPLGK	1	NP_001013128;	NP_001013128	Tf;	Tf	gi61556986	High		32.243	3.13339	0.469649	1	2	712.383	1423.76	1.14475	40.5349	5929	5929	MS2	16/24	199.RAW
SKEAWDAGK	1	NP_058771;	NP_058771	Acat1;	Acat1	gi8392836	High		2.48353	2.76353	0.384058	1	2	496.246	991.484	0.0315676	22.162	2316	2316	MS2	14/16	196.RAW
SKINVNEIFYDLVR	2	NP_599173;NP_001005765;	NP_599173	Rap1b;Rap1a;	Rap1b	gi52138628	High		56.3996	4.1866	0.522673	1	3	570.646	1709.92	0.102401	48.6775	7446	7446	MS2	31/52	201.RAW
SLADELALVDVLEDK	1	NP_036727;	NP_036727	Ldhb;	Ldhb	gi6981146	High		39.4216	4.46461	0.522422	1	2	815.433	1629.86	0.344169	51.4257	7997	7997	MS2	20/28	195.RAW
SLADELALVDVLEDKLK	1	NP_036727;	NP_036727	Ldhb;	Ldhb	gi6981146	High		61.9963	4.18228	0.598086	1	2	936.024	1871.04	1.55926	52.6635	8427	8427	MS2	24/32	188.RAW
SLADLTAVDVPTR	1	NP_001099959;	NP_001099959	Ndufs3;	Ndufs3	gi157817227	High		48.6077	3.3166	0.509036	1	2	679.37	1357.73	0.34787	39.2607	5638	5638	MS2	19/24	201.RAW
SLcPVSWVSAWDDR	3	XP_001058263;XP_002729527;NP_001138745;	XP_001058263	LOC681754;LOC688869;	LOC681754	gi223718723	High	C3(Carbamidomethyl)	40.5442	3.2193	0.487578	1	2	839.38	1677.75	-9.21331	47.4996	6883	6883	MS2	17/26	202.RAW
SLDLDGIIADVK	1	NP_001041335;	NP_001041335	Krt7;	Krt7	gi114145513	High		61.0933	3.82759	0.637076	1	2	629.849	1258.69	0.606634	45.5638	6987	6987	MS2	18/22	200.RAW
SLDLDSIIAEVK	7	XP_001065013;XP_002727023;XP_002727027;NP_001008825;NP_001094477;NP_001008828;NP_899162;	XP_001065013	LOC683295;LOC100365213;LOC683720;Kb15;LOC683313;Krt75;Krt5;	LOC683295	gi238054406;gi109482941;gi293348972;gi114145409;gi57012352;gi50233797	High		48.673	4.11891	0.65534	1	2	651.862	1302.72	0.425681	47.79	6938	6938	MS2	19/22	202.RAW
SLDLFNcEVTNLNAYR	1	NP_037035;	NP_037035	Anp32a;	Anp32a	gi6978499	High	C7(Carbamidomethyl)	61.111	4.43806	0.470721	1	2	964.963	1928.92	0.636242	45.0498	6898	6898	MS2	23/30	196.RAW
SLEAEILQLQEELASSER	1	NP_113708;	NP_113708	Myh10;	Myh10	gi13928704	High		64.8512	5.01172	0.628743	1	2	1023.02	2045.04	1.21397	52.4956	8196	8196	MS2	23/34	195.RAW
SLEEIYLFSLPIK	12	XP_002724641;XP_002725737;XP_002727117;XP_002727211;XP_002727212;XP_002727213;XP_002727778;XP_001067094;XP_002730045;XP_002730046;XP_002730047;NP_114026;	XP_002724641	RGD1560789;LOC687872;LOC688473;LOC100360710;Rps2;	RGD1560789	gi293339981	High		20.2953	3.121	0.378205	2	2	776.438	1551.87	1.13969	52.1338	8239	8239	MS2	17/24	200.RAW
SLLQALNEVK	1	NP_062099;	NP_062099	Dync1h1;	Dync1h1	gi148491097	High		32.2303	3.30684	0.374622	1	2	557.827	1114.65	0.0671194	42.1426	6398	6398	MS2	15/18	193.RAW
SLLVIPNTLAVNAAQDSTDLVAK	3	XP_001075489;XP_575602;NP_036802;	XP_001075489	RGD1562716;Tcp1;	RGD1562716	gi293346925	High		108.795	4.58232	0.59607	1	2	1177.15	2353.3	1.75497	47.816	6943	6943	MS2	26/44	202.RAW
SLLVTELGSSR	1	NP_114446;	NP_114446	Impa1;	Impa1	gi14091736	High		34.3055	3.01671	0.460265	1	2	581.327	1161.65	0.171572	37.5799	5439	5439	MS2	15/20	196.RAW
SLNPQLGTDADKEQWK	3	XP_002725669;XP_576374;NP_058721;	XP_002725669	LOC100364670;RGD1562690;Ldha;	LOC100364670	gi8393706	High		81.5485	4.31024	0.438515	1	2	915.456	1829.91	1.25562	32.4835	4286	4286	MS2	19/30	201.RAW
SLNPQLGTDADKEQWKDVHK	3	XP_002725669;XP_576374;NP_058721;	XP_002725669	LOC100364670;RGD1562690;Ldha;	LOC100364670	gi8393706	High		34.2131	3.6409	0.480769	1	3	770.389	2309.15	0.573905	30.0338	3828	3828	MS2	27/76	195.RAW
SLSEGYPTAQHEK	1	NP_037023;	NP_037023	Acadvl;	Acadvl	gi6978435	High		29.3471	2.82761	0.35689	1	2	723.847	1446.69	0.147596	24.757	2717	2717	MS2	15/24	170.RAW
SLSQNYGVLK	1	NP_058865;	NP_058865	Prdx2;	Prdx2	gi8394432	High		35.0752	2.7813	0.18705	1	2	554.803	1108.6	-0.0670452	32.2608	4393	4393	MS2	14/18	184.RAW
sLSTSGESLYHVLGLDK	1	NP_077075;	NP_077075	Dnajc5;	Dnajc5	gi13162361	High	S1(Phospho)	32.1665	3.01499	0.00332226	1	2	943.451	1885.9	0.697378	46.5577	7193	7193	MS2	23/64	196.RAW
SLTNDWEDHLAVK	1	NP_001004082;	NP_001004082	Hsp90ab1;	Hsp90ab1	gi148747365	High		54.3671	4.00483	0.35	1	2	764.376	1527.74	0.293893	37.364	5321	5321	MS2	17/24	198.RAW
SLVNELTFTAR	1	NP_072116;	NP_072116	Ech1;	Ech1	gi12018256	High		45.8466	3.30257	0.539394	1	2	625.841	1250.67	0.208395	41.0928	6124	6124	MS2	17/20	200.RAW
SLYHDITGDTSGDYRK	1	NP_001011918;	NP_001011918	Anxa11;	Anxa11	gi58865414	High		24.5806	3.73742	0.57754	1	3	609.956	1827.85	1.32029	30.6223	3933	3933	MS2	31/60	197.RAW
SLYYFIQQDTK	1	NP_063970;	NP_063970	Anxa2;	Anxa2	gi9845234	High		47.6156	4.00935	0.416459	1	2	703.354	1405.7	0.119137	40.3511	5503	5503	MS2	17/20	202.RAW
SNAAAYLQHLcYR	1	NP_001101210;	NP_001101210	Ctnnd1;	Ctnnd1	gi157820047	High	C11(Carbamidomethyl)	61.1794	3.70611	0.568733	1	2	783.878	1566.75	0.864221	35.4477	5108	5108	MS2	17/24	182.RAW
SNAHYNLQNAFNLAEQHLGLTK	1	NP_001013148;	NP_001013148	Sptbn1;	Sptbn1	gi61557085	High		79.5735	5.81967	0.560137	1	3	828.419	2483.24	0.507134	44.4046	6859	6859	MS2	33/84	182.RAW
SNEAQAIETAR	2	XP_001066426;NP_446380;	XP_001066426	LOC683536;Ube2n;	LOC683536	gi109501144	High		22.5979	3.6154	0.494475	1	2	595.294	1189.58	0.141996	26.1631	2642	2642	MS2	17/20	202.RAW
SNEEGSEEKGPEVK	2	XP_001065560;XP_232745;	XP_001065560	Sfn;	Sfn	gi109477443	High		30.435	3.21243	0.4081	1	2	759.85	1518.69	0.187642	20.9745	1974	1974	MS2	17/26	197.RAW
SNEYQLIDcAQYFLDKIDVIK	2	NP_068617;NP_062005;	NP_068617	Gnas;	Gnas	gi9506737	High	C9(Carbamidomethyl)	18.7812	4.39483	0.469248	1	3	859.099	2575.28	2.33904	54.2808	8523	8523	MS2	28/80	195.RAW
SNLAYDIVQLPTGLTGIK	1	NP_705893;	NP_705893	Hspa4;	Hspa4	gi24025637	High		58.8206	5.48561	0.542805	1	2	952.032	1903.06	1.44016	48.8961	7623	7623	MS2	23/34	200.RAW
SnMPK	3	NP_598258;NP_001106874;NP_445931;	NP_598258	Lnpep;Pola1;	Lnpep	gi281604221	High	N2(Deamidated)	6.92468	0.69554	0.214286	1	1	577.265	577.265	-0.602527	66.9312	9492	9492	MS2	4/8	174.RAW
snNyLVQISDIKARqAETDR	1	XP_236312;	XP_236312	RGD1566296;	RGD1566296	gi293361165	High	S1(Phospho), N2(Deamidated), Y4(Phospho), Q15(Deamidated)	1	3.49194	0.0229226	1	3	828.371	2483.1	5.15496	48.3763	7487	7487	MS2	32/188	181.RAW
SPDFTNENPLETR	1	NP_036636;	NP_036636	Atp1a1;	Atp1a1	gi6978543	High		42.3429	3.97456	0.483627	1	2	760.355	1519.7	-0.128488	35.9182	4978	4978	MS2	19/24	201.RAW
SPFTVGVAAPLDLSK	1	NP_001100758;	NP_001100758	Flnb;	Flnb	gi157818975	High		35.5105	3.78592	0.585752	1	2	751.417	1501.83	0.370519	43.039	6065	6065	MS2	21/28	194.RAW
SPLITAWPEELISK	1	NP_001100168;	NP_001100168	H6pd;	H6pd	gi157821675	High		43.0516	3.8106	0.425197	1	2	792.439	1583.87	1.51378	48.6382	7495	7495	MS2	18/26	199.RAW
SPPGQVTEAVK	1	NP_036630;	NP_036630	Akr1b1;	Akr1b1	gi6978491	High		63.6208	3.22915	0.501548	1	2	556.801	1112.6	0.311885	25.9931	2608	2608	MS2	15/20	202.RAW
SPYLYPLYGLGELPQGFAR	2	NP_058972;NP_058784;	NP_058972	Gdi2;Gdi1;	Gdi2	gi40254781	High		19.9893	3.82203	0.379581	1	3	714.374	2141.11	0.993644	51.2768	7937	7937	MS2	26/72	201.RAW
SQDAEVGDGTTSVTLLAAEFLK	1	NP_001100073;	NP_001100073	Cct7;	Cct7	gi157819651	High		68.4037	5.59153	0.642218	1	2	1126.57	2252.13	2.20397	52.2443	8118	8118	MS2	26/42	201.RAW
SQEcYFDPELYR	1	NP_446418;	NP_446418	Lamc1;	Lamc1	gi281371490	High	C4(Carbamidomethyl)	46.7759	3.62869	0.493113	1	2	803.846	1606.69	0.745076	39.7622	5944	5944	MS2	15/22	193.RAW
SQFEELcAELLQK	1	NP_001011901;	NP_001011901	Hsph1;	Hsph1	gi58865372	High	C7(Carbamidomethyl)	26.2329	3.40519	0.501466	1	2	797.893	1594.78	0.0254211	43.6944	6531	6531	MS2	17/24	198.RAW
SQFTITPGSEQIR	1	NP_077374;	NP_077374	Aco2;	Aco2	gi40538860	High		28.3361	3.32992	0.561562	1	2	732.378	1463.75	0.33882	33.9507	4725	4725	MS2	17/24	200.RAW
SQSSDTEQPSPTSGGGK	1	NP_001008325;	NP_001008325	Eif4b;	Eif4b	gi56605726	High		86.2712	5.15379	0.532039	1	2	825.367	1649.73	1.1353	20.3216	1819	1819	MS2	25/32	201.RAW
SQTGVGDQTTQNTR	1	NP_446327;	NP_446327	Exoc4;	Exoc4	gi213688367	High		66.6828	3.14482	0.506369	1	2	746.854	1492.7	1.20302	19.9036	1889	1889	MS2	20/26	185.RAW
SQVGGQVSVEVDSTPGIDLAK	1	NP_955792;	NP_955792	Krt19;	Krt19	gi42409519	High		20.5456	3.13276	0.514377	1	2	1043.54	2086.08	4.7257	63.9027	9385	9385	MS2	17/40	172.RAW
SRLEQEIATYR	1	NP_955792;	NP_955792	Krt19;	Krt19	gi42409519	High		46.2126	3.48925	0.412607	1	2	683.36	1365.71	0.0399073	31.1282	4150	4150	MS2	16/20	200.RAW
SRVESTEQLIEIASR	1	NP_446418;	NP_446418	Lamc1;	Lamc1	gi281371490	High		36.7036	3.8201	0.335079	1	3	573.307	1717.91	-0.348398	37.6318	5373	5373	MS2	26/56	198.RAW
SSEDLLSALQK	2	XP_001061392;XP_236444;	XP_001061392	Myo6;	Myo6	gi293349343	High		30.2766	3.56931	0.411765	1	2	595.818	1190.63	2.17746	40.3772	6063	6063	MS2	18/20	193.RAW
SSEIEQAVQSLDR	3	XP_001059654;XP_576552;NP_001032856;	XP_001059654	RGD1560362;Arpc5l;	RGD1560362	gi109487031	High		62.3456	3.60337	0.419444	1	2	731.363	1461.72	0.600915	39.9579	5804	5804	MS2	20/24	197.RAW
SSFFVNGLTLGGqK	1	NP_071956;	NP_071956	Pfn1;	Pfn1	gi42476144	High	Q13(Deamidated)	28.4326	3.43855		2	2	728.378	1455.75	1.14856	44.0811	6233	6233	MS2	18/26	202.RAW
SSFRTLGSLKTALPLVPVIALSAtAssSIR	3	XP_001059940;XP_002725246;XP_002728460;	XP_001059940	RGD1564788;	RGD1564788	gi293342482	High	T24(Phospho), S26(Phospho), S27(Phospho)	1	3.87479	0.0180879	1	3	1095.22	3283.64	-1.68765	42.4311	6305	6305	MS2	42/284	183.RAW
SSGGFVWAcK	1	NP_001014183;	NP_001014183	Idh2;	Idh2	gi62079055	High	C9(Carbamidomethyl)	36.0421	3.29123	0.440729	1	2	549.755	1098.5	-0.0324003	34.9011	4911	4911	MS2	16/18	200.RAW
SSGSPYGGGYGSGGGSGGYGSR	4	XP_002729222;NP_937765;NP_001104764;NP_001104765;	XP_002729222	LOC100360986;Hnrnpa3;	LOC100360986	gi293357875	High		118.215	4.30568	0.682135	1	2	955.9	1910.79	1.49309	27.155	3337	3337	MS2	25/42	196.RAW
SSITPGTVLIILTGR	3	XP_002725971;XP_001060376;NP_446423;	XP_002725971	LOC100364217;LOC681117;Rpl6;	LOC100364217	gi162287391	High		92.4833	4.07541	0.536765	1	2	764.46	1527.91	1.37701	52.589	7831	7831	MS2	22/28	202.RAW
SSLEGPTILDIEK	1	NP_001100987;	NP_001100987	Cyfip1;	Cyfip1	gi157822937	High		21.4264	3.23393	0.495356	1	2	701.378	1401.75	0.448749	41.2237	6228	6228	MS2	16/24	193.RAW
SSLISALFR	1	NP_596902;	NP_596902	Abcc4;	Abcc4	gi61097902	High		32.8488	3.12266	0.378205	1	2	497.29	993.573	0.123066	47.4724	7226	7226	MS2	15/16	198.RAW
SSLSSAQADFNQLAELDR	1	NP_741984;	NP_741984	Sptan1;	Sptan1	gi31543764	High		86.8793	4.99711	0.418	1	2	976.473	1951.94	1.27906	42.7862	5978	5978	MS2	25/34	202.RAW
SSLSSSSPSAGDTVTEK	1	NP_001008519;	NP_001008519	Lrpprc;	Lrpprc	gi56605990	High		19.2809	3.64304	0.543956	1	2	820.388	1639.77	1.19925	25.7959	3173	3173	MS2	19/32	193.RAW
SSPQFGVTLVTYELLQR	2	XP_002726232;XP_002729213;	XP_002726232	Slc25a12;LOC100360985;	Slc25a12	gi293346045	High		99.2477	4.44296	0.509009	1	2	969.521	1938.03	0.859808	50.1861	7423	7423	MS2	23/32	194.RAW
SSTSAITPFVWLDVGSIPGR	1	NP_001026825;	NP_001026825	Manba;	Manba	gi72255543	High		73.4909	5.28648	0.63327	1	2	1045.55	2090.09	0.847885	52.772	7865	7865	MS2	23/38	202.RAW
SSTVAPTLPGEVR	1	NP_036664;	NP_036664	Cp;	Cp	gi6978695	High		13.7399	3.03379	0.39934	1	2	657.356	1313.71	-0.402956	33.167	4117	4117	MS2	15/24	194.RAW
SSVPIVNLKDEVLSPSWDTLFSGSQGQLHSGAR	1	NP_445941;	NP_445941	Col18a1;	Col18a1	gi309319796	High		36.5647	3.95063	0.336709	1	4	878.702	3511.79	1.36068	48.15	7005	7005	MS2	50/192	202.RAW
SSVSGVVATVFGATGFLGR	1	NP_001094222;	NP_001094222	Ndufa9;	Ndufa9	gi198278533	High		36.1431	5.0282	0.630219	1	2	906.487	1811.97	1.42258	53.3555	8466	8466	MS2	24/36	200.RAW
STAGDTHLGGEDFDNR	7	XP_002724720;XP_002726654;XP_001055808;XP_002727908;XP_002729623;NP_077327;NP_068635;	XP_002724720	LOC100364163;LOC100363133;LOC680121;Hspa8;Hspa2;	LOC100364163	gi11177910;gi13242237	High		57.4284	4.00232	0.5725	1	2	846.367	1691.73	0.993789	28.1836	3058	3058	MS2	21/30	202.RAW
stAtKLLLVLAEsHQEILILLR	1	NP_001100562;	NP_001100562	Iqcb1;	Iqcb1	gi157820797	High	S1(Phospho), T2(Phospho), T4(Phospho), S13(Phospho)	1	3.74684	0.152	1	4	696.097	2781.36	8.53728	42.1603	6349	6349	MS2	63/432	184.RAW
STGEAFVQFASQEIAEK	2	NP_543172;NP_001014041;	NP_543172	Hnrph1;Hnrnph2;	Hnrph1	gi18266700	High		52.2632	5.02473	0.565737	1	2	921.451	1841.9	1.97621	43.2202	6063	6063	MS2	21/32	202.RAW
STIGVEFATR	2	NP_112414;NP_116006;	NP_112414	Rab11a;Rab11b;	Rab11a	gi14249144	High		56.4144	2.78904	0.598566	1	2	540.788	1080.57	0.410853	34.4145	4808	4808	MS2	16/18	196.RAW
STLEVLQLFPINIK	1	NP_001034115;	NP_001034115	Ubr4;	Ubr4	gi84781733	High		34.4927	3.56393	0.485955	1	2	807.978	1614.95	1.50525	54.1068	8527	8527	MS2	18/26	193.RAW
StLFVPRLPASyAtWMGKIHSKEHFK	1	NP_001009641;	NP_001009641	Pepd;	Pepd	gi57528238	High	T2(Phospho), Y12(Phospho), T14(Phospho)	1	3.48012	0.149425	1	4	818.632	3271.51	3.09957	40.8349	6165	6165	MS2	49/366	182.RAW
STLINSLFLTDLYPER	1	NP_476489;	NP_476489	Sept2;	Sept2	gi16924010	High		71.6998	4.10676	0.586375	1	2	941.504	1882	2.29878	51.9241	7707	7707	MS2	19/30	202.RAW
STLINSLFLTDLYSPEYPGPSHR	2	NP_072138;NP_001107212;	NP_072138	Sept7;	Sept7	gi166091429	High		20.3784	4.16957	0.450839	1	3	869.775	2607.31	0.504576	50.1203	7373	7373	MS2	24/88	202.RAW
STLNEIYFGK	1	NP_001005903;	NP_001005903	Capzb;	Capzb	gi54400732	High		53.6133	2.78594	0.580645	1	2	586.303	1171.6	0.00984392	37.9267	5530	5530	MS2	14/18	184.RAW
STnGDTFLGGEDFDQALLR	1	NP_001094128;	NP_001094128	Hspa9;	Hspa9	gi154816168	High	N3(Deamidated)	48.6997	3.64055	0.156593	1	2	1028.98	2056.95	1.27695	46.7753	7088	7088	MS2	14/36	201.RAW
STNSEETIEDEFNTVLLAVGR	1	NP_113802;	NP_113802	Txnrd1;	Txnrd1	gi78191795	High		44.0666	5.11154	0.547945	1	2	1162.57	2324.13	0.508209	53.8501	8555	8555	MS2	24/40	200.RAW
SVDPTLALSVYLR	1	NP_062172;	NP_062172	Cltc;	Cltc	gi9506497	High		38.1722	3.06439	0.683007	1	2	717.404	1433.8	0.554804	46.6503	7195	7195	MS2	19/24	200.RAW
SVEVSDPVPAGDAVK	1	NP_062259;	NP_062259	Tgm2;	Tgm2	gi42476287	High		32.5776	3.66288	0.409836	1	2	735.378	1469.75	0.68983	32.0287	3841	3841	MS2	21/28	202.RAW
SVILEAFSSPSEEVK	1	NP_446456;	NP_446456	Cand1;	Cand1	gi16758920	High		40.6122	4.11822	0.548544	1	2	811.421	1621.83	1.23975	41.9628	6363	6363	MS2	19/28	193.RAW
SVLDAAQIVGLNcLR	1	NP_001011901;	NP_001011901	Hsph1;	Hsph1	gi58865372	High	C13(Carbamidomethyl)	29.3271	4.32809	0.540416	1	2	814.943	1628.88	0.386094	45.426	6960	6960	MS2	19/28	200.RAW
SVLVDFLIGSGLK	1	NP_001013902;	NP_001013902	Isyna1;	Isyna1	gi189163481	High		66.1263	3.94884	0.718987	1	2	674.398	1347.79	0.871805	52.3507	8137	8137	MS2	20/24	201.RAW
SVNESLNNLFITEEDYQALR	1	NP_062172;	NP_062172	Cltc;	Cltc	gi9506497	High		94.0658	5.62836	0.611012	1	2	1178.08	2355.15	2.13722	46.6154	7057	7057	MS2	23/38	201.RAW
SVSAFAPIcNPVLcPWGK	1	NP_001099521;	NP_001099521	Esd;	Esd	gi157823267	High	C9(Carbamidomethyl), C14(Carbamidomethyl)	62.6789	4.18629	0.536993	1	2	1002	2002.99	0.787913	47.1716	6822	6822	MS2	17/34	202.RAW
SVSIGYLLVK	2	XP_001076134;XP_225043;	XP_001076134	Col4a2;	Col4a2	gi293354350	High		49.9564	3.2261	0.773994	1	2	539.829	1078.65	0.312683	43.205	6399	6399	MS2	16/18	201.RAW
SVSSPLLSTDAVSFLR	1	NP_001101978;	NP_001101978	Eps8l2;	Eps8l2	gi157817722	High		39.7435	3.61659	0.430939	1	2	839.956	1678.9	1.7863	47.3328	7253	7253	MS2	15/30	199.RAW
SVTEQGAELSNEER	1	NP_037143;	NP_037143	Ywhaz;	Ywhaz	gi62990183	High		69.948	4.52494	0.553097	1	2	774.861	1548.72	0.853688	27.1425	3190	3190	MS2	21/26	201.RAW
SVTNEDVTQEQLGGAK	1	NP_058726;	NP_058726	Pccb;	Pccb	gi148747119	High		38.5554	4.62516	0.531317	1	2	838.412	1675.82	1.66988	29.2208	3636	3636	MS2	21/30	199.RAW
SYEAYVLNIIR	1	NP_037245;	NP_037245	Atp1b1;	Atp1b1	gi148747253	High		55.2779	3.4645	0.471098	1	2	670.864	1340.72	0.244424	45.8695	6578	6578	MS2	17/20	202.RAW
SYELPDGQVITIGNER	10	XP_002725368;XP_002728578;XP_002729242;NP_062085;NP_001099879;NP_112406;NP_001120921;NP_062056;NP_037025;NP_112266;	XP_002725368	LOC684969;LOC100361457;Acta1;Actbl2;Actb;Actg1;Actc1;Actg2;Acta2;	LOC684969	gi157823033;gi77993370;gi13592133	High		21.4225	3.22642	0.321981	1	2	895.948	1790.89	-2.09958	56.2827	8484	8484	MS2	18/30	202.RAW
SYEPQEDPGVK	1	NP_113999;	NP_113999	Taldo1;	Taldo1	gi42476292	High		21.6294	3.12857	0.600639	1	2	624.791	1248.57	0.151524	25.7345	2940	2940	MS2	15/20	195.RAW
SYGQLDLFPTR	1	NP_036734;	NP_036734	Muc1;	Muc1	gi196115501	High		55.2181	3.01024	0.614618	1	2	648.833	1296.66	0.416282	41.4422	6195	6195	MS2	17/20	196.RAW
SYYYAISDFAVGGR	1	NP_446418;	NP_446418	Lamc1;	Lamc1	gi281371490	High		41.8071	3.87762	0.548969	1	2	784.874	1568.74	1.36326	43.0305	6422	6422	MS2	21/26	199.RAW
TAEEEDEADPKR	1	NP_114181;	NP_114181	Ptms;	Ptms	gi14010875	High		36.2085	2.74751	0.483636	1	2	695.31	1389.61	-0.585166	18.5551	1648	1648	MS2	15/22	196.RAW
TAESSAVAATK	1	NP_001100242;	NP_001100242	Ndufa7;	Ndufa7	gi325974480	High		55.2319	3.43594	0.546512	1	2	518.27	1035.53	0.406352	22.3257	2245	2245	MS2	17/20	197.RAW
TAESSAVAATKR	1	NP_001100242;	NP_001100242	Ndufa7;	Ndufa7	gi325974480	High		67.0764	3.33809	0.428144	1	2	596.32	1191.63	0.212263	22.2122	2221	2221	MS2	20/22	197.RAW
TAFDEAIAELDTLNEDSYK	1	NP_037185;	NP_037185	Ywhaq;	Ywhaq	gi6981712	High		54.1086	3.6385	0.491758	1	3	715.667	2144.99	0.286133	49.5547	7762	7762	MS2	29/72	196.RAW
TAFDEAIAELDTLSEESYK	1	NP_037143;	NP_037143	Ywhaz;	Ywhaz	gi62990183	High		11.9598	3.87339	0.392765	1	3	711.336	2131.99	0.665082	52.7358	8207	8207	MS2	26/72	201.RAW
TAPLLLSYYLIK	1	NP_001101214;	NP_001101214	Nup160;	Nup160	gi157820171	High		36.8211	3.43043	0.498542	1	2	697.919	1394.83	0.956944	51.0261	8025	8025	MS2	14/22	193.RAW
TAPYVVTGSVDQTVK	1	NP_113951;	NP_113951	Pafah1b1;	Pafah1b1	gi13929078	High		38.2219	3.31194	0.465257	1	2	782.915	1564.82	0.424326	33.71	4566	4566	MS2	17/28	199.RAW
TASNVEEAFINTAK	1	NP_113906;	NP_113906	Rab2a;	Rab2a	gi13929006	High		71.1623	4.43316	0.602709	1	2	747.876	1494.75	1.41948	37.2572	5245	5245	MS2	19/26	201.RAW
TASTNSTAQAR	2	XP_001067408;XP_578287;	XP_001067408	Gng12;	Gng12	gi109473637	High		53.7923	3.21407	0.52648	1	2	554.273	1107.54	0.161438	9.04404	756	756	MS2	16/20	197.RAW
TAVETAVLLLR	1	NP_954522;	NP_954522	Cct3;	Cct3	gi40018616	High		37.4802	3.73579	0.34492	1	2	593.364	1185.72	0.557883	43.631	6145	6145	MS2	19/20	202.RAW
TAVVVGTITDDVR	1	NP_112364;	NP_112364	Rpl18;	Rpl18	gi13592057	High		52.5369	2.953	0.281356	1	2	673.37	1345.73	0.260263	35.9396	5160	5160	MS2	20/24	189.RAW
TcAELVQEATR	2	NP_872609;NP_001076049;	NP_872609	Nit1;	Nit1	gi128485844	High	C2(Carbamidomethyl)	60.9147	3.86821	0.571059	1	2	639.311	1277.62	-0.159145	30.3509	3986	3986	MS2	18/20	196.RAW
TcDISFSDPDDLLNFK	1	NP_001101941;	NP_001101941	Ube2m;	Ube2m	gi157817518	High	C2(Carbamidomethyl)	62.6771	4.99513	0.578	1	2	943.928	1886.85	1.00786	46.8623	7143	7143	MS2	22/30	197.RAW
TcGFDFSGALEDISK	1	NP_037309;	NP_037309	Got2;	Got2	gi6980972	High	C2(Carbamidomethyl)	41.2916	4.3342	0.612009	1	2	823.873	1646.74	0.887499	45.9093	6921	6921	MS2	19/28	201.RAW
TcLLIVFSK	4	NP_071987;NP_872611;NP_001099931;NP_476473;	NP_071987	Rhob;RSA-14-44;Rhoc;Rhoa;	Rhob	gi16923986	High	C2(Carbamidomethyl)	42.8638	3.21715	0.39441	1	2	540.81	1080.61	-0.108415	44.0304	6700	6700	MS2	14/16	196.RAW
TcVADENAENcDK	1	NP_599153;	NP_599153	Alb;	Alb	gi158138568	High	C2(Carbamidomethyl), C11(Carbamidomethyl)	61.3748	4.40522	0.585034	1	2	763.299	1525.59	0.949541	22.3065	2204	2204	MS2	21/24	201.RAW
TcVDINEcVLDPGK	1	NP_114013;	NP_114013	Fbn1;	Fbn1	gi13929178	High	C2(Carbamidomethyl), C8(Carbamidomethyl)	57.528	4.0809	0.411765	1	2	810.375	1619.74	1.10252	36.4073	5134	5134	MS2	20/26	198.RAW
TDDYLDQPcLETINR	1	NP_058784;	NP_058784	Gdi1;	Gdi1	gi71534276	High	C9(Carbamidomethyl)	16.3489	3.97095	0.403023	1	2	926.924	1852.84	1.09144	38.063	5444	5444	MS2	18/28	199.RAW
TDGcHAYLSK	1	NP_071778;	NP_071778	Cap1;	Cap1	gi59709467	High	C4(Carbamidomethyl)	22.921	2.81085	0.30605	1	2	576.261	1151.51	-0.489273	22.0561	2229	2229	MS2	11/18	177.RAW
TDGFLALYNGLSASLcR	1	NP_596909;	NP_596909	Slc25a10;	Slc25a10	gi19173788	High	C16(Carbamidomethyl)	81.3993	3.26767	0.620795	1	2	929.463	1857.92	1.57371	50.9818	8085	8085	MS2	20/32	189.RAW
TDKDTEITcSER	1	NP_612550;	NP_612550	Epcam;	Epcam	gi25742698	High	C9(Carbamidomethyl)	56.0469	3.54931	0.540845	1	2	727.826	1454.65	1.62507	21.655	2211	2211	MS2	19/22	200.RAW
TDLEKDIISDTSGEFR	1	NP_063970;	NP_063970	Anxa2;	Anxa2	gi9845234	High		78.5592	3.83418	0.537859	1	2	913.445	1825.88	0.476765	39.9664	5777	5777	MS2	24/30	201.RAW
TDLEKDIISDTSGEFRK	1	NP_063970;	NP_063970	Anxa2;	Anxa2	gi9845234	High		25.3896	4.19194	0.548926	1	3	651.997	1953.98	0.376516	37.6974	5385	5385	MS2	30/64	198.RAW
TDLLLEPYNK	1	NP_037326;	NP_037326	Myh9;	Myh9	gi6981236	High		31.5973	3.07433	0.495114	1	2	603.324	1205.64	-0.395334	37.3396	5394	5394	MS2	15/18	200.RAW
TDTVIILcR	1	NP_001004208;	NP_001004208	Cacybp;	Cacybp	gi51948388	High	C8(Carbamidomethyl)	31.8904	3.066	0.374593	1	2	545.8	1090.59	-0.315989	36.0076	5129	5129	MS2	15/16	196.RAW
TDVIILPEAVEWIK	1	NP_110463;	NP_110463	Erap1;	Erap1	gi13540638	High		33.5492	3.82512	0.472585	1	2	813.462	1625.92	1.04696	51.4934	8103	8103	MS2	20/26	193.RAW
TDYNASVSVPDSSGPER	3	XP_002725055;XP_002729522;NP_476482;	XP_002725055	LOC100364212;LOC100359916;Hnrnpk;	LOC100364212	gi16923998	High		36.4819	3.38932	0.436578	1	2	890.904	1780.8	1.45535	30.5574	4114	4114	MS2	18/32	190.RAW
TEATGVTGQASSLLSGR	1	NP_445941;	NP_445941	Col18a1;	Col18a1	gi309319796	High		99.7723	4.95044	0.630303	1	2	817.922	1634.84	0.994515	36.267	5048	5048	MS2	24/32	201.RAW
TEFLSFMNTELAAFTK	3	NP_001004095;XP_001064539;XP_225088;	NP_001004095	S100a11;RGD1563581;	S100a11	gi51854249	High		88.3582	5.03114	0.628231	1	2	925.457	1849.91	0.896271	54.1192	8112	8112	MS2	23/30	202.RAW
TENLLGSYFPK	1	NP_058960;	NP_058960	Psme1;	Psme1	gi61098214	High		23.8172	2.86663	0.397213	1	2	634.831	1268.65	2.00164	42.2963	6309	6309	MS2	14/20	176.RAW
TENPAEGKEQEEK	1	NP_062022;	NP_062022	Matr3;	Matr3	gi61889073	High		14.0251	3.07734	0.324675	1	2	744.845	1488.68	0.731752	19.1602	1652	1652	MS2	14/24	199.RAW
TETVEEPLEEDETAQEEKEEADDEAAVEEEEEEKKPK	1	NP_001012197;	NP_001012197	Hsp90b1;	Hsp90b1	gi210032365	High		18.0683	4.61071	0.344902	1	5	858.982	4290.88	0.929119	34.1351	4654	4654	MS2	55/288	199.RAW
tEVEITVsQPTSTIImHSHQLQISKAtLR	1	NP_110463;	NP_110463	Erap1;	Erap1	gi13540638	High	T1(Phospho), S8(Phospho), M16(Oxidation), T27(Phospho)	1	3.71543	0.0456989	1	3	1168.88	3504.63	1.5559	48.6933	7621	7621	MS2	43/332	193.RAW
TFAPEEISAMVLTK	1	NP_037215;	NP_037215	Hspa5;	Hspa5	gi25742763	High		76.4858	3.10984	0.463023	1	2	768.903	1536.8	0.322842	45.4206	6972	6972	MS2	21/26	196.RAW
TFcQLILDPIFK	1	NP_058941;	NP_058941	Eef2;	Eef2	gi8393296	High	C3(Carbamidomethyl)	38.035	3.89422	0.442159	1	2	747.905	1494.8	0.0632882	50.8943	8003	8003	MS2	17/22	200.RAW
TFDEIASGFR	1	NP_620182;	NP_620182	Slc2a1;	Slc2a1	gi20301952	High		52.7639	3.44732	0.657971	1	2	571.778	1142.55	0.262511	38.483	5540	5540	MS2	17/18	198.RAW
TFFPEEISSMVLTK	1	NP_068635;	NP_068635	Hspa2;	Hspa2	gi11177910	High		59.7768	3.08519	0.430421	1	2	814.916	1628.82	0.550993	48.5655	7577	7577	MS2	20/26	196.RAW
TFFSFPAVVAPFK	2	XP_001061006;XP_216152;	XP_001061006	Gars;	Gars	gi293346809	High		37.554	3.42407	0.578947	1	2	729.396	1457.78	0.880731	52.1757	8105	8105	MS2	17/24	201.RAW
TFGENYVQELLEK	1	NP_001100790;	NP_001100790	Prosc;	Prosc	gi157823503	High		25.899	3.36709	0.4273	1	2	785.394	1569.78	1.02194	46.1914	7122	7122	MS2	16/24	196.RAW
TFSHELSDFGLESTTGEIPVVAIR	1	NP_059015;	NP_059015	Pdia3;	Pdia3	gi8393322	High		34.8561	4.10869	0.357664	1	3	869.11	2605.32	0.892923	45.9914	7071	7071	MS2	33/92	200.RAW
TFTDcFNcLPIAAIVDEK	3	NP_113715;NP_037197;NP_071943;	NP_113715	Ppp1ca;Ppp1cb;Ppp1cc;	Ppp1ca	gi11968062	High	C5(Carbamidomethyl), C8(Carbamidomethyl)	59.9877	5.00766	0.558882	1	2	1057.5	2114	1.76377	50.6775	7823	7823	MS2	23/34	201.RAW
TFTTQETITNAETAK	1	NP_997475;	NP_997475	Gpi;	Gpi	gi46485440	High		72.2189	5.04691	0.580198	1	2	828.41	1655.81	0.572964	31.9513	4205	4205	MS2	22/28	199.RAW
TFVSGAcDASIK	2	XP_002730117;NP_112299;	XP_002730117	LOC100361331;Gnb2;	LOC100361331	gi29789261	High	C7(Carbamidomethyl)	43.7477	3.29445	0.446809	1	2	628.303	1255.6	0.507752	30.53	3958	3958	MS2	19/22	183.RAW
TFVSITPAEVGVLVGK	1	NP_071956;	NP_071956	Pfn1;	Pfn1	gi42476144	High		42.2075	3.99486	0.669173	1	2	808.968	1616.93	1.18167	46.7099	6735	6735	MS2	23/30	202.RAW
TFVSITPAEVGVLVGKDR	1	NP_071956;	NP_071956	Pfn1;	Pfn1	gi42476144	High		70.4118	3.74904	0.608	1	2	944.532	1888.06	1.19628	44.0151	6220	6220	MS2	16/34	202.RAW
TGAIVDVPVGDELLGR	1	NP_075581;	NP_075581	Atp5a1;	Atp5a1	gi40538742	High		45.9738	4.07147	0.5086	1	2	805.943	1610.88	1.75174	43.3787	6095	6095	MS2	23/30	202.RAW
TGAQYILLPcASALcGVSVK	2	XP_002724709;NP_001009701;	XP_002724709	LOC100365269;Itfg3;	LOC100365269	gi293339971	High	C10(Carbamidomethyl), C15(Carbamidomethyl)	74.727	4.64161	0.540948	1	2	1054.55	2108.09	0.689614	46.2776	7178	7178	MS2	25/38	193.RAW
TGEAIVDAALSALR	1	NP_001004442;	NP_001004442	Pdia6;	Pdia6	gi52345385	High		36.2542	3.41754	0.28655	1	2	693.883	1386.76	0.553653	48.2437	7023	7023	MS2	19/26	202.RAW
TGENVEDAFLEAAKK	1	NP_446041;	NP_446041	Rab14;	Rab14	gi16758368	High		18.4839	3.2115	0.336449	1	2	811.408	1621.81	1.31104	38.3091	5453	5453	MS2	16/28	201.RAW
TGGLEIDSDFGGFR	1	NP_112646;	NP_112646	Aifm1;	Aifm1	gi25742626	High		48.0571	3.6641	0.560109	1	2	735.847	1470.69	0.616003	41.7644	5819	5819	MS2	21/26	194.RAW
TGPcPPGPSPEVIIYQQLR	1	NP_620218;	NP_620218	Ptgr1;	Ptgr1	gi20302022	High	C4(Carbamidomethyl)	93.2595	4.04541	0.604938	1	2	1055.04	2109.08	1.0685	43.0436	6499	6499	MS2	23/36	200.RAW
TGQAAGFSYTDANK	7	XP_001072565;XP_002725396;XP_001058344;XP_001075173;XP_002728600;XP_001053320;NP_036971;	XP_001072565	LOC684936;LOC100363502;LOC682626;LOC690675;LOC679794;Cycs;	LOC684936	gi109490661	High		29.6344	3.82589	0.386423	1	2	715.832	1430.66	0.945132	28.757	3176	3176	MS2	18/26	202.RAW
TGQAAGFSYTDANKNK	5	XP_001072565;XP_002725396;XP_001075173;XP_002728600;NP_036971;	XP_001072565	LOC684936;LOC100363502;LOC690675;Cycs;	LOC684936	gi109490661	High		43.9497	4.47835	0.524554	1	2	836.902	1672.8	1.92651	26.2241	2655	2655	MS2	22/30	202.RAW
TGQcEcQPGITGQHcER	1	NP_446418;	NP_446418	Lamc1;	Lamc1	gi281371490	High	C4(Carbamidomethyl), C6(Carbamidomethyl), C15(Carbamidomethyl)	76.7281	4.05545	0.507389	1	3	673.281	2017.83	0.535738	23.66	2617	2617	MS2	29/64	198.RAW
TGVTGPYVLGTGLSLYFLSK	1	NP_599192;	NP_599192	Atp5f1;	Atp5f1	gi19705465	High		80.9095	5.44361	0.573529	1	2	1037.07	2073.13	1.53831	53.4003	8369	8369	MS2	23/38	197.RAW
THLPGFVEQAGALK	1	NP_446062;	NP_446062	Prdx5;	Prdx5	gi16758404	High		58.928	3.31651	0.487952	1	2	734.402	1467.8	0.379349	36.1824	4684	4684	MS2	17/26	202.RAW
THLVQALQTQPASWAPGQER	1	NP_445779;	NP_445779	Clcnka;	Clcnka	gi16758030	High		47.7827	4.47898	0.520089	1	3	740.051	2218.14	0.447668	36.516	5155	5155	MS2	34/76	198.RAW
THPEWQVATEPIATWQNVQAAGTQK	1	NP_001100072;	NP_001100072	Dguok;	Dguok	gi157819621	High		13.5112	4.29201	0.508159	1	3	931.133	2791.39	1.8753	41.1689	6140	6140	MS2	29/96	196.RAW
THSDQFLVSFK	1	NP_446277;	NP_446277	Atp5c1;	Atp5c1	gi39930503	High		67.0449	2.92404	0.582192	1	2	654.833	1308.66	0.972138	36.871	5230	5230	MS2	16/20	183.RAW
THTQDAVPLTLGQEFSGYVQQVQYAMER	1	NP_058701;	NP_058701	Fh1;	Fh1	gi158186722	High		1	4.11387	0.384428	1	3	1066.19	3196.54	1.6224	52.9255	8387	8387	MS2	23/108	196.RAW
TIAQDYGVLKADEGISFR	3	XP_002726107;XP_002729147;NP_476455;	XP_002726107	LOC100365936;LOC100363379;Prdx1;	LOC100365936	gi16923958	High		90.7997	3.91364	0.588235	1	2	992.014	1983.02	1.21339	40.2075	5969	5969	MS2	20/34	184.RAW
TIDIEPDIEALLSK	1	NP_110453;	NP_110453	Gpx1;	Gpx1	gi145275165	High		23.2323	3.30791	0.383686	1	2	778.925	1556.84	0.85169	50.6146	7812	7812	MS2	17/26	201.RAW
TIEAEAAHGTVTR	1	NP_001014183;	NP_001014183	Idh2;	Idh2	gi62079055	High		66.7768	3.46697	0.587896	1	2	678.35	1355.69	0.466847	25.3408	2477	2477	MS2	18/24	202.RAW
TIEYLEEVAVNFAK	1	NP_570839;	NP_570839	Hadha;	Hadha	gi148747393	High		63.4622	4.26469	0.57277	1	2	813.426	1625.84	1.06921	48.8386	7169	7169	MS2	20/26	194.RAW
TIGGGDDSFNTFFSETGAGK	5	NP_001035097;NP_001011995;NP_071634;NP_001037735;NP_001019507;	NP_001035097	Tuba3a;Tuba1c;Tuba1a;Tuba1b;Tuba3b;	Tuba3a	gi112984124;gi11560133;gi58865558	High		57.5331	5.17001	0.60735	1	2	1004.45	2007.9	1.68867	43.0456	6030	6030	MS2	22/38	202.RAW
TIIPLISQcTPK	1	NP_112413;	NP_112413	Mdh2;	Mdh2	gi42476181	High	C9(Carbamidomethyl)	69.8085	3.13594	0.707006	1	2	685.889	1370.77	-0.332476	40.3966	5512	5512	MS2	18/22	202.RAW
TILSNQTVDIPENVDITLK	7	NP_001007599;XP_001067310;XP_002725578;XP_002726120;XP_002728154;XP_224924;XP_002729193;	NP_001007599	Rpl9;RGD1561928;LOC100364457;LOC100364388;LOC100362838;LOC100360449;	Rpl9	gi293343784	High		19.661	4.15447		2	2	1057.07	2113.14	0.779484	43.745	6503	6503	MS2	19/36	201.RAW
TILSNQTVnIPENVDITLK	2	XP_001074676;XP_345601;	XP_001074676	RGD1561789;	RGD1561789	gi109477682	High	N9(Deamidated)	19.661	4.15447	0	1	2	1057.07	2113.14	0.781376	43.745	6503	6503	MS2	19/36	201.RAW
TINEVENQILTR	2	NP_113863;NP_112267;	NP_113863	Actn4;Actn1;	Actn4	gi77539778	High		46.4098	3.30988	0.528701	1	2	715.386	1429.76	0.158632	35.9914	5130	5130	MS2	17/22	200.RAW
TINLYPLTNYTFGTK	1	NP_001034093;	NP_001034093	Nudt21;	Nudt21	gi84781636	High		14.7039	3.28237	0.420732	1	2	873.46	1745.91	0.789126	45.9166	7069	7069	MS2	17/28	196.RAW
TIQFVDWcPTGFK	5	NP_001019510;NP_001035097;NP_001011995;NP_071634;NP_001019507;	NP_001019510	Tuba8;Tuba3a;Tuba1c;Tuba1a;Tuba3b;	Tuba8	gi66730465;gi11560133;gi58865558	High	C8(Carbamidomethyl)	40.8792	3.33487	0.48048	1	2	799.888	1598.77	0.84877	45.3314	6475	6475	MS2	16/24	202.RAW
TISSDEVLQWLPEEAR	1	NP_001121021;	NP_001121021	Llgl2;	Llgl2	gi189011675	High		20.6855	3.24825	0.295385	1	2	936.972	1872.94	1.96285	46.9877	7188	7188	MS2	19/30	199.RAW
TISSSLAVVDLIDAIQPGcINYDLVK	1	NP_112346;	NP_112346	Pls3;	Pls3	gi209954804	High	C19(Carbamidomethyl)	1	4.51899	0.353982	1	3	935.496	2804.47	-0.440081	54.5666	8578	8578	MS2	29/100	195.RAW
TITLEVEPSDTIENVK	12	XP_002724551;XP_002724552;XP_002725020;XP_002726633;XP_002727766;XP_002727767;XP_002728156;XP_002729582;NP_112375;NP_059010;NP_620250;NP_113875;	XP_002724551	LOC100360548;LOC100360645;LOC100365082;LOC100363345;LOC100363494;Rps27a;Ubc;Ubb;Uba52;	LOC100360548	gi293340164;gi293347605;gi13928952	High		45.6735	3.93325	0.343511	1	2	894.468	1787.93	1.17994	38.8764	5213	5213	MS2	19/30	202.RAW
TIVAINKDPEAPIFQVADYGIVADLFK	1	NP_001009668;	NP_001009668	Etfa;	Etfa	gi57527204	High		18.1606	3.75235	0.434667	1	3	983.2	2947.59	1.72474	54.4628	8667	8667	MS2	26/104	200.RAW
TKEEDNQLIVK	1	NP_113985;	NP_113985	Cd82;	Cd82	gi162287200	High		31.4196	3.19427	0.272727	1	2	658.857	1316.71	1.15411	27.0159	3188	3188	MS2	16/20	199.RAW
TKEVVcTHcPTGTAGK	1	NP_446418;	NP_446418	Lamc1;	Lamc1	gi281371490	High	C6(Carbamidomethyl), C9(Carbamidomethyl)	14.7106	3.69198	0.338753	1	3	582.616	1745.83	1.03591	21.7426	2385	2385	MS2	26/60	193.RAW
TKFETEQALR	2	NP_997710;NP_955792;	NP_997710	Krt17;Krt19;	Krt17	gi42409519	High		22.7395	2.83017	0.367491	1	2	611.825	1222.64	0.453751	27.0598	3327	3327	MS2	14/18	184.RAW
TKGVDEVTIVNILTNR	1	NP_063970;	NP_063970	Anxa2;	Anxa2	gi9845234	High		47.5665	4.4528	0.397753	1	3	591.336	1771.99	0.680323	43.9289	6671	6671	MS2	31/60	200.RAW
TKPYIQVDIGGGQTK	1	NP_037215;	NP_037215	Hspa5;	Hspa5	gi25742763	High		66.7181	3.63294	0.545455	1	2	802.937	1604.87	1.13727	33.2188	4433	4433	MS2	21/28	201.RAW
TKVEAFQTAISK	3	XP_002725506;XP_002728490;NP_058953;	XP_002725506	LOC100364216;LOC100362709;Psme2;	LOC100364216	gi293343544	High		12.7997	3.24408	0.453704	1	2	661.869	1322.73	-0.0986285	30.432	4003	4003	MS2	19/22	196.RAW
TLADVLVQEVIK	1	NP_001012131;	NP_001012131	Inpp1;	Inpp1	gi58865832	High		55.2085	4.46039	0.580717	1	2	664.396	1327.78	0.765174	48.8003	7604	7604	MS2	19/22	200.RAW
TLAESALQLLYTAK	1	NP_001034114;	NP_001034114	Tln1;	Tln1	gi189181726	High		65.762	2.93915	0.561224	1	2	761.431	1521.85	1.28419	49.3389	7621	7621	MS2	17/26	183.RAW
TLANLNPESSLFIIASK	1	NP_997475;	NP_997475	Gpi;	Gpi	gi46485440	High		16.7868	3.7609	0.56383	1	2	909.505	1818	0.984473	47.7634	6933	6933	MS2	19/32	202.RAW
TLDGGLNVIQLETAVGAAIK	1	NP_001019914;	NP_001019914	Ugp2;	Ugp2	gi67078526	High		86.024	4.38746	0.624146	1	2	992.06	1983.11	-0.0419313	51.2567	8153	8153	MS2	22/38	182.RAW
TLDLPIYVTR	1	NP_001128012;	NP_001128012	Copa;	Copa	gi197384345	High		47.2688	3.16892	0.624606	1	2	595.843	1190.68	0.336804	43.073	6576	6576	MS2	17/18	193.RAW
TLDSWRDEFLIQASPR	1	NP_076440;	NP_076440	Rab7a;	Rab7a	gi13027392	High		25.7615	3.58953	0.317549	1	3	645.33	1933.98	-0.453506	42.8322	6329	6329	MS2	23/60	201.RAW
TLFSNIVLSGGSTLFK	2	NP_001034117;NP_001099834;	NP_001034117	Actr1b;Actr1a;	Actr1b	gi157823689	High		66.3057	4.14567	0.696386	1	2	842.471	1683.93	1.60486	51.2744	7587	7587	MS2	24/30	202.RAW
TLLGDVPVVADPTVPNVTVTR	1	NP_001009600;	NP_001009600	Arhgdib;	Arhgdib	gi57527565	High		61.3341	4.15678	0.564904	1	2	1082.11	2163.21	2.20201	44.6185	6337	6337	MS2	18/40	202.RAW
TLPTGcFNTPSIEKP	1	NP_446418;	NP_446418	Lamc1;	Lamc1	gi281371490	High	C6(Carbamidomethyl)	3.56853	3.72743	0.533512	1	2	831.414	1661.82	0.633902	37.8822	5421	5421	MS2	19/28	198.RAW
TLSPGDSFSTFDTPYcR	1	NP_001029298;	NP_001029298	Nit2;	Nit2	gi77628000	High	C16(Carbamidomethyl)	101.593	3.97924	0.517588	1	2	975.932	1950.86	1.14893	39.8189	5879	5879	MS2	18/32	196.RAW
TLSSLSTSTDAASVVHSTDLVVEAIVENLK	1	NP_476534;	NP_476534	Hadh;	Hadh	gi17105336	High		37.3779	4.48627	0.567929	1	3	1029.54	3086.61	1.26083	54.832	8242	8242	MS2	32/116	202.RAW
TLTGTVIDSGDGVTHVIPVAEGYVIGScIK	1	NP_112330;	NP_112330	Actr3;	Actr3	gi70912366	High	C28(Carbamidomethyl)	42.6727	5.19792	0.567308	1	3	1020.2	3058.58	2.04493	45.863	7046	7046	MS2	35/116	200.RAW
TLVLLDNLNVR	1	NP_001012104;	NP_001012104	Ddost;	Ddost	gi58865778	High		53.9066	3.08462	0.506494	1	2	635.38	1269.75	0.0313252	44.0464	6261	6261	MS2	17/20	194.RAW
TNAENEFVTIKK	1	NP_001008802;	NP_001008802	Krt1;	Krt1	gi238054406	High		34.9133	3.307	0.359517	1	2	697.37	1393.73	0.608815	30.5687	3972	3972	MS2	16/22	198.RAW
TNEQIHQLVAAYK	1	NP_077070;	NP_077070	Anxa6;	Anxa6	gi130502086	High		27.1883	3.87501	0.564433	1	2	757.903	1514.8	1.19483	32.6489	4012	4012	MS2	19/24	194.RAW
TNQELQEINR	1	NP_063970;	NP_063970	Anxa2;	Anxa2	gi9845234	High		32.9139	3.46612	0.37464	1	2	622.815	1244.62	0.467173	27.5335	2923	2923	MS2	15/18	202.RAW
TPAQFDADELR	1	NP_037036;	NP_037036	Anxa1;	Anxa1	gi6978501	High		61.3652	3.34322	0.553892	1	2	631.804	1262.6	0.211253	33.1901	4077	4077	MS2	16/20	202.RAW
TPAQYDASELK	1	NP_063970;	NP_063970	Anxa2;	Anxa2	gi9845234	High		47.8877	3.49776	0.562857	1	2	611.801	1222.6	0.372391	28.2504	3072	3072	MS2	18/20	202.RAW
TPEQcPSVVSLLSESYNPHVR	1	NP_114184;	NP_114184	Psmd1;	Psmd1	gi14010879	High	C5(Carbamidomethyl)	69.0622	5.22155	0.48659	1	3	800.393	2399.17	-0.133671	43.1891	6599	6599	MS2	33/80	193.RAW
TPFLLVGTQIDLR	1	NP_741991;	NP_741991	Cdc42;	Cdc42	gi61889112	High		61.807	3.94447	0.502538	1	2	736.927	1472.85	0.168658	47.8784	7337	7337	MS2	19/24	197.RAW
TPGQLSDNNSRQ	1	NP_001100279;	NP_001100279	Vps26b;	Vps26b	gi197333853	High		34.8666	3.21504	0.437888	1	2	658.813	1316.62	0.528023	21.3105	2119	2119	MS2	15/22	171.RAW
TPIGSFLGSLASQPATK	1	NP_058771;	NP_058771	Acat1;	Acat1	gi8392836	High		53.9173	4.22109	0.620853	1	2	837.958	1674.91	1.15669	45.6475	6535	6535	MS2	20/32	202.RAW
TPILLGSVAHQIYR	1	NP_071579;	NP_071579	Hibadh;	Hibadh	gi83977457	High		78.7394	3.68473	0.55163	1	2	784.452	1567.9	0.320425	39.5514	5823	5823	MS2	18/26	200.RAW
TPSAAYLWVGTGASDAEK	1	NP_001004080;	NP_001004080	Gsn;	Gsn	gi51854227	High		16.6154	3.88701	0.493573	1	2	912.446	1823.88	2.03517	39.9766	5941	5941	MS2	13/34	185.RAW
TPSGLELHVVTALPGR	1	NP_446358;	NP_446358	Gsr;	Gsr	gi309319801	High		101.104	4.4163	0.708145	1	3	549.646	1646.92	-0.106199	38.6792	5216	5216	MS2	29/60	194.RAW
TPVSITEHPK	1	NP_062099;	NP_062099	Dync1h1;	Dync1h1	gi148491097	High		52.4782	3.25703	0.726994	1	2	554.803	1108.6	-0.516514	25.023	3017	3017	MS2	14/18	193.RAW
TPYTDVNIVTIR	1	NP_446090;	NP_446090	Idh3a;	Idh3a	gi16758446	High		39.1842	2.93353	0.604096	1	2	696.38	1391.75	0.106381	38.3425	5591	5591	MS2	17/22	196.RAW
TQDDVDIADVAYYFEK	1	NP_612550;	NP_612550	Epcam;	Epcam	gi25742698	High		88.1879	4.58237	0.644105	1	2	946.435	1891.86	1.47635	48.0048	7319	7319	MS2	24/30	201.RAW
TQGPYDVVVLPGGNLGAQNLSESALVK	1	NP_476484;	NP_476484	Park7;	Park7	gi16924002	High		67.4398	4.77232	0.536688	1	2	1363.73	2726.44	2.78378	45.0811	6426	6426	MS2	22/52	202.RAW
TQPYDVYDQVEFDVPIGSR	1	NP_001011907;	NP_001011907	Ndufs2;	Ndufs2	gi58865384	High		9.04428	3.35446	0.534328	1	2	1114.53	2228.05	1.38113	44.0044	6592	6592	MS2	19/36	170.RAW
TQSSLVPALTEFVR	3	NP_001158178;NP_001158179;NP_997659;	NP_001158178	Cuta;	Cuta	gi257796233	High		24.5221	3.16196	0.455696	1	2	774.426	1547.84	0.926824	46.832	6759	6759	MS2	16/26	202.RAW
TREDLDSLVR	1	NP_599214;	NP_599214	Dcxr;	Dcxr	gi19705501	High		36.1269	2.78456	0.197842	1	2	602.32	1203.63	0.210147	31.7399	4267	4267	MS2	16/18	196.RAW
TREEIQEVR	5	XP_002725260;XP_002725261;XP_001060860;XP_001060918;NP_001004072;	XP_002725260	LOC100365902;LOC685778;Pdha1;	LOC100365902	gi124430510	High		9.0969	3.18036	0.141509	1	2	580.307	1159.61	0.0911963	22.7246	2430	2430	MS2	13/16	200.RAW
TRPTVAAGAVGLAQR	1	NP_058682;	NP_058682	Acadm;	Acadm	gi292494885	High		57.1827	3.46314	0.523121	1	2	734.423	1467.84	-0.140692	28.9828	3714	3714	MS2	18/28	200.RAW
TSAPGGVPLQPQELEFTKLPNGLVIASLENYAPLSR	1	NP_001006971;	NP_001006971	Uqcrc2;	Uqcrc2	gi55741544	High		91.3529	4.19614	0.55	1	3	1269.69	3807.04	2.51174	52.0781	8120	8120	MS2	37/140	195.RAW
TSATWFALSR	1	NP_036636;	NP_036636	Atp1a1;	Atp1a1	gi6978543	High		32.3571	3.0782	0.535714	1	2	570.296	1139.58	0.292296	41.2186	6016	6016	MS2	17/18	201.RAW
TSDLIVLGLPWK	1	NP_001011979;	NP_001011979	Tardbp;	Tardbp	gi58865526	High		55.0498	3.16836	0.29653	1	2	671.393	1341.78	0.474453	49.7342	7302	7302	MS2	18/22	202.RAW
TSETLSQAGQK	1	NP_001099891;	NP_001099891	Tpd52;	Tpd52	gi157823391	High		37.0543	3.86249	0.497409	1	2	575.291	1149.58	0.620822	22.0223	2147	2147	MS2	18/20	201.RAW
TSFFQALGITTK	1	NP_071797;	NP_071797	Rplp0;	Rplp0	gi11693176	High		64.9514	3.16958	0.70347	1	2	657.359	1313.71	1.09771	47.4341	7210	7210	MS2	17/22	201.RAW
TSGSAEDVALEILATR	2	XP_002726068;XP_001072193;	XP_002726068	Anxa9;	Anxa9	gi293357442	High		27.319	3.24462	0.450617	1	2	816.926	1632.85	0.778483	46.2427	7117	7117	MS2	17/30	200.RAW
TSIAIDTIINQK	1	NP_075581;	NP_075581	Atp5a1;	Atp5a1	gi40538742	High		45.5867	4.11314	0.386861	1	2	658.875	1316.74	0.502817	38.9683	5231	5231	MS2	18/22	202.RAW
TSIDAYDNFDNISLAQR	1	NP_062172;	NP_062172	Cltc;	Cltc	gi9506497	High		63.0486	4.78438	0.566946	1	2	971.961	1942.91	-0.0366466	40.3255	5974	5974	MS2	22/32	200.RAW
TSIEDQDELSSLLQVPLVAGTVNR	1	NP_001032429;	NP_001032429	Eif6;	Eif6	gi82654198	High		37.8588	4.39152	0.400911	1	3	862.121	2584.35	0.480265	51.6094	8001	8001	MS2	33/92	201.RAW
TSNQEVPFDVPELWFGDDR	1	NP_001008519;	NP_001008519	Lrpprc;	Lrpprc	gi56605990	High		25.2511	3.43429	0.437318	1	2	1126.02	2251.03	1.41427	51.8828	7973	7973	MS2	16/36	198.RAW
TSRPENAIIYSNNEDFQVGQAK	1	NP_072114;	NP_072114	Tkt;	Tkt	gi12018252	High		36.8724	4.801	0.427083	1	3	827.739	2481.2	1.14944	34.8063	4780	4780	MS2	34/84	197.RAW
TSTILGDITSIPELADYIK	1	NP_001011915;	NP_001011915	Fermt2;	Fermt2	gi58865400	High		75.0785	4.95537	0.647177	1	2	1025.55	2050.1	1.78401	54.3949	8538	8538	MS2	23/36	199.RAW
tSVSQLQDIVRsWVQtAKLLARAR	1	XP_001074770;	XP_001074770	LOC686567;	LOC686567	gi109482461	High	T1(Phospho), S12(Phospho), T16(Phospho)	1	3.61449	0.0166205	1	3	989.494	2966.47	9.06588	53.8438	8363	8363	MS2	39/272	172.RAW
TTAQVLIR	2	NP_036630;NP_775159;	NP_036630	Akr1b1;Akr1b8;	Akr1b1	gi6978491	High		19.494	3.08198	0.308442	1	2	451.277	901.546	-0.366135	30.0011	3430	3430	MS2	13/14	202.RAW
TTAQVLIRFPIQR	1	NP_036630;	NP_036630	Akr1b1;	Akr1b1	gi6978491	High		7.61234	2.89976	0.331034	1	2	771.96	1542.91	1.26932	40.1435	5887	5887	MS2	10/24	176.RAW
TTGDPWLTDGSYLDGSGFAR	2	XP_001060527;NP_001178538;	XP_001060527	Lama5;	Lama5	gi109471512	High		105.357	5.68628	0.488576	1	2	1058.49	2115.97	1.76868	44.0202	6689	6689	MS2	25/38	200.RAW
TTGIVETHFTFK	4	NP_112297;NP_059023;NP_037277;NP_037238;	NP_112297	Gnai2;Gnao1;Gnai1;Gnai3;	Gnai2	gi13591955	High		33.9609	3.23142	0.436533	1	2	690.862	1380.72	0.638149	36.307	5057	5057	MS2	16/22	201.RAW
TTGIVMDSGDGVTHTVPIYEGYALPHAILR	5	XP_002725368;XP_002728578;XP_002729242;NP_112406;NP_001120921;	XP_002725368	LOC684969;LOC100361457;Actb;Actg1;	LOC684969	gi13592133	High		15.1137	4.34311	0.414747	1	4	796.659	3183.61	-0.242848	43.6864	6156	6156	MS2	42/174	202.RAW
TTPSYVAFTDTER	10	XP_002724720;XP_002726654;XP_001055808;XP_002727908;XP_002729623;NP_114177;NP_997711;NP_997669;NP_077327;NP_068635;	XP_002724720	LOC100364163;LOC100363133;LOC680121;Hspa1a;Hspa1l;Hspa1b;Hspa8;Hspa2;	LOC100364163	gi11177910;gi47087121;gi47059179;gi13242237	High		63.0543	3.27396	0.501529	1	2	744.355	1487.7	1.49728	34.9563	4439	4439	MS2	18/24	202.RAW
TTQVPQYILDDFIQNDR	1	NP_001100654;	NP_001100654	Dhx9;	Dhx9	gi157821633	High		18.6931	3.21674	0.186335	1	2	1033.51	2066.02	0.171058	47.3216	7199	7199	MS2	21/32	198.RAW
TTVLLADINDFGTVNEIYK	1	NP_113902;	NP_113902	Hrsp12;	Hrsp12	gi14269572	High		61.8045	5.5278	0.497288	1	2	1063.56	2126.11	1.92803	47.9936	6976	6976	MS2	25/36	202.RAW
TVcAHEELLR	1	NP_001101459;	NP_001101459	Mfap2;	Mfap2	gi157818963	High	C3(Carbamidomethyl)	36.6641	3.29826	0.451515	1	2	614.311	1227.62	0.259645	28.7524	3617	3617	MS2	15/18	198.RAW
TVDNFVALATGEK	1	NP_071981;	NP_071981	Ppib;	Ppib	gi11968126	High		28.0308	3.23854	0.324074	1	2	682.857	1364.71	0.837842	40.499	5533	5533	MS2	17/24	202.RAW
TVEAEAAHGTVTR	1	NP_113698;	NP_113698	Idh1;	Idh1	gi13928690	High		56.1741	3.68227	0.63587	1	2	671.341	1341.68	-0.0555436	23.6352	2152	2152	MS2	17/24	202.RAW
TVGIDDLTGEPLIQR	1	NP_037350;	NP_037350	Ak3;	Ak3	gi6978479	High		48.264	3.40559	0.390029	1	2	813.939	1626.87	0.592449	41.8526	6140	6140	MS2	17/28	201.RAW
TVGQLYKEQLAK	1	NP_037326;	NP_037326	Myh9;	Myh9	gi6981236	High		45.7043	3.65079	0.476712	1	2	689.39	1377.77	-0.504062	29.9121	3992	3992	MS2	17/22	193.RAW
TVIIEQSWGSPK	1	NP_071565;	NP_071565	Hspd1;	Hspd1	gi206597443	High		49.5441	3.44317	0.447674	1	2	672.862	1344.72	0.738575	35.9921	4647	4647	MS2	18/22	202.RAW
TVLGVPEVLLGILPGAGGTQR	1	NP_570839;	NP_570839	Hadha;	Hadha	gi148747393	High		35.5829	4.03408	0.468983	1	3	683.069	2047.19	0.245315	54.4153	8166	8166	MS2	32/80	202.RAW
TVLImELINNVAK	1	NP_599191;	NP_599191	Atp5b;	Atp5b	gi54792127	High	M5(Oxidation)	57.2489	3.96653	0.544081	1	2	737.422	1473.84	0.935517	48.5129	7074	7074	MS2	19/24	202.RAW
TVPFcSTFAAFFTR	1	NP_072114;	NP_072114	Tkt;	Tkt	gi12018252	High	C5(Carbamidomethyl)	51.5894	3.48784	0.676218	1	2	826.401	1651.79	0.341339	51.977	7717	7717	MS2	20/26	202.RAW
TVPPAVPGVTFLSGGQSEEEASINLNAINK	3	NP_001013965;NP_036627;NP_001170776;	NP_001013965	Aldoal1;Aldoa;	Aldoal1	gi6978487	High		8.30027	4.20571	0.387173	1	3	1013.86	3039.57	0.816176	64.0239	9589	9589	MS2	28/116	200.RAW
TVQLIEEPITGSPGLSFYFK	1	NP_001026825;	NP_001026825	Manba;	Manba	gi72255543	High		78.9028	4.89517	0.644898	1	2	1113.59	2226.17	1.92271	49.7506	7701	7701	MS2	22/38	199.RAW
TVQTAAANAASTAATSAAQNAFK	1	NP_001094106;	NP_001094106	Scamp1;	Scamp1	gi158749626	High		89.1661	5.68335	0.665493	1	3	722.698	2166.08	0.871724	38.3333	5589	5589	MS2	35/88	196.RAW
tVSFLAYDDPLGIALGcMALsFSAItILVLVtFVK	1	NP_001092938;	NP_001092938	Vom2r69;	Vom2r69	gi153791759	High	T1(Phospho), C17(Carbamidomethyl), S21(Phospho), T26(Phospho), T32(Phospho)	1	3.54353	0.00282486	1	3	1355.96	4065.87	-4.30566	64.5144	9605	9605	MS2	50/470	184.RAW
TVTAMDVVYALKR	23	XP_001071272;XP_002725313;XP_001071818;XP_002725309;XP_002725325;XP_002725326;XP_001061350;XP_001061844;XP_001061900;XP_001072344;XP_001072499;XP_001054684;XP_001055174;XP_001055696;XP_225382;XP_001057149;XP_002728526;XP_002728527;XP_002728528;XP_575704;XP_578415;NP_001116941;NP_073177;	XP_001071272	LOC684621;LOC679840;LOC684745;LOC680097;LOC100360950;Hist1h2ai;LOC682518;Hist1h4m;RGD1562378;RGD1565073;LOC679983;LOC680430;LOC100361076;Hist2h4;Hist1h4b;	LOC684621	gi293342765;gi293342810;gi293342814	High		63.4109	3.28563	0.62614	1	2	733.906	1466.8	0.0867439	41.403	5711	5711	MS2	15/24	202.RAW
TVtLSSnVSARSqPLSPVTSVSNVLISPVK	2	XP_001079649;XP_219779;	XP_001079649	RGD1311595;	RGD1311595	gi109463764	High	T3(Phospho), N7(Deamidated), Q13(Deamidated)	1	4.05641	0.0320197	1	3	1050.55	3149.63	-1.43205	47.6691	7298	7298	MS2	34/172	197.RAW
TVTNAVVTVPAYFNDSQR	5	XP_002724720;XP_002726654;XP_001055808;XP_002727908;NP_077327;	XP_002724720	LOC100364163;LOC100363133;LOC680121;Hspa8;	LOC100364163	gi13242237	High		1.39249	3.2285	0.297214	1	2	991.503	1982	0.369049	39.9043	5415	5415	MS2	13/34	202.RAW
TVVAGSSEAAQK	2	NP_997697;NP_001159408;	NP_997697	Ddah2;	Ddah2	gi47087079	High		23.4632	3.38088	0.461538	1	2	574.301	1147.6	0.198113	21.259	2030	2030	MS2	17/22	197.RAW
TVVQHSPNLIFSGIEEIQK	1	NP_112256;	NP_112256	Itga1;	Itga1	gi13591884	High		19.4649	3.84191	0.427083	1	3	713.72	2139.15	0.729254	43.7328	6702	6702	MS2	27/72	193.RAW
TWNDPSVQQDIK	1	NP_037215;	NP_037215	Hspa5;	Hspa5	gi25742763	High		27.1504	3.49634	0.414286	1	2	715.85	1430.69	1.3626	32.6851	4326	4326	MS2	19/22	201.RAW
TWTAADFAAQITR	2	NP_001128173;NP_001008829;	NP_001128173	Rt1.aa;RT1-A2;	Rt1.aa	gi57012342	High		55.8159	3.5385	0.446328	1	2	726.368	1451.73	1.26784	43.8185	6746	6746	MS2	19/24	182.RAW
TWTLcGTPEYLAPEIILSK	2	NP_001071113;NP_001094392;	NP_001071113	Prkacb;Prkaca;	Prkacb	gi155369271	High	C5(Carbamidomethyl)	52.6114	3.64476	0.491758	1	2	1096.57	2192.14	2.91922	50.1408	7806	7806	MS2	18/36	171.RAW
TYNFLPEFLTSTQK	1	NP_001026812;	NP_001026812	Serpinb1a;	Serpinb1a	gi72255515	High		30.019	3.69481	0.520325	1	2	844.931	1688.85	0.730878	47.9425	7441	7441	MS2	16/26	200.RAW
VADIGLAAWGR	1	NP_058897;	NP_058897	Ahcy;	Ahcy	gi8392878	High		22.1006	3.15864	0.443038	1	2	564.812	1128.62	0.688974	40.2897	6060	6060	MS2	17/20	182.RAW
VADPSYLPTQQDVLR	1	NP_112298;	NP_112298	Gnaq;	Gnaq	gi13591957	High		47.8158	3.60164	0.45	1	2	851.445	1701.88	0.628813	37.5648	5368	5368	MS2	17/28	183.RAW
VADSSPFASELLIPDDcFVLDNGLcGK	1	NP_001013104;	NP_001013104	Capg;	Capg	gi61556900	High	C17(Carbamidomethyl), C25(Carbamidomethyl)	1	4.085	0.232274	1	3	980.465	2939.38	0.143269	51.3569	8092	8092	MS2	27/104	200.RAW
VAEDDEDDDVETK	3	XP_002724953;XP_002728075;NP_068508;	XP_002724953	LOC100363620;LOC100359583;Ptma;	LOC100363620	gi293341456	High		85.2957	4.40967	0.603175	1	2	740.302	1479.6	0.474824	22.6413	1975	1975	MS2	20/24	202.RAW
VAEDDEDDDVETKK	3	XP_002724953;XP_002728075;NP_068508;	XP_002724953	LOC100363620;LOC100359583;Ptma;	LOC100363620	gi293341456	High		90.4311	4.1769	0.602871	1	2	804.35	1607.69	0.893002	21.4149	1778	1778	MS2	20/26	202.RAW
VAEIEHAEKEK	1	NP_001005905;	NP_001005905	Cct2;	Cct2	gi54400730	High		34.0219	2.89672	0.444828	1	2	641.836	1282.66	0.605833	20.6753	2027	2027	MS2	14/20	196.RAW
VAETANEEEVKK	1	NP_001101916;	NP_001101916	Abce1;	Abce1	gi157823309	High		14.3421	2.91337	0.371134	1	2	673.844	1346.68	0.170798	20.4938	2066	2066	MS2	15/22	182.RAW
VAFTGSTQVGK	1	NP_071852;	NP_071852	Aldh1a1;	Aldh1a1	gi14192935	High		23.6683	3.07325	0.530945	1	2	547.795	1094.58	-0.509424	27.6352	3438	3438	MS2	16/20	200.RAW
VALAGLLGFGLGK	2	XP_002725004;XP_002728144;	XP_002725004	LOC100365923;LOC100361733;	LOC100365923	gi293341685	High		59.1054	3.91804	0.778061	1	2	608.377	1215.75	1.27896	50.8014	7889	7889	MS2	20/24	197.RAW
VALRGEDVPLTEQTVSQVLQSAK	1	NP_001101587;	NP_001101587	Copz1;	Copz1	gi157824117	High		13.0365	4.08135	0.571078	1	3	823.451	2468.34	1.43181	43.1042	6461	6461	MS2	27/88	173.RAW
VALTGLTVAEYFR	1	NP_599191;	NP_599191	Atp5b;	Atp5b	gi54792127	High		66.888	4.12644	0.535109	1	2	720.399	1439.79	0.934659	46.5143	6698	6698	MS2	20/24	202.RAW
VANVSLLALYK	5	XP_001077912;XP_001075700;XP_573594;XP_576474;NP_511172;	XP_001077912	RGD1563570;RGD1563705;Rps23;	RGD1563570	gi109485470;gi17530965	High		56.189	3.31905	0.707831	1	2	595.861	1190.71	0.223318	42.4632	5916	5916	MS2	18/20	202.RAW
VAPDEHPILLTEAPLNPK	1	NP_001099879;	NP_001099879	Actbl2;	Actbl2	gi157823033	High		29.599	3.8699		2	3	652.026	1954.06	-0.163351	37.1715	4878	4878	MS2	30/68	202.RAW
VAPEEHPVLLTEAPLNPK	6	XP_002725368;XP_002726247;XP_002728578;XP_002729242;NP_112406;NP_001120921;	XP_002725368	LOC684969;LOC100361457;Actb;Actg1;	LOC684969	gi13592133	High		70.0732	3.85909	0.321244	1	2	977.537	1954.07	1.2491	37.1119	4866	4866	MS2	20/34	202.RAW
VATAQDDITGDGTTSNVLIIGELLK	1	NP_001028856;	NP_001028856	Cct6a;	Cct6a	gi76253725	High		1	4.1029	0.387805	1	3	848.786	2544.34	0.694065	50.5923	7460	7460	MS2	33/96	202.RAW
VATLEQSYEALcELAATR	1	NP_062040;	NP_062040	Sptbn2;	Sptbn2	gi9507135	High	C12(Carbamidomethyl)	61.0101	4.91661	0.552846	1	2	1013	2025	0.824111	48.2566	7502	7502	MS2	23/34	200.RAW
VAVLGASGGIGQPLSLLLK	1	NP_112413;	NP_112413	Mdh2;	Mdh2	gi42476181	High		98.0764	5.97014	0.767169	1	2	897.049	1793.09	0.706384	51.1736	7569	7569	MS2	25/36	202.RAW
VAVSADPNVPNVIVTR	1	NP_001007006;	NP_001007006	Arhgdia;	Arhgdia	gi55742827	High		68.2403	4.38506	0.512528	1	2	825.963	1650.92	0.724082	36.7501	4796	4796	MS2	20/30	202.RAW
VAVVAGYGDVGK	1	NP_058897;	NP_058897	Ahcy;	Ahcy	gi8392878	High		15.762	3.35396	0.683582	1	2	567.812	1134.62	0.854303	31.8497	4184	4184	MS2	19/22	199.RAW
VcENIPIVLcGNK	3	NP_445891;NP_001014084;NP_001160147;	NP_445891	Ran;RGD1306195;Rasl2-9;	Ran	gi16758182	High	C2(Carbamidomethyl), C10(Carbamidomethyl)	43.7	3.92008	0.387755	1	2	758.387	1515.77	1.15877	38.3978	5471	5471	MS2	19/24	201.RAW
VcFELFADK	3	XP_002728136;XP_002729493;NP_058797;	XP_002728136	LOC100360977;LOC100362969;Ppia;	LOC100360977	gi293353068	High	C2(Carbamidomethyl)	32.49	3.21062	0.510903	1	2	564.774	1128.54	0.875088	42.7364	6347	6347	MS2	14/16	197.RAW
VcFELFADKVPK	3	XP_002728136;XP_002729493;NP_058797;	XP_002728136	LOC100360977;LOC100362969;Ppia;	LOC100360977	gi293353068	High	C2(Carbamidomethyl)	41.6577	3.49712	0.62	1	3	484.923	1452.76	-0.424561	40.7596	5582	5582	MS2	27/44	202.RAW
VcNLIDSGAK	1	NP_112319;	NP_112319	Aldh6a1;	Aldh6a1	gi145651820	High	C2(Carbamidomethyl)	24.5368	2.86175	0.339161	1	2	538.774	1076.54	-0.294061	29.0973	3676	3676	MS2	14/18	183.RAW
VcTLAIIDPGDSDIIR	5	XP_002724539;XP_002727243;XP_002727755;XP_002730115;NP_073190;	XP_002724539	LOC100364549;LOC100365668;LOC100362027;LOC100360243;Rpl30;	LOC100364549	gi293340057;gi293349797	High	C2(Carbamidomethyl)	80.8393	4.33041	0.538106	1	2	879.46	1757.91	1.19222	43.8572	6189	6189	MS2	21/30	202.RAW
VDASVALLcDIQNTVINK	1	NP_037216;	NP_037216	Acadsb;	Acadsb	gi6978433	High	C9(Carbamidomethyl)	75.4127	4.52772	0.483444	1	2	987.024	1973.04	1.41475	49.7565	7684	7684	MS2	25/34	195.RAW
VDcDQHSDIAQR	1	NP_001008318;	NP_001008318	Erp44;	Erp44	gi56605938	High	C3(Carbamidomethyl)	27.8539	3.31141	0.323263	1	2	722.318	1443.63	0.5393	21.4625	2121	2121	MS2	17/22	173.RAW
VDFPATWyKDGQK	2	XP_001062053;XP_343600;	XP_001062053	Obsl1;	Obsl1	gi109487367	High	Y8(Phospho)	1	2.85939	0.0244755	1	2	817.858	1634.71	-9.68746	20.667	1967	1967	MS2	13/35	183.RAW
VDFPQDQLATLTGR	1	NP_112413;	NP_112413	Mdh2;	Mdh2	gi42476181	High		39.2077	3.19284	0.473354	1	2	780.905	1560.8	1.07062	41.2742	5685	5685	MS2	17/26	202.RAW
VDIDVPDVNIEGPDAK	2	XP_001078032;NP_001178880;	XP_001078032	Ahnak;	Ahnak	gi300794574	High		3.75542	3.74517	0.0693333	1	2	848.427	1695.85	1.29817	39.5296	5819	5819	MS2	17/30	200.RAW
VDIEVPDVNIEGPEGK	2	XP_001078032;NP_001178880;	XP_001078032	Ahnak;	Ahnak	gi293344591	High		36.3417	3.07107	0.2443	1	2	855.433	1709.86	-0.654677	40.8122	5991	5991	MS2	19/30	198.RAW
VDKGVVPLAGTNGETTTQGLDGLSER	2	NP_036627;NP_001170776;	NP_036627	Aldoa;	Aldoa	gi6978487	High		34.8825	3.64378	0.5	1	3	872.117	2614.33	1.14514	36.6374	4773	4773	MS2	28/100	202.RAW
VDLVEAAEAHAQK	2	XP_001060527;NP_001178538;	XP_001060527	Lama5;	Lama5	gi109471512	High		30.7371	3.6674	0.3297	1	2	690.86	1380.71	0.529229	33.36	4528	4528	MS2	18/24	198.RAW
VDNSSLTGESEPQTR	4	NP_036641;NP_036636;NP_036637;NP_036638;	NP_036641	Atp4a;Atp1a1;Atp1a2;Atp1a3;	Atp4a	gi281306811;gi6978543;gi6978547;gi6978545	High		32.1393	3.38547	0.439528	1	2	810.381	1619.75	2.09704	26.0577	2621	2621	MS2	19/28	202.RAW
VDQSILTGESVSVIK	3	NP_478120;NP_001103609;NP_001104293;	NP_478120	Atp2a1;Atp2a2;	Atp2a1	gi158635975	High		48.2258	3.81901	0.573298	1	2	787.936	1574.86	0.725391	39.3299	5860	5860	MS2	22/28	193.RAW
VDVTEQTGLSGR	1	NP_001019971;	NP_001019971	Tmx1;	Tmx1	gi67078422	High		53.2373	3.26041	0.503067	1	2	631.327	1261.65	6.11296	29.2785	3630	3630	MS2	19/22	201.RAW
VDYGGVTVDELGK	1	NP_058932;	NP_058932	Pebp1;	Pebp1	gi8393910	High		75.5211	3.95086	0.605063	1	2	676.341	1351.67	0.682898	35.8725	4622	4622	MS2	21/24	202.RAW
VEDVEALDQK	1	NP_037320;	NP_037320	Pygb;	Pygb	gi158187544	High		12.7689	3.23652	0.385802	1	2	573.288	1145.57	0.00676002	29.0112	3813	3813	MS2	14/18	193.RAW
VEGDLKGPEVDIK	2	XP_001078032;NP_001178880;	XP_001078032	Ahnak;	Ahnak	gi293344591	High		24.0057	3.36626	0.373887	1	2	699.878	1398.75	0.461301	31.4926	4310	4310	MS2	15/24	193.RAW
VEGDLKGPEVDIKGPK	2	XP_001078032;NP_001178880;	XP_001078032	Ahnak;	Ahnak	gi293344591	High		6.51662	3.75389	0.309333	1	3	560.977	1680.92	0.436262	30.6074	4134	4134	MS2	27/60	193.RAW
VEGEIKVPEVDIK	2	XP_001078032;NP_001178880;	XP_001078032	Ahnak;	Ahnak	gi293344591	High		45.4308	3.72768	0.418231	1	2	727.909	1454.81	0.794327	36.6015	5172	5172	MS2	19/24	198.RAW
VEGEIKVPEVDIKGPK	2	XP_001078032;NP_001178880;	XP_001078032	Ahnak;	Ahnak	gi293344591	High		61.9371	4.6711	0.51606	1	3	579.665	1736.98	-0.0570535	35.0731	4869	4869	MS2	35/60	198.RAW
[truncated: 303 more rows]

## Sheet: 2635Inspect
Sequence	Match Number	All Refseq Number	Best Refseq Number	All gene symbol	Best gene symbol	Protein Name	Charge	MQScore	Length	TotalPRMScore	MedianPRMScore	FractionY	FractionB	Intensity	NTT	p-value	F-Score	DeltaScore	DeltaScoreOther	RecordNumber	DBFilePos	SpecFilePos	PrecursorMZ	PrecursorMZError	#SpectrumFile
AAAEVNQEYGLDPK	1	NP_058701;	NP_058701	Fh1;	Fh1	fumarate hydratase, mitochondrial precursor [Rattu	2	4.139	14	122.136	6.064	0.8	0.533	0.484	2	0.0234586	5.05129	1.62	2.926	56243	29361191	22717791	752.87	0.011	201.mzXML	SI	gi158186722	NP_058701.2
AAALVLQTIWGYK	1	NP_001101210;	NP_001101210	Ctnnd1;	Ctnnd1	catenin delta-1	2	4.079	13	107.363	8.243	0.643	0.571	0.575	2	0.0127356	5.10902	1.282	2.834	30975	16589619	54687404	717.412	0.01	199.mzXML	SI	gi157820047	NP_001101210.1
AAASTDYYKR	5	XP_002725260;XP_002725261;XP_001060860;XP_001060918;NP_001004072;	XP_002725260	LOC100365902;LOC685778;Pdha1;	LOC100365902	PREDICTED: pyruvate dehydrogenase E1 component	2	4.025	10	83.089	8.288	0.818	0.455	0.559	2	0.0296226	4.79706	2.757	2.757	16205	2104399	10007165	573.281	0.007	201.mzXML	SI	gi109503592	XP_001060860.1
AAAVLPVLDLAQR	1	NP_112326;	NP_112326	Ndufv2;	Ndufv2	NADH dehydrogenase [ubiquinone] flavoprotein 2, mit	2	3.898	13	76.05	5.098	0.714	0.643	0.614	2	0.0204735	5.66024	3.345	3.345	52409	27277977	48551145	668.901	0.009	189.mzXML	SI	gi51092268	NP_112326.1
AAAVSLENVLLDVK	3	XP_575134;XP_001066238;XP_002726197;	XP_575134	RGD1560248;	RGD1560248	PREDICTED: formin-like domain containing protei	2	3.287	14	76.71	3.788	0.8	0.6	0.314	2	0.0080396	5.29367	2.343	2.343	25267	10273005	51265340	721.417	0.01	174.mzXML	SI	gi293345997	XP_001066238.2
AADHVEDLPGALSTLSDLHAHK	2	NP_001007723;NP_037228;	NP_001007723	LOC360504;Hba-a2;	LOC360504	hemoglobin alpha 2 chain	3	3.502	22	108.063	2.204	0.783	0.652	0.511	2	0.000735585	7.23569	3.354	3.354	32785	17598418	34423602	766.389	0.006	197.mzXML	SI	gi60678292	NP_001007723.1
AADMILLDDNFASIVTGVEEGR	4	NP_074039;NP_036636;NP_036637;NP_036638;	NP_074039	Atp1a4;Atp1a1;Atp1a2;Atp1a3;	Atp1a4	sodium/potassium-transporting ATPase subunit alpha-1	2	3.674	22	131.835	5.723	0.696	0.565	0.52	1	0.00583615	5.61989	0.25	3.088	53301	27744468	60184756	1168.58	0.012	198.mzXML	I	gi6978543	NP_036636.1
AADMILLDDNFASIVTGVEQGR	1	NP_036641;	NP_036641	Atp4a;	Atp4a	potassium-transporting ATPase alpha chain 1 [Rattu	2	3.424	22	131.835	5.723	0.696	0.565	0.52	1	0.0086498	5.17914	-0.25	2.838	34933	18906957	60184756	1168.58	0.012	198.mzXML	I	gi281306811	NP_036641.1
AAEDLFVNIR	1	NP_113806;	NP_113806	Nckap1;	Nckap1	nck-associated protein 1	2	3.929	10	79.405	7.374	0.818	0.636	0.508	2	0.0488416	4.04951	0.918	2.094	35309	19073005	39803642	574.309	0.009	199.mzXML	I	gi158138549	NP_113806.1
AAELIANSLATAGDGLIELR	2	NP_001099291;NP_114039;	NP_001099291	RGD1560058;Phb;	RGD1560058	prohibitin	2	4.137	20	139.247	5.447	0.714	0.667	0.499	2	0.0220558	5.18479	1.131	3.029	58495	22451703	54361126	999.55	0.012	201.mzXML	SI	gi13937353	NP_114039.1
AAFDDAIAELDTLSEESYK	1	NP_113791;	NP_113791	Ywhae;	Ywhae	14-3-3 protein epsilon	2	4.25	19	182.753	5.793	0.75	0.55	0.536	2	0.00809348	6.0376	3.658	3.658	47299	24459779	57457607	1044.49	0.008	200.mzXML	I	gi13928824	NP_113791.1
AAGCDFTNVVK	1	NP_113902;	NP_113902	Hrsp12;	Hrsp12	ribonuclease UK114	2	4.154	11	115.674	10.725	0.75	0.667	0.62	2	0.0434852	4.35477	0.875	2.508	36353	19583517	23582795	591.284	0.009	197.mzXML	I	gi14269572	NP_113902.1
AAGVNVEPFWPGLFAK	3	XP_002725268;XP_002728498;NP_001007605;	XP_002725268	LOC100360522;Rplp1;	LOC100360522	PREDICTED: ribosomal protein P1-like isoform 1	2	4.126	16	128.488	3.034	0.706	0.529	0.724	2	0.0285089	5.00453	0.405	3.039	3999	2136538	54185044	851.952	0.011	197.mzXML	I	gi293342608	XP_002725268.1
AALDLEQVPSELAVTR	1	NP_001008519;	NP_001008519	Lrpprc;	Lrpprc	leucine-rich PPR motif-containing protein, mitoc	2	3.56	16	100.339	1.145	0.765	0.647	0.53	2	0.021112	4.52064	2.36	2.36	57997	30258358	42873865	856.465	0.009	198.mzXML	SI	gi56605990	NP_001008519.1
AALEGTVAEIEAR	1	NP_955792;	NP_955792	Krt19;	Krt19	keratin, type I cytoskeletal 19	2	4.079	13	129.642	10.058	0.714	0.643	0.495	2	0.016966	4.77677	2.729	2.729	37769	20154974	30838673	665.354	0.009	200.mzXML	SI	gi42409519	NP_955792.1
AANDFNPDADAK	1	NP_077070;	NP_077070	Anxa6;	Anxa6	annexin A6	2	4.12	12	85.201	7.636	0.769	0.462	0.602	2	0.018812	4.85221	0.991	3.103	35771	19316698	12985549	624.776	0.007	194.mzXML	SI	gi130502086	NP_077070.2
AANLIVLSLPVAR	1	NP_062007;	NP_062007	Slc12a1;	Slc12a1	solute carrier family 12 member 1 [Rattus norvegic	2	4.241	13	138.426	5.03	0.714	0.571	0.705	2	0.0086498	5.16091	0.911	2.658	49891	25849711	49681704	668.918	0.008	198.mzXML	I	gi162287159	NP_062007.2
AAQEEYIKR	3	NP_001013965;NP_036627;NP_001170776;	NP_001013965	Aldoal1;Aldoa;	Aldoal1	fructose-bisphosphate aldolase A [Rattus norveg	2	3.813	9	99.471	10.02	0.8	0.4	0.449	2	0.0425346	4.10458	1.346	2.274	54271	15917971	10663695	554.294	0.009	200.mzXML	I	gi293336190	NP_001170776.1
AASGFNATEDAQVLR	1	NP_077069;	NP_077069	Anxa4;	Anxa4	annexin A4	2	3.916	15	150.484	9.117	0.813	0.625	0.448	2	0.0497865	3.99877	0.056	2.169	56821	29652791	27680921	775.384	-0.483	200.mzXML	SI	gi55742832	NP_077069.3
AASGFNATEDAQVLRK	1	NP_077069;	NP_077069	Anxa4;	Anxa4	annexin A4	2	3.384	16	84.708	5.037	0.706	0.471	0.454	2	0.0392998	4.73258	-0.709	2.995	56821	29652792	23232164	839.433	-0.481	183.mzXML	SI	gi55742832	NP_077069.3
AASGFNATEDAQVLR	1	NP_077069;	NP_077069	Anxa4;	Anxa4	annexin A4	2	4.24	15	175.507	10.369	0.813	0.625	0.605	2	0.0153041	4.93444	0.537	2.813	56821	29652789	27649826	775.384	0.009	200.mzXML	SI	gi55742832	NP_077069.3
AASGFNATEDAQVLRK	1	NP_077069;	NP_077069	Anxa4;	Anxa4	annexin A4	2	4.093	16	110.007	5.152	0.765	0.529	0.51	2	0.0291345	5.82529	0.709	3.704	56821	29652790	23232164	839.433	0.011	183.mzXML	SI	gi55742832	NP_077069.3
AATESFASDPILYRPVAVAL	6	XP_002727490;XP_002727491;XP_002728469;XP_002728470;XP_574742;NP_445749;	XP_002727490	LOC100364062;LOC100362738;RGD1561179;Pkm2;	LOC100364062	PREDICTED: M2 pyruvate kinase-like isoform 1 [R	2	3.912	20	171.843	6.971	0.714	0.619	0.612	1	0.0081601	5.81433	3.385	3.385	12285	6744654	54170449	1046.06	0.012	199.mzXML	I	gi293350511	XP_002727490.1
AATESFASDPILYRPVAVALDTK	6	XP_002727490;XP_002727491;XP_002728469;XP_002728470;XP_574742;NP_445749;	XP_002727490	LOC100364062;LOC100362738;RGD1561179;Pkm2;	LOC100364062	PREDICTED: M2 pyruvate kinase-like isoform 1 [R	3	2.584	23	74.071	0.428	0.583	0.417	0.535	2	0.00272766	4.71153	1.973	1.973	12285	6744651	47237152	812.433	0.007	201.mzXML	I	gi293350511	XP_002727490.1
AATESFASDPILYRPVAVALDTKGPEIR	6	XP_002727490;XP_002727491;XP_002728469;XP_002728470;XP_574742;NP_445749;	XP_002727490	LOC100364062;LOC100362738;RGD1561179;Pkm2;	LOC100364062	PREDICTED: M2 pyruvate kinase-like isoform 1 [R	3	3.225	28	103.873	3.468	0.69	0.552	0.548	2	1.18619e-05	8.01618	3.533	3.533	12285	6744654	46186447	997.2	0.673	201.mzXML	SI	gi293350511	XP_002727490.1
AAVEEGIVLGGGCALLR	1	NP_071565;	NP_071565	Hspd1;	Hspd1	60 kDa heat shock protein, mitochondrial [Rattus n	2	4.353	17	144.701	9.219	0.778	0.722	0.653	2	0.0220558	5.16366	2.963	2.963	44279	22886424	43355213	842.957	0.011	201.mzXML	SI	gi206597443	NP_071565.2
AAVESLGFILFR	1	NP_114184;	NP_114184	Psmd1;	Psmd1	26S proteasome non-ATPase regulatory subunit 1 [Rat	2	3.519	12	66.342	5.636	0.769	0.538	0.423	2	0.0213827	4.63941	2.614	2.614	36425	19623002	60406920	661.877	0.01	199.mzXML	SI	gi14010879	NP_114184.1
AAVNGLWGK	1	NP_150237;	NP_150237	Hbb;	Hbb	hemoglobin subunit beta-1	2	4.006	9	94.169	9.727	0.8	0.7	0.573	2	0.0258742	4.12869	0.687	1.843	45855	23648243	26877353	458.255	0.009	178.mzXML	I	gi17985949	NP_150237.1
AAVPSGASTGIYEALELR	6	XP_001067222;XP_002726234;NP_036686;NP_001103378;NP_037081;NP_647541;	XP_001067222	Eno1-ps1;Eno1;Eno3;Eno2;	Eno1-ps1	PREDICTED: enolase 3	2	3.927	18	139.165	8.417	0.789	0.579	0.304	2	0.0359988	4.64527	2.663	2.663	19653	10299656	45643417	902.978	0.012	201.mzXML	SI	gi109468300	XP_001067222.1
AAYFGIYDTAK	3	XP_001054209;XP_574173;NP_476443;	XP_001054209	RGD1560896;Slc25a5;	RGD1560896	PREDICTED: ADP/ATP translocase 2-like [Rattus n	2	4.292	11	107.074	8.863	0.75	0.667	0.736	2	0.0234586	5.07636	2.91	2.91	4571	2422641	34619656	610.303	0.009	201.mzXML	I	gi109507555	XP_001054209.1
AAYLQETGKPLDETLKK	1	NP_037036;	NP_037036	Anxa1;	Anxa1	annexin A1	3	3.203	17	65.239	1.906	0.778	0.5	0.57	2	9.95416e-05	6.41749	1.338	2.735	51037	26469605	24033278	635.683	0.006	201.mzXML	I	gi6978501	NP_037036.1
AAYQVAALPK	1	NP_113902;	NP_113902	Hrsp12;	Hrsp12	ribonuclease UK114	2	4.275	10	97.622	9.491	0.818	0.545	0.665	2	0.0203639	4.24796	0.845	2.09	36353	19583556	21000966	516.297	0.008	202.mzXML	SI	gi14269572	NP_113902.1
ACGDSTLTQITAGLDPVGR	1	NP_112299;	NP_112299	Gnb2;	Gnb2	guanine nucleotide-binding protein G(I)/G(S)/G(T) s	2	4.374	19	139.173	6.455	0.75	0.5	0.561	2	0.0309484	6.03587	1.705	3.874	48197	24896866	43032230	966.474	0.005	195.mzXML	SI	gi29789261	NP_112299.1
ACVVHGSDLK	2	NP_036636;NP_036637;	NP_036636	Atp1a1;Atp1a2;	Atp1a1	sodium/potassium-transporting ATPase subunit alpha-1	2	4.157	10	101.667	8.839	0.727	0.727	0.765	2	0.021112	4.51394	2.233	2.233	53301	27744381	12003626	543.273	0.009	198.mzXML	I	gi6978543	NP_036636.1
ADAGKDANNPAENGDAKTDQAQK	3	XP_002725229;XP_002728447;NP_001020795;	XP_002725229	LOC100364385;LOC100360316;Hmgn2;	LOC100364385	PREDICTED: hypothetical protein [Rattus norvegi	3	2.755	23	64.04	1.257	0.708	0.5	0.424	2	0.00109548	7.42949	-0.166	3.138	3803	2036469	6906696	777.354	0.333	185.mzXML	SI	gi293342421	XP_002725229.1
ADDGRPFPQVIK	2	NP_036627;NP_001170776;	NP_036627	Aldoa;	Aldoa	fructose-bisphosphate aldolase A [Rattus norveg	3	3.562	12	57.72	2.802	0.846	0.692	0.685	2	0.000925417	5.24235	0.607	2.092	54271	28260004	26734078	448.241	0.005	201.mzXML	I	gi293336190	NP_001170776.1
ADFCIIHYAGK	2	NP_113708;NP_037326;	NP_113708	Myh10;Myh9;	Myh10	myosin-10	2	4.153	11	103.882	8.902	0.75	0.75	0.681	2	0.0086498	5.20034	2.703	2.703	54903	24808433	31631103	647.814	0.008	198.mzXML	IO	gi13928704	NP_113708.1
ADFDNTVAIHPTSSEELVTLR	1	NP_446358;	NP_446358	Gsr;	Gsr	glutathione reductase	3	2.073	21	53.893	0.796	0.636	0.409	0.387	2	0.00175211	4.90538	0.967	2.147	35583	19203673	37966148	772.388	0.005	201.mzXML	I	gi309319801	NP_446358.2
ADGLDIPQLLEAVLK	1	NP_001099780;	NP_001099780	RGD1311186;	RGD1311186	uncharacterized protein LOC293587 [Rattus norve	2	3.761	15	95.287	3.138	0.688	0.5	0.64	2	0.0291864	4.00721	1.513	2.029	43267	22514486	60439323	797.957	0.01	202.mzXML	I	gi157821183	NP_001099780.1
ADHQPLTEASYVNLPTIALCNTDSPLR	1	NP_058834;	NP_058834	Rpsa;	Rpsa	40S ribosomal protein SA	3	3.227	27	152.122	3.695	0.607	0.571	0.625	2	0.00104791	6.30149	0.112	2.549	48835	25231473	47373684	999.498	0.006	200.mzXML	SI	gi8393693	NP_058834.1
ADIGVAMGIVGSDVSK	1	NP_036636;	NP_036636	Atp1a1;	Atp1a1	sodium/potassium-transporting ATPase subunit alpha-1	2	4.441	16	161.246	8.212	0.824	0.647	0.664	2	0.0184566	6.45999	3.195	3.195	53301	27744449	42052209	759.894	0.009	193.mzXML	SI	gi6978543	NP_036636.1
ADMVIEAVFEDLAVK	1	NP_570839;	NP_570839	Hadha;	Hadha	trifunctional enzyme subunit alpha, mitochondrial	2	3.858	15	122.516	6.955	0.688	0.5	0.407	2	0.0285633	4.3261	2.719	2.719	53297	27741344	61867231	825.427	0.01	194.mzXML	SI	gi148747393	NP_570839.2
ADPLQPPQALTAASK	2	XP_001060527;NP_001178538;	XP_001060527	Lama5;	Lama5	PREDICTED: laminin, alpha 5	2	4.315	15	94.839	3.712	0.813	0.625	0.803	2	0.0139427	4.96869	0.529	2.68	8171	4477987	31865507	754.41	0.009	199.mzXML	I	gi109471512	XP_001060527.1
ADQELLMYSHDNIICGITSVAFSR	2	XP_002730117;NP_112299;	XP_002730117	LOC100361331;Gnb2;	LOC100361331	guanine nucleotide-binding protein G(I)/G(S)/G(T) s	3	2.087	24	77.68	-0.207	0.44	0.52	0.435	2	0.0058955	5.06896	0.96	2.23	48197	12336392	55533535	914.108	0.007	195.mzXML	SI	gi29789261	NP_112299.1
AEAGEGQKPSPAQLELR	3	XP_001079270;XP_342113;NP_113957;	XP_001079270	RGD1566085;Pdxk;	RGD1566085	PREDICTED: pyridoxal kinase-like [Rattus norveg	3	2.911	17	53.903	2.585	0.833	0.5	0.458	2	0.000448361	7.04153	0.485	2.948	6411	3463877	21469215	594.311	0.005	200.mzXML	I	gi109509890	XP_001079270.1
AEALDDGLPEDVLFGNLDLLPPSGK	1	NP_001163943;	NP_001163943	RGD1309922;	RGD1309922	uncharacterized protein LOC306007 [Rattus norve	2	2.243	25	76.269	0.055	0.577	0.385	0.399	2	0.018304	4.63173	1.27	2.706	42833	22361199	59830145	1298.67	0.521	198.mzXML	SI	gi281427190	NP_001163943.1
AEDGSVIDYELIDQDAR	1	NP_063970;	NP_063970	Anxa2;	Anxa2	annexin A2	2	4.305	17	182.179	6.661	0.667	0.611	0.672	2	0.0234586	5.09849	0.878	2.924	50147	26022362	38788801	954.947	0.011	201.mzXML	SI	gi9845234	NP_063970.1
AEDVVVGDLVEVK	1	NP_036636;	NP_036636	Atp1a1;	Atp1a1	sodium/potassium-transporting ATPase subunit alpha-1	2	3.572	13	88.609	6.442	0.786	0.714	0.59	1	0.0259883	4.41744	2.871	2.871	53301	27743901	34192192	686.37	0.008	194.mzXML	I	gi6978543	NP_036636.1
AEFQPLVEEPK	1	NP_599153;	NP_599153	Alb;	Alb	serum albumin precursor	2	3.331	11	86.329	7.925	0.667	0.583	0.51	1	0.0362455	4.21833	1.274	2.348	56231	29354715	31646244	643.835	0.008	199.mzXML	I	gi158138568	NP_599153.2
AEGLSLQPYEEYFNVVR	1	NP_001101707;	NP_001101707	Lama1;	Lama1	laminin subunit alpha-1 precursor [Rattus norve	2	3.329	17	91.557	3.817	0.667	0.444	0.424	2	0.0488416	4.00935	0.622	2.196	50997	26450061	52922031	1008	0.509	199.mzXML	SI	gi312147379	NP_001101707.2
AEPEDHYFLLTEPPLNTPENR	1	NP_112330;	NP_112330	Actr3;	Actr3	actin-related protein 3	3	2.257	21	68.7	-0.207	0.5	0.455	0.515	2	0.0066479	4.08785	1.06	1.842	57777	30148594	38607583	828.068	0.005	194.mzXML	I	gi70912366	NP_112330.1
AEQQTADQLLAR	1	NP_446418;	NP_446418	Lamc1;	Lamc1	laminin, gamma 1 precursor	2	3.666	12	111.148	9.297	0.692	0.692	0.343	2	0.031461	5.44729	1.06	2.606	49929	25890161	23979265	672.349	0.008	186.mzXML	SI	gi281371490	NP_446418.1
AEVQTLVSR	1	NP_942026;	NP_942026	Chdh;	Chdh	choline dehydrogenase, mitochondrial precursor [Rat	2	3.778	9	93.639	8.059	0.8	0.7	0.438	2	0.0394194	3.85859	1.099	1.701	39349	20822730	20260497	501.782	0.008	175.mzXML	I	gi38454200	NP_942026.1
AFAFVTFADDKVAQSLCGEDLIIK	1	NP_001011979;	NP_001011979	Tardbp;	Tardbp	TAR DNA binding protein	3	2.853	24	64.426	1.327	0.64	0.6	0.445	2	0.000529919	7.29466	1.412	2.899	56033	29265967	58983979	886.788	0.007	188.mzXML	SI	gi58865526	NP_001011979.1
AFAVGVQQVLLK	1	NP_001101015;	NP_001101015	Ipo7;	Ipo7	importin-7	2	3.887	12	86.494	7.113	0.692	0.769	0.569	2	0.0428866	5.01468	1.825	2.398	27039	14391993	44979208	636.887	0.009	193.mzXML	SI	gi157820315	NP_001101015.1
AFDNDVDALCNLR	1	NP_058726;	NP_058726	Pccb;	Pccb	propionyl-CoA carboxylase beta chain, mitochondria	2	4.016	13	97.934	7.006	0.786	0.571	0.458	2	0.00913631	4.66697	1.576	2.161	41489	21696008	37958987	761.85	0.008	175.mzXML	SI	gi148747119	NP_058726.2
AFDQGADAVYDYINEGK	1	NP_001163936;	NP_001163936	LOC685322;	LOC685322	ubiquinol-cytochrome c reductase complex 7.2kDa	2	4.368	17	189.089	8.295	0.778	0.556	0.587	2	0.0251193	5.99557	0.413	3.78	28349	15189642	38649987	938.424	0.01	197.mzXML	SI	gi281427170	NP_001163936.1
AFFPCFDTPAVK	1	NP_112359;	NP_112359	Rnpep;	Rnpep	aminopeptidase B	2	4.043	12	92.998	6.677	0.615	0.615	0.735	2	0.0213827	4.62113	2.486	2.486	52835	27506196	46670043	700.341	0.011	199.mzXML	I	gi13592047	NP_112359.1
AFITNIPFDVK	2	NP_001103381;NP_446328;	NP_001103381	Hnrpm;	Hnrpm	heterogeneous nuclear ribonucleoprotein M isoform	2	4.219	11	101.302	9.397	0.75	0.667	0.662	2	0.0078144	4.81291	2.5	2.5	35641	19233970	41688605	632.849	0.008	202.mzXML	SI	gi158186696	NP_446328.2
AFLADPSAFAAAAPVAAATTAAPAAAAAPAK	3	XP_001068311;XP_227546;NP_071797;	XP_001068311	RGD1564469;Rplp0;	RGD1564469	60S acidic ribosomal protein P0	3	1.551	31	51.914	0.013	0.344	0.563	0.361	2	0.0136568	4.65836	2.004	2.004	49807	3921651	47088362	908.82	0.009	200.mzXML	SI	gi11693176	NP_071797.1
AFLSSPDHLNRPINGNGKQ	1	NP_036709;	NP_036709	Gstp1;	Gstp1	glutathione S-transferase P	3	2.282	19	33.282	0.286	0.6	0.55	0.508	2	0.00272766	4.65086	-0.114	1.988	51589	26817629	24310267	689.352	0.006	201.mzXML	I	gi25453420	NP_036709.1
AFPAWADTSILSR	1	NP_112319;	NP_112319	Aldh6a1;	Aldh6a1	methylmalonate-semialdehyde dehydrogenase [acylati	2	4.38	13	122.986	8.639	0.786	0.714	0.754	2	0.0325293	4.72388	2.619	2.619	51655	26858420	47425819	717.871	0.008	201.mzXML	SI	gi145651820	NP_112319.2
AFSDLDSIDSVLGGR	2	NP_001103607;NP_068519;	NP_001103607	Prom1;	Prom1	prominin 1 isoform 1 precursor	2	3.792	15	112.7	7.532	0.875	0.75	0.3	2	0.00495369	5.77233	3.168	3.168	45143	23269891	46787792	777.344	0.968	198.mzXML	SI	gi158635964	NP_068519.2
AFYAELHHIISSNLEK	3	XP_002725506;XP_002728490;NP_058953;	XP_002725506	LOC100364216;LOC100362709;Psme2;	LOC100364216	PREDICTED: proteasome activator complex subunit	3	2.67	16	36.974	1.198	0.706	0.471	0.529	2	9.95416e-05	6.44513	0.595	2.829	4973	2661779	39891058	625.325	0.671	201.mzXML	I	gi293343544	XP_002725506.1
AFYNNVLGEYEEYITK	1	NP_071966;	NP_071966	Oat;	Oat	ornithine aminotransferase, mitochondrial precursor	2	3.334	16	79.09	3.579	0.765	0.529	0.355	2	0.0220558	5.24726	1.307	3.262	52923	27550799	53090569	976.968	0.01	201.mzXML	SI	gi11968102	NP_071966.1
AGAAGTSEATSSVR	1	NP_113940;	NP_113940	Bcam;	Bcam	basal cell adhesion molecule precursor [Rattus norv	2	3.961	14	115.863	9.893	0.8	0.667	0.377	2	0.0359988	4.59818	2.619	2.619	51163	26554528	10233198	632.81	0.009	201.mzXML	SI	gi13929056	NP_113940.1
AGADIIITYFAPQLLK	1	NP_037031;	NP_037031	Alad;	Alad	delta-aminolevulinic acid dehydratase [Rattus norveg	2	3.593	16	105.382	4.54	0.647	0.529	0.445	2	0.016966	4.782	1.661	2.845	54117	28193349	63332077	867.498	0.012	200.mzXML	SI	gi6978483	NP_037031.1
AGAGSATLSMAYAGAR	1	NP_112413;	NP_112413	Mdh2;	Mdh2	malate dehydrogenase, mitochondrial precursor [Ratt	2	4.283	16	124.839	8.89	0.706	0.647	0.562	2	0.0263914	4.80746	3.19	3.19	54411	28353252	26827267	727.855	0.009	196.mzXML	SI	gi42476181	NP_112413.2
AGAPNGLFNVVQGGAATGQFLCQHR	1	NP_071609;	NP_071609	Aldh9a1;	Aldh9a1	4-trimethylaminobutyraldehyde dehydrogenase [Rattus	3	1.732	25	44.422	0.251	0.692	0.423	0.227	2	0.0136588	4.98911	0.424	2.186	53621	27908566	43625928	857.432	0.011	176.mzXML	I	gi75905479	NP_071609.2
AGCSNIAYPR	1	NP_446167;	NP_446167	Slc5a3;	Slc5a3	solute carrier family 5 (inositol transporters), me	2	3.877	10	100.546	8.21	0.818	0.545	0.412	2	0.0252707	4.55327	1.385	1.844	35505	19156441	16936232	554.763	0.009	174.mzXML	I	gi82617598	NP_446167.2
AGDGQSSSPQEGEAVVLNQGPTVRPR	1	NP_001102833;	NP_001102833	Rab17;	Rab17	ras-related protein Rab-17	3	2.379	26	33.361	-0.207	0.667	0.296	0.574	2	0.00594408	4.48015	0.268	2.109	32311	17356335	25101073	879.438	0.005	184.mzXML	SI	gi157819733	NP_001102833.1
AGFAGDDAPR	10	XP_002725368;XP_002726247;XP_002728578;XP_002729242;NP_062085;NP_112406;NP_001120921;NP_062056;NP_037025;NP_112266;	XP_002725368	LOC684969;LOC100361457;Acta1;Actb;Actg1;Actc1;Actg2;Acta2;	LOC684969	actin, cytoplasmic 1	2	4.187	10	84.623	7.296	0.818	0.545	0.671	2	0.0241777	4.54642	2.4	2.4	55453	2327875	15448352	488.727	0.009	199.mzXML	SI	gi13592133	NP_112406.1
AGGAGVPAFYTSTGYGTLVQEGGSPIK	2	XP_002729056;NP_001121052;	XP_002729056	LOC100359544;Oxct1;	LOC100359544	succinyl-CoA:3-ketoacid-coenzyme A transferase	3	2.955	27	97.069	1.912	0.679	0.536	0.424	2	0.00128121	6.35977	1.395	2.968	54211	9878432	40510705	862.434	0.006	197.mzXML	SI	gi189181716	NP_001121052.1
AGGIETIANEFSDR	1	NP_001011901;	NP_001011901	Hsph1;	Hsph1	heat shock protein 105 kDa	2	3.018	14	74.862	4.08	0.667	0.533	0.348	2	0.0187744	5.10359	2.551	2.591	47197	24403034	41339351	740.355	0.007	187.mzXML	I	gi58865372	NP_001011901.1
AGIQVVGDDLTVTNPK	4	XP_001067222;XP_002726234;NP_036686;NP_001103378;	XP_001067222	Eno1-ps1;Eno1;	Eno1-ps1	PREDICTED: enolase 3	2	3.914	16	125.505	8.308	0.765	0.706	0.612	1	0.0313736	4.02963	1.351	1.798	19653	10299934	32613283	813.939	0.01	178.mzXML	I	gi109468300	XP_001067222.1
AGKYDLDFKSPDDASR	4	XP_001067222;XP_002726234;NP_036686;NP_001103378;	XP_001067222	Eno1-ps1;Eno1;	Eno1-ps1	PREDICTED: enolase 3	3	3.199	16	85.647	4.428	0.765	0.588	0.635	2	0.0007533	5.30901	2.18	2.18	19653	10299880	23098847	595.62	0.006	201.mzXML	I	gi109468300	XP_001067222.1
AGLQFPVGR	31	NP_001099489;XP_001071473;XP_001071887;XP_002725309;XP_001061350;XP_002725329;XP_001061734;XP_001061900;XP_001062714;XP_001061850;XP_002726073;XP_001062079;XP_002726790;XP_577573;XP_001056658;XP_344600;XP_002728525;XP_577577;XP_574997;XP_001073395;XP_345256;XP_001070681;NP_001102893;NP_001104811;NP_001103080;NP_001102761;NP_001019453;NP_073165;NP_001100824;NP_068611;NP_068612;	NP_001099489	LOC685909;LOC502125;LOC684773;LOC680097;Hist1h2ai;LOC100365730;Hist1h2ao;Hist1h4m;LOC306962;Hist2h2ac;LOC690131;Hist2h2aa3;LOC100365693;LOC680322;LOC100360754;LOC689408;Hist1h2ak;Hist2h2ab;H2afj;H2afx;Hist1h2af;H2afz;Hist1h2an;Hist1h2aa;Hist3h2a;	LOC685909	H2A histone family, member V [Rattus norvegicus	2	3.661	9	75.388	4.952	0.8	0.5	0.581	2	0.0425697	3.77289	1.885	1.885	745	311311	62003918	472.768	0.008	202.mzXML	SIO	gi157822499	NP_001099489.1		XP_002726790	XP_577573	XP_001056658	XP_344600	XP_002728525	XP_577577	NP_001103080	NP_001102761	NP_001019453	NP_073165	NP_001100824	NP_068611	NP_068612
AGNSLAASTAEETAGSAQSR	1	NP_037106;	NP_037106	Lamb2;	Lamb2	laminin subunit beta-2 precursor	2	4.219	20	226.787	10.983	0.714	0.524	0.587	2	0.0108759	5.01532	0.441	2.563	48187	24892391	19733648	939.943	0.009	198.mzXML	SI	gi6981142	NP_037106.1
AGPESDGQFQFTGIK	7	XP_002724541;XP_002724609;XP_002727113;XP_002727757;XP_002727856;XP_002729979;NP_598228;	XP_002724541	LOC100364994;LOC100366152;LOC100362504;LOC100362685;LOC100360002;Usmg5;	LOC100364994	up-regulated during skeletal muscle growth protein	2	3.937	15	169.019	10.769	0.813	0.563	0.593	1	0.0365896	4.55739	0.611	2.724	35869	589928	32109704	791.382	0.01	197.mzXML	I	gi19424210	NP_598228.1
AGQVVTIWASGAGATHSPPTDLVWK	1	NP_001002016;	NP_001002016	Lmna;	Lmna	prelamin-A/C isoform C2	3	2.254	25	58.107	0.57	0.654	0.269	0.602	2	0.0088134	4.78115	-1.135	2.226	48913	25287677	42228039	850.445	-0.32	197.mzXML	I	gi50355947	NP_001002016.1
AGQAVDDFIEK	2	XP_002726705;XP_002729611;	XP_002726705	LOC100363662;LOC100360180;	LOC100363662	PREDICTED: 6-phosphogluconate dehydrogenase, de	2	4.171	11	102.219	6.549	0.75	0.583	0.654	2	0.0401682	3.97831	0.985	2.34	9445	5178253	23904147	596.795	0.008	194.mzXML	I	gi293347815	XP_002726705.1
AGQVVTIWASGAGATHSPPTDLVWK	1	NP_001002016;	NP_001002016	Lmna;	Lmna	prelamin-A/C isoform C2	3	3.258	25	93.46	0.517	0.577	0.538	0.631	2	0.00153694	6.22753	1.554	2.847	48913	25287677	42295974	850.442	0.005	197.mzXML	I	gi50355947	NP_001002016.1
AGSLKDPLLDDHGDFIR	2	XP_001061392;XP_236444;	XP_001061392	Myo6;	Myo6	PREDICTED: myosin VI-like	3	2.983	17	109.459	4.261	0.611	0.611	0.605	2	0.00685465	8.18739	2.67	2.67	11059	6154130	37407706	623.655	0.006	193.mzXML	SI	gi293349343	XP_001061392.2
AGVLAHLEEER	1	NP_113708;	NP_113708	Myh10;	Myh10	myosin-10	2	4.267	11	95.943	7.563	0.833	0.583	0.62	2	0.0190299	4.66639	2.47	2.47	54903	28627293	26128910	612.323	0.009	199.mzXML	SI	gi13928704	NP_113708.1
AGVNFSEFTGVWK	1	NP_001100922;	NP_001100922	Pdcd6;	Pdcd6	programmed cell death protein 6 [Rattus norvegi	2	4.28	13	116.126	8.184	0.786	0.5	0.553	2	0.0123159	4.45662	1.179	2.236	30841	16507809	43830956	721.359	0.01	202.mzXML	SI	gi157818653	NP_001100922.1
AGYPQYVSEILEK	1	NP_001008519;	NP_001008519	Lrpprc;	Lrpprc	leucine-rich PPR motif-containing protein, mitoc	2	3.725	13	65.757	4.287	0.857	0.5	0.507	2	0.0239817	5.79742	2.232	2.916	57997	30257543	45547829	748.887	0.011	193.mzXML	I	gi56605990	NP_001008519.1
AGYTDQVVIGMDVAASEFYR	3	XP_001067222;NP_036686;NP_001103378;	XP_001067222	Eno1-ps1;Eno1;	Eno1-ps1	PREDICTED: enolase 3	2	4.048	20	129.848	4.771	0.714	0.571	0.474	2	0.00848274	5.8455	1.346	3.557	19653	10299859	67484583	1096.51	0.003	200.mzXML	SI	gi109468300	XP_001067222.1
AHDGGIYAISWSPDSTHLLSASGDK	1	NP_001014157;	NP_001014157	Wdr1;	Wdr1	WD repeat-containing protein 1 [Rattus norvegicu	3	3.055	25	95.082	1.208	0.769	0.5	0.407	2	0.000298375	7.41532	3.106	3.106	47807	24701922	39113830	862.416	0.008	200.mzXML	SI	gi62078997	NP_001014157.1
AHGQDLGTAGSCLR	3	XP_001055156;XP_343779;NP_001128481;	XP_001055156	Col4a5;Col4a1;	Col4a5	collagen alpha-1(IV) chain precursor [Rattus no	2	3.678	14	122.702	7.939	0.8	0.6	0.344	2	0.0213101	4.56273	-0.179	2.657	45435	7059637	15283973	721.844	-0.482	200.mzXML	SI	gi201860274	NP_001128481.1
AHGQDLGTAGSC	3	XP_001055156;XP_343779;NP_001128481;	XP_001055156	Col4a5;Col4a1;	Col4a5	collagen alpha-1(IV) chain precursor [Rattus no	2	3.526	12	109.218	7.523	0.769	0.462	0.484	1	0.00310924	5.37389	1.515	2.694	45435	7059638	7105096	587.25	0.008	175.mzXML	I	gi201860274	NP_001128481.1
AHGQDLGTAGSCLR	3	XP_001055156;XP_343779;NP_001128481;	XP_001055156	Col4a5;Col4a1;	Col4a5	collagen alpha-1(IV) chain precursor [Rattus no	2	3.793	14	203.622	15.656	0.8	0.667	0.475	2	0.0359988	4.61809	0.192	2.673	45435	7059637	15826567	721.845	0.011	201.mzXML	SI	gi201860274	NP_001128481.1
AHIAQLCEK	1	NP_062172;	NP_062172	Cltc;	Cltc	clathrin heavy chain 1	2	4.069	9	98.354	8.751	0.7	0.6	0.671	2	0.00702832	5.42385	1.106	2.873	48265	24934452	13968588	535.276	0.008	198.mzXML	I	gi9506497	NP_062172.1
AHLVAVFNEYQR	1	NP_001011918;	NP_001011918	Anxa11;	Anxa11	annexin A11	3	2.74	12	58.132	3.335	0.692	0.615	0.498	2	0.0487062	3.84262	0.44	1.638	135	52278	28260013	482.921	0.006	197.mzXML	I	gi58865414	NP_001011918.1
AHNQDLGLAGSCLAR	2	XP_001076134;XP_225043;	XP_001076134	Col4a2;	Col4a2	PREDICTED: collagen, type IV, alpha 2 [Rattus n	2	4.233	15	168.627	10.608	0.813	0.625	0.594	2	0.0401422	4.50402	0.306	2.484	3937	2101851	23977098	791.893	0.011	201.mzXML	I	gi293342552	XP_001076134.2
AHPLFTFLR	1	NP_110453;	NP_110453	Gpx1;	Gpx1	glutathione peroxidase 1	2	3.478	9	60.003	4.1	0.7	0.5	0.788	2	0.0144884	4.35649	2.335	2.335	54309	28293179	36043732	551.313	0.008	202.mzXML	I	gi145275165	NP_110453.3
AHPVSNAIDGTER	2	XP_001060527;NP_001178538;	XP_001060527	Lama5;	Lama5	PREDICTED: laminin, alpha 5	2	3.396	13	83.384	4.022	0.643	0.357	0.665	2	0.0251535	4.98723	2.222	3.048	8171	4475093	12609808	683.839	0.009	201.mzXML	I	gi109471512	XP_001060527.1
AHQSVAATGSPSSTQSAVSK	1	NP_001008525;	NP_001008525	Ndufs7;	Ndufs7	NADH dehydrogenase [ubiquinone] iron-sulfur prot	2	3.96	20	173.173	5.791	0.762	0.619	0.514	2	0.0253697	5.10289	-0.156	2.916	37987	20236973	11525348	950.971	-0.484	189.mzXML	SI	gi56606108	NP_001008525.1
AHQVVEDGYEFFAK	3	NP_113715;NP_037197;NP_071943;	NP_113715	Ppp1ca;Ppp1cb;Ppp1cc;	Ppp1ca	serine/threonine-protein phosphatase PP1-beta cataly	2	3.199	14	79.098	5.234	0.733	0.6	0.352	2	0.0275359	4.36435	-0.772	2.615	52785	27010369	32796191	820.391	-0.483	200.mzXML	SI	gi6981388	NP_037197.1
AHQSVAATGSPSSTQSAVSK	1	NP_001008525;	NP_001008525	Ndufs7;	Ndufs7	NADH dehydrogenase [ubiquinone] iron-sulfur prot	3	2.782	20	111.836	4.048	0.571	0.714	0.468	2	0.0491858	3.51801	0.423	1.345	37987	20236977	10743505	634.317	0.006	201.mzXML	SI	gi56606108	NP_001008525.1
AHQVVEDGYEFFAK	3	NP_113715;NP_037197;NP_071943;	NP_113715	Ppp1ca;Ppp1cb;Ppp1cc;	Ppp1ca	serine/threonine-protein phosphatase PP1-beta cataly	2	3.971	14	104.656	6.211	0.733	0.667	0.476	2	0.00916931	5.60107	0.772	3.387	52785	27010369	32796191	820.391	0.009	200.mzXML	SI	gi6981388	NP_037197.1
AHQVVEDGYEFFAKR	3	NP_113715;NP_037197;NP_071943;	NP_113715	Ppp1ca;Ppp1cb;Ppp1cc;	Ppp1ca	serine/threonine-protein phosphatase PP1-beta cataly	3	2.326	15	44.319	1.931	0.813	0.5	0.307	2	0.00158892	5.98516	1.354	2.527	52785	27010369	30069967	599.297	0.006	200.mzXML	I	gi6981388	NP_037197.1
AIADNVKDWCK	1	NP_075211;	NP_075211	Tpi1;	Tpi1	triosephosphate isomerase	2	4.108	11	135.989	12.305	0.75	0.583	0.631	2	0.0359988	4.64358	0.515	2.62	51745	26910024	23553860	660.325	0.01	201.mzXML	SI	gi117935064	NP_075211.2
AIAELGIYPAVDPLDSTSR	1	NP_599191;	NP_599191	Atp5b;	Atp5b	ATP synthase subunit beta, mitochondrial precursor	2	4.33	19	171.236	3.947	0.7	0.6	0.788	2	0.0187068	5.63329	3.329	3.329	53799	28006631	48215399	994.523	0.012	201.mzXML	SI	gi54792127	NP_599191.1
AIAGQGVDCSTIVDVLTNR	2	XP_002726068;XP_001072193;	XP_002726068	Anxa9;	Anxa9	PREDICTED: annexin A2-like	2	4.212	19	180.472	8.018	0.7	0.7	0.591	2	0.0257738	5.44843	0.58	3.31	7147	3895248	45538634	995.009	0.012	171.mzXML	SI	gi293345557	XP_002726068.1
AIAGTGANVIVTGGK	1	NP_001099367;	NP_001099367	Cct8;	Cct8	T-complex protein 1 subunit theta [Rattus norve	2	3.606	15	106.436	5.17	0.688	0.563	0.383	2	0.0259883	4.35888	2.197	2.812	41973	21966772	21181892	664.88	0.01	194.mzXML	SI	gi347800699	NP_001099367.2
AIEQADLLQEEDESPR	1	NP_001101801;	NP_001101801	Ap1s1;	Ap1s1	ubiquitin-conjugating enzyme E2 W [Rattus norve	2	3.135	16	104.389	5.774	0.824	0.647	0.088	2	0.0281523	4.55033	1.08	2.665	54495	28411330	28961566	921.93	-0.002	190.mzXML	I	gi205360945	NP_001101801.2
AIFASGSPFDPVTLPDGR	1	NP_036732;	NP_036732	Me1;	Me1	NADP-dependent malic enzyme	2	4.345	18	149.963	6.445	0.737	0.632	0.579	2	0.0175032	5.24369	3.381	3.381	35119	18986760	44409448	923.971	0.01	194.mzXML	I	gi158341689	NP_036732.2
AIGSASEGAQSSLQEVYHK	1	NP_058978;	NP_058978	Psma5;	Psma5	proteasome subunit alpha type-5	3	3.208	19	40.453	0.824	0.75	0.6	0.543	2	0.000688116	5.96468	0.336	2.801	53001	27589102	24409798	654.657	0.006	184.mzXML	I	gi8394072	NP_058978.1
[truncated: 2,527 more rows]

## Sheet: %coverage
Accession	Coverage	# PSMs	# Peptides	# AAs	MW [kDa]	calc. pI	Score	Description
[truncated: 995 more rows]

[truncated: 6 more sheets: 200Peptides with No match, 911Ambiguous peptides, 2368 Unambiguous peptides, #peptides for each protein, 802 proteins, 1542SI]
