# Supplementary material for: Autophagic degradation of aquaporin-2 is an early event in hypokalemia-induced nephrogenic diabetes insipidus
Source: Sci Rep. 2015 Dec 17;5:18311. doi: 10.1038/srep18311 (PMC4682130; doi:10.1038/srep18311)
Supplement: Supplementary Data 2 [file srep18311-s3.xls]

## Sheet: >2Exps
protein		MediantotalNoK3	MediantatolNoK2	Mediantotalcontrol4	Mediantotalcontrol3	Mediantotalcontrol2	Nok4/Control4	Nok3/Control3	NoK2/Control2	Log2(NoK4/Contro4l)	Log2(NoK3/Control3)	Log2(NoK2/Control2)	Mean(Log2NoK/Control)	SD	SE	Pvalue
NP_001004223	Eef1g	1315880	1322500	3032030	2452200	2489710	0.531957	0.536612	0.531186	-0.910618	-0.898049	-0.91271	-0.907126	0.00793009	0.00457844	3.89294e-09
NP_570090	Gnb2l1	2395620	1879520	2510240	4176260	3412260	0.579825	0.573628	0.550814	-0.78631	-0.801812	-0.860363	-0.816162	0.0390562	0.0225491	3.47823e-06
NP_058945	Esyt1	653880	428054	605359	1220460	785396	0.566915	0.535766	0.545017	-0.818796	-0.900326	-0.875627	-0.864916	0.0418069	0.0241372	3.62038e-06
NP_077374	Aco2	2253180	2360820	3610455	3458990	3854040	0.644416	0.651398	0.612557	-0.633936	-0.618388	-0.707083	-0.653136	0.0473624	0.0273447	1.82209e-05
NP_112319	Aldh6a1	2664070	3273660	3730380	3584145	4620800	0.734405	0.743293	0.708462	-0.445352	-0.427997	-0.497238	-0.456862	0.0360271	0.0208002	2.54276e-05
NP_058927	Pitpna	1.18514e+06	1.10926e+06	1914630	1656030	1528585	0.75343	0.715653	0.725679	-0.408454	-0.482667	-0.462596	-0.451239	0.0383877	0.0221632	3.43636e-05
NP_446041	Rab14	3124700	3010380	3854620	4971470	5124630	0.643263	0.628526	0.587434	-0.636519	-0.669955	-0.767502	-0.691325	0.0680564	0.0392924	6.12857e-05
NP_062040	Sptbn2	832026	923187	1927930	1422585	1511670	0.645739	0.584869	0.610707	-0.630976	-0.773814	-0.711448	-0.705413	0.0716099	0.041344	6.92066e-05
NP_150238	Mdh1	4159525	5042695	6514575	6268180	8155225	0.678688	0.663594	0.618339	-0.559179	-0.591628	-0.69353	-0.614779	0.0701034	0.0404742	0.000109533
NP_036630	Akr1b1	10993800	9970035	11062000	16668200	13938800	0.665171	0.659567	0.715272	-0.588203	-0.600408	-0.483436	-0.557349	0.0643009	0.0371242	0.000114691
NP_001099891	Tpd52	1026720	975864	1755620	1666835	1520390	0.682226	0.61597	0.641851	-0.551678	-0.699069	-0.639689	-0.630145	0.0741571	0.0428146	0.000124024
NP_112330	Actr3	895900	854863	3094690	2345090	2847300	0.369939	0.382032	0.300236	-1.43464	-1.38823	-1.73583	-1.51957	0.188719	0.108957	0.000153304
NP_001006982	Dlst	1312345	1.55844e+06	3204045	2003275	2569795	0.679878	0.6551	0.606445	-0.556652	-0.610213	-0.721552	-0.629473	0.0841201	0.0485668	0.000204437
NP_445809	Ctnnb1	801486	351444	2312490	1630120	856673	0.399688	0.491673	0.410243	-1.32305	-1.02423	-1.28545	-1.21091	0.162761	0.0939702	0.000209134
NP_001020050	Dnpep	756396	471908	1916145	1523610	862918	0.444947	0.49645	0.546875	-1.16829	-1.01028	-0.870716	-1.01643	0.148884	0.0859582	0.000292794
NP_114020	Lgals3	956326	2373070	4148475	3253410	5845120	0.34369	0.293946	0.405992	-1.54082	-1.76638	-1.30048	-1.53589	0.232989	0.134516	0.000335676
NP_058844	Csrp1	6537300	5085680	8607325	9186540	6535930	0.754964	0.711617	0.778111	-0.40552	-0.490827	-0.361952	-0.419433	0.0655542	0.0378477	0.000377091
NP_001007621	Pdhb	2618670	2555180	4175300	4226750	4349525	0.680928	0.619547	0.587462	-0.554425	-0.690715	-0.767433	-0.670858	0.107883	0.0622864	0.000421356
NP_001014102	Uba1	1088900	1124680	1372995	2087580	1875790	0.493689	0.521609	0.599577	-1.01832	-0.93896	-0.737984	-0.898423	0.1445	0.083427	0.000421592
NP_036702	Glud1	1870485	2179970	3922665	2961980	4133010	0.578271	0.631498	0.527453	-0.790181	-0.66315	-0.922885	-0.792072	0.129878	0.074985	0.000454441
NP_113863	Actn4	1778280	2735250	3514900	2748530	4522840	0.532981	0.646993	0.604764	-0.907844	-0.628178	-0.725556	-0.753859	0.141965	0.0819636	0.000776248
NP_075237	Sfxn3	740527	748558	1282751	1131730	1338260	0.65341	0.654332	0.559352	-0.613939	-0.611906	-0.838172	-0.688006	0.130052	0.0750856	0.00078757
NP_071852	Aldh1a1	1852690	2231125	3618550	2851655	3870945	0.687121	0.649689	0.576377	-0.541365	-0.622178	-0.794914	-0.652819	0.129522	0.0747797	0.000948523
NP_001008345	Etf1	1326635	1494480	3006060	2740030	2501185	0.461608	0.484168	0.597509	-1.11526	-1.04642	-0.742968	-0.968217	0.198084	0.114364	0.00106676
NP_058759	Kpnb1	317202	176737	760925	883690	546686	0.47902	0.358952	0.323288	-1.06184	-1.47814	-1.62911	-1.3897	0.293792	0.169621	0.00120904
NP_112262	Akr1a1	641397	1243760	1.3143e+06	2065635	2690650	0.402514	0.310508	0.462253	-1.31289	-1.6873	-1.11325	-1.37114	0.291425	0.168254	0.00123394
NP_062172	Cltc	1523190	1399210	2338260	1960850	2000975	0.66597	0.776801	0.699264	-0.586472	-0.364383	-0.516091	-0.488982	0.113499	0.0655286	0.00172353
NP_112359	Rnpep	1614250	1452420	2507800	3472580	2682460	0.623259	0.464856	0.541451	-0.682095	-1.10514	-0.885098	-0.890779	0.211582	0.122157	0.00188002
NP_058941	Eef2	421425	686854	1387495	953362	1486740	0.602378	0.442041	0.461987	-0.73126	-1.17775	-1.11408	-1.0077	0.241507	0.139434	0.00194455
NP_113906	Rab2a	3920400	2876130	4705285	5301760	3944100	0.631949	0.739453	0.729223	-0.66212	-0.435471	-0.455567	-0.517719	0.125458	0.0724331	0.00202709
NP_001002807	Clic1	4105480	4802470	2555400	4871850	5978760	0.755115	0.842694	0.803255	-0.405232	-0.246919	-0.31607	-0.32274	0.0793673	0.0458227	0.00214211
NP_536729	Atp5i	4207880	4180734	9490545	8060560	9896170	0.590702	0.522033	0.42246	-0.759499	-0.937787	-1.24311	-0.980133	0.244573	0.141204	0.00226244
NP_113698	Idh1	2726900	2199765	4414295	4135875	4384400	0.513186	0.659328	0.501725	-0.962446	-0.600931	-0.99503	-0.852802	0.218735	0.126287	0.00250738
NP_077069	Anxa4	4538240	4361330	6110580	5953460	6883320	0.655674	0.762286	0.633608	-0.608949	-0.391595	-0.658336	-0.55296	0.141911	0.0819323	0.00251283
NP_071797	Rplp0	5120400	3825240	5404945	7855240	5620550	0.776849	0.651845	0.680581	-0.364294	-0.617399	-0.555161	-0.512285	0.131887	0.0761452	0.00254255
NP_001094220	Suclg2	2029830	1329550	3.46674e+06	3498650	2524360	0.686648	0.580175	0.526688	-0.542357	-0.785439	-0.92498	-0.750925	0.193632	0.111794	0.00255765
NP_001040552	Eif3a	544334	301452	944066	1.03543e+06	791402	0.536072	0.525708	0.380909	-0.8995	-0.927667	-1.39248	-1.07322	0.276851	0.15984	0.00256155
NP_001100073	Cct7	540011	244531	974976	1008725	677293	0.486349	0.53534	0.361041	-1.03993	-0.901472	-1.46976	-1.13706	0.296333	0.171088	0.00266096
NP_705893	Hspa4	789930	534732	1442800	1309330	1256580	0.529808	0.603309	0.425545	-0.916458	-0.729031	-1.23262	-0.959369	0.25452	0.146947	0.00284319
NP_001011901	Hsph1	1289035	1362640	3305670	2908275	2494225	0.620767	0.44323	0.546318	-0.687877	-1.17387	-0.872187	-0.911312	0.245349	0.141652	0.00300241
NP_036710	H1f0	5954670	5334730	6363845	6824170	6806045	0.815479	0.872585	0.783822	-0.294281	-0.196632	-0.351401	-0.280771	0.0782641	0.0451858	0.00341388
NP_001100758	Flnb	1293840	842459	1751590	2465375	2147110	0.574255	0.524805	0.392369	-0.800236	-0.930148	-1.34972	-1.0267	0.287184	0.165806	0.00345779
NP_071785	Qdpr	1730120	1.21327e+06	2803140	2714910	1971755	0.760283	0.637266	0.615326	-0.395391	-0.650032	-0.700578	-0.582	0.163572	0.0944386	0.00351904
NP_942026	Chdh	783936	1.78815e+06	3225315	1957095	3569745	0.596506	0.400561	0.500918	-0.745391	-1.31991	-0.997354	-1.02088	0.28798	0.166265	0.00356703
NP_112297	Gnai2	2231330	2964410	3335380	3544560	4700605	0.479553	0.629508	0.630644	-1.06024	-0.667703	-0.665101	-0.797681	0.227386	0.131281	0.00370703
NP_058726	Pccb	505922	979728	2237850	1300670	2097565	0.596086	0.38897	0.467078	-0.746409	-1.36227	-1.09826	-1.06898	0.308972	0.178385	0.00390028
NP_058932	Pebp1	2937640	3773650	3501300	3844990	4920940	0.858934	0.764018	0.766856	-0.219381	-0.388322	-0.382973	-0.330226	0.0960314	0.0554437	0.00398852
NP_741984	Sptan1	597219	830650	1428990	1399850	1632370	0.629065	0.426631	0.508861	-0.668718	-1.22894	-0.974655	-0.957438	0.280508	0.161951	0.00409858
NP_997475	Gpi	1234435	1864760	3754100	1725530	3321910	0.546941	0.715395	0.561352	-0.870544	-0.483189	-0.833023	-0.728918	0.213634	0.123341	0.00410399
NP_037320	Pygb	1.00927e+06	757432	1997440	1619375	1086521	0.521457	0.623246	0.697117	-0.939379	-0.682126	-0.520527	-0.71401	0.211238	0.121959	0.0042472
NP_058977	Psma4	1122245	999040	3858960	2921817	2690154	0.2064	0.384091	0.371369	-2.27648	-1.38048	-1.42908	-1.69535	0.503867	0.290908	0.00431878
NP_037023	Acadvl	770980	571621	1688140	1268470	1124750	0.689504	0.607803	0.50822	-0.536368	-0.718324	-0.976474	-0.743722	0.221149	0.127681	0.00432665
NP_037184	Ywhah	2805190	2256800	3887725	4148770	4416830	0.485052	0.67615	0.510955	-1.04379	-0.564585	-0.968733	-0.859035	0.257748	0.148811	0.00447093
NP_001004443	Hexa	882338	1.64423e+06	3977030	1785160	3976300	0.630688	0.494263	0.413508	-0.665002	-1.01665	-1.27401	-0.985221	0.30572	0.176507	0.00505146
AP_004895	COX2	1146869	719458	5358750	3300810	4009430	0.128232	0.347451	0.179441	-2.96317	-1.52512	-2.47842	-2.32224	0.731638	0.422411	0.00533663
NP_444177	Cd9	15183800	7487711	12790160	19895900	10941805	0.595511	0.763162	0.684321	-0.747799	-0.389938	-0.547254	-0.561664	0.179365	0.103556	0.00560307
NP_001026825	Manba	167497	313046	885974	348735	701085	0.66156	0.480299	0.446517	-0.596056	-1.05799	-1.16321	-0.939088	0.301696	0.174185	0.00572515
NP_112646	Aifm1	499423	552448	1721975	836889	1477790	0.382097	0.596761	0.373834	-1.38799	-0.744774	-1.41953	-1.1841	0.380793	0.219851	0.00574589
NP_446316	Vcp	702442	773729	1360535	1142200	1883380	0.560161	0.61499	0.410819	-0.836087	-0.701364	-1.28342	-0.940292	0.3047	0.175919	0.0059053
NP_001100790	Prosc	1307190	963792	2046710	1672850	1587000	0.657455	0.781415	0.607304	-0.605036	-0.355839	-0.719508	-0.560128	0.185947	0.107357	0.0064387
NP_001009641	Pepd	526373	373082	2309170	1388401	604281	0.47524	0.379122	0.617399	-1.07327	-1.39927	-0.695725	-1.05609	0.352086	0.203277	0.00653711
NP_037215	Hspa5	4143755	4390480	4765300	5038610	5188980	0.730307	0.8224	0.846116	-0.453426	-0.282087	-0.241072	-0.325528	0.112645	0.0650355	0.00746193
NP_001013104	Capg	2796500	5623095	4670550	7344225	10112020	0.596465	0.380775	0.55608	-0.74549	-1.39299	-0.846635	-0.995038	0.348326	0.201106	0.00777323
NP_062250	Ywhab	2393505	1547550	4599960	4535270	4502230	0.560709	0.527754	0.34373	-0.834675	-0.922064	-1.54065	-1.09913	0.384859	0.222198	0.00777991
NP_001102031	Ahcyl1	1569450	1214910	3864020	4096080	3190830	0.627075	0.383159	0.38075	-0.67329	-1.38398	-1.39308	-1.15012	0.412971	0.238429	0.00849986
NP_001011918	Anxa11	1331635	1167720	3251660	2617850	3119590	0.622178	0.508675	0.374318	-0.684602	-0.975184	-1.41766	-1.02582	0.369144	0.213125	0.00856528
NP_620800	Slc25a3	2365870	2093380	2867685	2902430	3264870	0.687281	0.815134	0.641183	-0.541028	-0.29489	-0.641191	-0.49237	0.178204	0.102886	0.00873981
NP_036727	Ldhb	2782000	2929840	4094975	4709050	4216060	0.777243	0.590777	0.694924	-0.363563	-0.759314	-0.525074	-0.549317	0.198986	0.114885	0.00876616
NP_072114	Tkt	1467075	1692220	3278760	2511070	4046700	0.644228	0.584243	0.418173	-0.634356	-0.77536	-1.25783	-0.889181	0.32695	0.188765	0.00923604
NP_059055	Rab10	3614850	2746250	2606760	5042570	5323700	0.678074	0.716867	0.515854	-0.560486	-0.480223	-0.954966	-0.665225	0.254112	0.146712	0.0105433
NP_001005875	Psmd12	172590	148263	1973940	797234	1297770	0.376321	0.216486	0.114244	-1.40996	-2.20765	-3.1298	-2.24914	0.86067	0.496908	0.0106074
NP_071981	Ppib	2187890	2271370	3162710	3478050	2984990	0.7946	0.629057	0.760931	-0.331699	-0.668738	-0.394163	-0.464867	0.179299	0.103518	0.0109002
NP_446428	Krt18	3076200	3225640	4325890	4459080	6842880	0.644485	0.689873	0.471386	-0.633782	-0.535597	-1.08502	-0.751466	0.293007	0.169168	0.0113153
NP_037036	Anxa1	2564310	2886270	5771170	3652900	6593365	0.492547	0.701993	0.437754	-1.02167	-0.510472	-1.19181	-0.907983	0.35461	0.204734	0.0113785
NP_612550	Epcam	1635360	1353320	1805430	2695170	1681660	0.700304	0.606774	0.804752	-0.513947	-0.720768	-0.313383	-0.516033	0.203701	0.117607	0.011803
NP_001138928	Lims1	5414610	5927580	7623200	9391910	8135230	0.762543	0.576519	0.728631	-0.391109	-0.794561	-0.45674	-0.54747	0.216489	0.12499	0.0118738
NP_942040	Atp6v1e1	1277565	865992	1818600	1835845	1958130	0.579671	0.6959	0.442254	-0.786695	-0.523048	-1.17705	-0.828931	0.329042	0.189972	0.0120297
NP_001102047	Ppp2r4	2274320	2050490	3347780	3041530	2667700	0.592237	0.747755	0.768636	-0.755753	-0.419362	-0.379628	-0.518248	0.206643	0.119305	0.0122157
NP_001014183	Idh2	1875350	1895715	4297030	2599830	4014160	0.597844	0.721336	0.472257	-0.742158	-0.471257	-1.08236	-0.765257	0.306203	0.176787	0.0123623
XP_002727937	LOC100362689	860535	3034493	1336330	353424	2092520	2.21819	2.43485	1.45016	1.14939	1.28383	0.536214	0.989811	0.398537	0.230096	0.0126282
NP_001100718	Vcl	382057	691691	459632	553011	1308940	0.738171	0.690867	0.528436	-0.437973	-0.53352	-0.920199	-0.630564	0.25534	0.147421	0.0128751
NP_036732	Me1	510323	283755	1296360	1046765	1302715	0.176126	0.487524	0.217818	-2.50532	-1.03646	-2.1988	-1.91353	0.774873	0.447373	0.0128757
NP_742005	Canx	1321250	841963	4341110	2546030	1197410	0.426693	0.518945	0.703153	-1.22873	-0.946346	-0.508088	-0.894388	0.36312	0.209647	0.0129898
NP_001101978	Eps8l2	1064420	727088	1916865	1454710	1573770	0.552665	0.731706	0.462004	-0.855522	-0.450664	-1.11402	-0.806737	0.33436	0.193043	0.0139289
NP_062230	Ezr	231938	539652	871515	1044059	1187160	0.472469	0.22215	0.454574	-1.08171	-2.17039	-1.13741	-1.46317	0.613105	0.353977	0.0144524
NP_001013902	Isyna1	1765645	2489590	4948940	3376510	5504160	0.730276	0.52292	0.452311	-0.453487	-0.935338	-1.14461	-0.84448	0.354409	0.204618	0.0145281
NP_112643	Vdac1	2344190	5151650	3158990	3916320	6400080	0.587241	0.59857	0.804935	-0.767974	-0.740409	-0.313055	-0.607146	0.255063	0.147261	0.0145775
NP_071795	Bcat2	1353700	1590380	2447245	1705520	2821840	0.657646	0.793717	0.563597	-0.604618	-0.333304	-0.827265	-0.588395	0.24738	0.142825	0.014616
NP_001101788	Atp6v1a	83836.3	171615	1481300	946358	1103860	0.383196	0.0885883	0.155468	-1.38385	-3.49674	-2.68531	-2.52197	1.06588	0.615384	0.0148749
NP_059002	Eci1	5288960	3419740	6990810	7191835	6239030	0.458174	0.735412	0.54812	-1.12603	-0.443376	-0.867435	-0.812281	0.344654	0.198986	0.0150724
NP_112411	Psmc5	407077	327194	702528	584503	822917	0.418842	0.69645	0.397603	-1.25552	-0.521909	-1.3306	-1.03601	0.446804	0.257963	0.0159155
NP_068533	Copb2	525090	372696	988841	674297	521257	0.564573	0.778722	0.714995	-0.824768	-0.360819	-0.483996	-0.556528	0.240328	0.138754	0.0159846
NP_955792	Krt19	1644315	2222285	4728130	3183225	2877645	0.536254	0.516556	0.772258	-0.899011	-0.953002	-0.372845	-0.741619	0.320507	0.185045	0.0160261
NP_001103355	Fam129b	408863	203849	989139	553725	453913	0.488857	0.738386	0.449093	-1.03251	-0.437552	-1.15491	-0.874994	0.383747	0.221557	0.0168278
NP_037035	Anp32a	3469655	3253030	2.8798e+06	5209455	6039605	0.780766	0.66603	0.538616	-0.357039	-0.58634	-0.89267	-0.612016	0.268737	0.155156	0.0168953
NP_062041	Arg2	2037680	1403340	2573340	2805405	2677575	0.729429	0.726341	0.524109	-0.45516	-0.461282	-0.932062	-0.616168	0.27359	0.157957	0.0175288
NP_037042	Arrb1	102064	212071	549052	440052	860888	0.575313	0.231936	0.24634	-0.79758	-2.1082	-2.02128	-1.64235	0.732884	0.423131	0.0178197
NP_877966	Cct4	743984	600329	3306120	2251365	3278770	0.512915	0.330459	0.183096	-0.963207	-1.59746	-2.44933	-1.67	0.745712	0.430537	0.0178584
NP_068635	Hspa2	7163770	6679580	8695030	8684310	11178970	0.685586	0.82491	0.597513	-0.544591	-0.277692	-0.742958	-0.521747	0.233473	0.134795	0.0179834
NP_058814	Capns1	1389020	1113570	3725020	2294650	4023810	0.434655	0.60533	0.276745	-1.20206	-0.724207	-1.85337	-1.25988	0.566798	0.327241	0.0183026
NP_001029298	Nit2	2462070	1.36314e+06	3663570	3445700	2884905	0.395393	0.714534	0.472509	-1.33864	-0.484925	-1.08159	-0.968384	0.437971	0.252863	0.0186231
NP_446456	Cand1	1699090	676902	1906790	2122450	1163910	0.733696	0.800532	0.581576	-0.446745	-0.320968	-0.781961	-0.516558	0.238294	0.137579	0.0198671
NP_001012055	Cdh16	1944795	3072060	4673990	3629730	5176050	0.802526	0.535796	0.593514	-0.317379	-0.900244	-0.752645	-0.656756	0.303033	0.174956	0.0198808
NP_112295	Gna11	828810	678530	758140	1073480	883253	0.577922	0.772078	0.768217	-0.791053	-0.373182	-0.380414	-0.514883	0.239197	0.138101	0.0203266
NP_071794	Calr	925520	1594210	2503200	1302235	3130690	0.739773	0.710717	0.50922	-0.434845	-0.492654	-0.973639	-0.633713	0.2958	0.17078	0.0206417
NP_112355	Rala	2845180	2098480	3018990	3783630	3369850	0.470816	0.751971	0.622722	-1.08676	-0.411251	-0.68334	-0.727118	0.339877	0.196228	0.020736
NP_001103077	Hint1	8210720	7828420	11362100	10530900	14365700	0.715165	0.779679	0.544938	-0.483651	-0.359048	-0.875835	-0.572845	0.269692	0.155707	0.0212227
NP_647540	Ehd4	741772	1190425	3631890	1011310	2603220	0.641382	0.733476	0.457289	-0.640744	-0.447178	-1.12882	-0.738914	0.351265	0.202803	0.0218967
NP_036910	Aqp1	8061495	4633430	9845940	12015390	10276400	0.706198	0.670931	0.450881	-0.501856	-0.575764	-1.14918	-0.742268	0.354331	0.204573	0.0221918
NP_476489	Sept2	1589665	1210295	2516280	2062185	2288390	0.710712	0.770864	0.528885	-0.492663	-0.375451	-0.918974	-0.595696	0.286035	0.165143	0.0226136
NP_786937	Hsp90aa1	2230300	1698920	2360765	3093220	1895530	0.742825	0.721029	0.896277	-0.428906	-0.471872	-0.157983	-0.35292	0.170182	0.0982545	0.0229229
NP_001102025	Lrba	403770	139716	1012164	571878	373056	0.356484	0.706042	0.374517	-1.48809	-0.502174	-1.41689	-1.13572	0.54982	0.317439	0.0232141
NP_110463	Erap1	311868	210592	354644	422902	332729	0.450485	0.737448	0.632923	-1.15045	-0.439387	-0.659897	-0.749911	0.363977	0.210142	0.0234053
NP_001128170	Aldh4a1	740100	1069493	814756	1.18877e+06	2196075	0.284666	0.622574	0.487002	-1.81266	-0.683683	-1.038	-1.17811	0.577381	0.333351	0.0241402
NP_036709	Gstp1	4486425	5180970	5956765	5851370	7253010	0.897299	0.766731	0.71432	-0.156339	-0.383208	-0.485358	-0.341635	0.168403	0.0972275	0.024588
NP_001099367	Cct8	1791345	985410	2558210	2530930	2397180	0.62268	0.707781	0.411071	-0.683438	-0.498624	-1.28254	-0.821535	0.409799	0.236597	0.0255303
NP_058721	Ldha	1288180	2231525	2271030	1556375	2533830	0.711866	0.82768	0.880692	-0.490322	-0.272856	-0.18329	-0.315489	0.157893	0.0911598	0.0257982
NP_598211	Folr1	2739510	3674360	3377040	3503520	4195770	0.677913	0.781931	0.87573	-0.560828	-0.354887	-0.191443	-0.369052	0.185099	0.106867	0.0259743
NP_075211	Tpi1	7086510	11543000	11302205	12951100	16512900	0.36331	0.547174	0.699029	-1.46073	-0.869927	-0.516575	-0.949077	0.477027	0.275411	0.0261491
NP_058784	Gdi1	376888	414818	1467835	470228	847755	0.530923	0.8015	0.489314	-0.913425	-0.319225	-1.03117	-0.754606	0.38162	0.220328	0.0266596
NP_001020068	Ehd2	778583	441246	1551620	1585150	1265490	0.709594	0.491173	0.348676	-0.494935	-1.0257	-1.52004	-1.01356	0.512661	0.295985	0.0266734
NP_001094010	Iah1	132496	46721.3	2175280	359691	741307	0.213928	0.368361	0.0630256	-2.2248	-1.44081	-3.98792	-2.55118	1.30454	0.753178	0.0276008
NP_001019971	Tmx1	2455520	2233750	2929770	3571300	2751370	0.873348	0.68757	0.811868	-0.195371	-0.540421	-0.300682	-0.345491	0.176835	0.102096	0.0276833
NP_058843	Cfl1	3625320	5979315	2213170	1486930	1278020	1.70821	2.43812	4.67858	0.772482	1.28577	2.22607	1.42811	0.737173	0.425607	0.0284243
NP_114039	Phb	4062020	3059575	5075260	5433480	7034180	0.626664	0.747591	0.434958	-0.674235	-0.419679	-1.20105	-0.764988	0.398513	0.230082	0.0292456
NP_775125	Tubb5	2105445	2004225	2663860	2580410	3775685	0.670135	0.815934	0.530824	-0.577477	-0.293475	-0.913694	-0.594882	0.310476	0.179253	0.029415
NP_072116	Ech1	3678130	3746070	3904820	4878160	4464250	0.912493	0.753999	0.839126	-0.132115	-0.407365	-0.25304	-0.264173	0.137962	0.0796525	0.0294728
NP_599191	Atp5b	2195760	2668660	3835420	5296480	6634750	0.761041	0.41457	0.402225	-0.393955	-1.27031	-1.31393	-0.992732	0.519014	0.299653	0.0295731
NP_058889	Aadat	2234.1	126271	721917	219117	483298	0.0171232	0.0101959	0.26127	-5.86791	-6.61586	-1.93639	-4.80672	2.51376	1.45132	0.0295999
NP_001099910	Apoa1bp	4118685	3198215	4328250	4736145	5140495	0.705774	0.869628	0.622161	-0.502722	-0.201529	-0.68464	-0.462964	0.243997	0.140872	0.0303172
NP_445742	Pgam1	2811555	1200275	2982365	3936815	3754790	0.436005	0.71417	0.319665	-1.19758	-0.485661	-1.64537	-1.10954	0.584845	0.337661	0.0303305
NP_001098083	Hnrnpa2b1	1960790	1.48424e+06	3982280	2531035	2774705	0.420034	0.774699	0.534918	-1.25142	-0.368292	-0.902611	-0.840776	0.444801	0.256806	0.0306741
NP_071985	Prdx3	4584880	4451380	10474600	5721345	7485690	0.470258	0.801364	0.594652	-1.08848	-0.31947	-0.749883	-0.719277	0.385416	0.22252	0.0319024
NP_001131115	Gstt3	5771305	3348370	7389125	8518970	4833010	0.411851	0.677465	0.692813	-1.27981	-0.561781	-0.529463	-0.790351	0.42419	0.244906	0.0320619
NP_476550	Kif5b	80194.8	125458	268631	222982	236538	0.728948	0.359646	0.530394	-0.456112	-1.47535	-0.914863	-0.948775	0.510464	0.294716	0.0323026
NP_058718	Itgb1	965602	1234460	2015500	1641765	1425890	0.635847	0.588148	0.865747	-0.653248	-0.765748	-0.207983	-0.542326	0.294963	0.170297	0.0333884
XP_001059344	LOC684270	493760	634837	2374170	797516	1165020	0.848743	0.619123	0.544915	-0.2366	-0.691702	-0.875897	-0.6014	0.329076	0.189992	0.0340075
XP_002726232	Slc25a12	274912	73931.1	986573	730015	690926	0.407334	0.376584	0.107003	-1.29572	-1.40896	-3.22428	-1.97632	1.08225	0.624836	0.0340879
NP_001041327	Ndufa8	2958380	1821030	2940860	3781935	4049385	0.399336	0.78224	0.449705	-1.32433	-0.354317	-1.15295	-0.943864	0.517703	0.298896	0.0342553
NP_446450	Rab8a	2132210	1512043	1265190	2486630	2669535	0.571715	0.85747	0.566407	-0.806632	-0.221842	-0.820089	-0.616188	0.34158	0.197211	0.0353722
NP_001007005	Tuba4a	964489	676461	3627345	2874870	2906530	0.677686	0.33549	0.232738	-0.561312	-1.57566	-2.10322	-1.4134	0.783656	0.452444	0.0353925
NP_037322	Pfkl	302545	756351	1646130	1788440	1576990	0.47894	0.169167	0.479617	-1.06208	-2.56348	-1.06005	-1.56187	0.867421	0.500806	0.0355708
NP_062259	Tgm2	1657490	1173375	3547135	2058970	2419050	0.655029	0.805009	0.485056	-0.61037	-0.312923	-1.04378	-0.65569	0.367529	0.212193	0.0365719
NP_596909	Slc25a10	1604330	1210010	2801660	1978860	2758475	0.481979	0.810734	0.438652	-1.05296	-0.302699	-1.18885	-0.84817	0.477254	0.275542	0.036997
NP_446083	Banf1	2636280	1803620	876952	817689	538471	1.36898	3.22406	3.34952	0.453102	1.68888	1.74395	1.29531	0.729895	0.421405	0.0371554
NP_446006	Picalm	620581	1280529	1.03719e+06	2141900	1880719	0.514389	0.289734	0.680872	-0.959067	-1.7872	-0.554544	-1.10027	0.628342	0.362773	0.0386688
NP_598302	Hadhb	1509490	3222350	4526655	3827560	5135420	0.736496	0.394374	0.627475	-0.44125	-1.34236	-0.672369	-0.818661	0.468031	0.270218	0.0387944
NP_001020868	Hsdl2	1552190	708512	2502900	2003380	1611020	0.646178	0.774786	0.439791	-0.629995	-0.368131	-1.18511	-0.727745	0.417169	0.240852	0.039104
NP_001011915	Fermt2	180565	58363.5	1854910	591150	620009	0.467796	0.305447	0.0941333	-1.09605	-1.71101	-3.40915	-2.07207	1.19808	0.691709	0.0401166
NP_001008888	Uqcrfs1	2340105	3628030	2247440	3398970	6760300	0.300388	0.688475	0.536667	-1.7351	-0.538524	-0.897901	-1.05717	0.613982	0.354483	0.0406461
NP_036663	Comt	202352	276613	441947	261232	815060	0.4058	0.774606	0.339378	-1.30116	-0.368465	-1.55904	-1.07622	0.62635	0.361623	0.0408971
NP_001099188	Vps35	1286580	245378	959502	1644450	685032	0.454369	0.782377	0.358199	-1.13807	-0.354064	-1.48117	-0.991099	0.577745	0.333561	0.0410928
NP_542150	Ap2b1	437357	297410	368949	495426	504186	0.65589	0.88279	0.589882	-0.608474	-0.179858	-0.761503	-0.516612	0.301507	0.174075	0.0412362
NP_001101959	Iqgap1	586893	294385	790826	969959	1412220	0.463415	0.60507	0.208455	-1.10962	-0.724826	-2.26219	-1.36555	0.799996	0.461878	0.0416988
NP_599173	Rap1b	3024125	5201940	3225702	3868165	5617170	0.723266	0.781798	0.926078	-0.467403	-0.355132	-0.110794	-0.311109	0.182335	0.105271	0.0417481
NP_059015	Pdia3	3743875	3396280	3678940	4502720	4855370	0.896769	0.83147	0.699489	-0.157191	-0.266264	-0.515626	-0.313027	0.183736	0.10608	0.0419334
NP_445859	Asah1	1501020	1.04407e+06	1802130	2040720	2237535	0.746095	0.735535	0.466615	-0.422569	-0.443135	-1.0997	-0.655133	0.385139	0.22236	0.0421255
NP_476473	Rhoa	264833	148416	3146770	494754	1807385	0.189966	0.535282	0.0821164	-2.39619	-0.901628	-3.60619	-2.30133	1.35477	0.782178	0.0422957
NP_001013053	Phb2	3140250	3764470	4360770	3795000	4725490	0.587293	0.82747	0.796631	-0.767847	-0.27322	-0.328017	-0.456362	0.271142	0.156544	0.0434503
NP_113791	Ywhae	2510240	1856130	2519230	3747530	4536710	0.738345	0.669839	0.409136	-0.437634	-0.578115	-1.28935	-0.768366	0.456619	0.263629	0.0434789
NP_058895	Ssr4	2196780	1165306	3207770	2824195	3123420	0.322921	0.777843	0.373087	-1.63075	-0.362449	-1.42242	-1.13854	0.680136	0.392677	0.0441433
NP_001012022	Cldn4	4825470	3502040	4945305	5643675	5769485	0.790288	0.855023	0.606994	-0.33955	-0.225965	-0.720247	-0.428587	0.258891	0.149471	0.0455893
NP_037106	Lamb2	2391415	1616740	2818470	2693380	1865755	0.711702	0.887886	0.866534	-0.490655	-0.171553	-0.206672	-0.289627	0.174979	0.101024	0.0456107
NP_113902	Hrsp12	2595020	4283670	6721540	4146960	5101310	0.481988	0.625764	0.83972	-1.05293	-0.676308	-0.25202	-0.66042	0.400692	0.23134	0.0461729
NP_001099959	Ndufs3	4305190	2152070	3870440	4934020	4072000	0.596232	0.872552	0.528504	-0.746054	-0.196687	-0.920013	-0.620918	0.377551	0.217979	0.0464652
NP_058710	Gstm1	1283560	1559795	627927	1646070	4118495	0.568746	0.779772	0.378729	-0.814143	-0.358875	-1.40076	-0.857926	0.522321	0.301562	0.0466338
NP_001101210	Ctnnd1	1178230	874596	2404835	1593720	1291850	0.405822	0.739295	0.677011	-1.30108	-0.435777	-0.562749	-0.766536	0.467264	0.269775	0.0468016
NP_071565	Hspd1	3889790	3488200	3671020	5192185	5181720	0.917876	0.749162	0.673174	-0.123629	-0.41665	-0.570948	-0.370409	0.227216	0.131183	0.0476536
NP_001011995	Tuba1c	2169620	1923870	3499935	3269190	4601430	0.771884	0.663657	0.418103	-0.373543	-0.591491	-1.25807	-0.741035	0.460836	0.266064	0.0495555
NP_001120766	Ndufb9	2036540	612788	1944040	2438600	1.50977e+06	0.455088	0.835127	0.405881	-1.13578	-0.259933	-1.30087	-0.898863	0.559452	0.323	0.0496732
NP_036715	Hprt1	2728770	2062180	3312450	2968740	3149930	0.680475	0.919168	0.654675	-0.555386	-0.1216	-0.61115	-0.429378	0.267998	0.154729	0.0500721
NP_001094128	Hspa9	1805040	1113390	2675130	2581520	1814660	0.905829	0.699216	0.613553	-0.14269	-0.51619	-0.70474	-0.45454	0.286052	0.165152	0.0512559
NP_536320	Npepps	998371	634919	2475470	1210170	1386620	0.647663	0.824984	0.45789	-0.626685	-0.277562	-1.12693	-0.677058	0.426918	0.246481	0.0515385
NP_001008525	Ndufs7	4427220	2720650	4265040	5201620	5705030	0.620015	0.851123	0.476886	-0.689624	-0.23256	-1.06828	-0.663489	0.418474	0.241606	0.0515776
NP_075581	Atp5a1	4810185	3670880	8624180	5867970	7502150	0.707501	0.819736	0.48931	-0.499196	-0.286769	-1.03118	-0.605714	0.383466	0.221394	0.0521244
NP_001099197	Psmb5	4461185	2526465	5653135	5748345	5923325	0.683191	0.776082	0.426528	-0.549639	-0.36572	-1.22929	-0.714882	0.45488	0.262625	0.0528742
NP_037130	P4hb	429864	1031656	1969150	1113550	2373450	0.837585	0.38603	0.434665	-0.255693	-1.37321	-1.20202	-0.943644	0.6019	0.347507	0.0532356
NP_113708	Myh10	2640930	1905235	3044060	3514670	2437185	0.481127	0.751402	0.781736	-1.05551	-0.412343	-0.355247	-0.6077	0.388864	0.224511	0.0537163
NP_446358	Gsr	1748800	1551470	2373030	2489450	3407040	0.798456	0.702484	0.455372	-0.324715	-0.509462	-1.13488	-0.656353	0.424589	0.245137	0.0553723
NP_599153	Alb	1749180	1746800	3479450	1968310	3326840	0.523499	0.888671	0.525063	-0.93374	-0.170279	-0.929438	-0.677819	0.439548	0.253773	0.05575
NP_059017	Aco1	342028	122127	1009000	928498	830576	0.632403	0.368367	0.147039	-0.661083	-1.44078	-2.76573	-1.62253	1.06403	0.614316	0.0575083
NP_077070	Anxa6	1006641	1011680	2626510	1782115	1206920	0.409004	0.564857	0.838233	-1.28981	-0.824041	-0.254577	-0.789477	0.518482	0.299346	0.0577408
NP_001094009	Sdhb	5812585	3917245	5864585	6576515	6453585	0.778928	0.88384	0.606987	-0.360438	-0.178143	-0.720261	-0.419614	0.275861	0.159269	0.0579046
NP_001005903	Capzb	4800300	4916680	4327410	6090110	6325110	0.499075	0.788212	0.777327	-1.00267	-0.343344	-0.363406	-0.569808	0.375007	0.21651	0.0580777
NP_001100125	Nans	3314260	2327760	4385500	3940950	3534920	0.463758	0.84098	0.658504	-1.10856	-0.249857	-0.602735	-0.653716	0.431614	0.249192	0.0585938
NP_077045	Ddt	2886440	2584640	5609730	3416040	6780060	0.370366	0.844967	0.381212	-1.43298	-0.243034	-1.39133	-1.02245	0.675314	0.389892	0.0586525
NP_037045	Atp1b3	893628	1.49583e+06	2118235	1477385	2202110	0.918942	0.604871	0.679272	-0.121954	-0.7253	-0.557938	-0.468398	0.31148	0.179833	0.0597566
NP_112299	Gnb2	513568	836384	1950515	1669885	1208580	0.6329	0.307547	0.692039	-0.65995	-1.70112	-0.531076	-0.96405	0.641568	0.37041	0.0598804
NP_110453	Gpx1	2303330	1715795	4535330	3405500	6752545	0.562244	0.676356	0.254096	-0.830733	-0.564146	-1.97655	-1.12381	0.75043	0.433261	0.0604387
NP_001004078	Cct5	281509	731376	933148	1057408	1318237	0.70116	0.266225	0.554814	-0.512185	-1.90928	-0.849925	-1.09046	0.728947	0.420858	0.0606168
NP_062256	Atp5h	2568795	1747270	2847060	3373165	3301015	0.837422	0.761538	0.529313	-0.255974	-0.393011	-0.917807	-0.522264	0.349336	0.201689	0.0607191
NP_001102913	Ndufb10	382841	404064	1907110	1323382	2070600	0.015911	0.28929	0.195143	-5.97383	-1.78941	-2.35739	-3.37355	2.26975	1.31044	0.0616939
NP_001014157	Wdr1	866705	1179550	1812900	1006530	2615470	0.622139	0.861082	0.45099	-0.684692	-0.215777	-1.14883	-0.683101	0.46653	0.269351	0.0642468
NP_112620	Hnrnpab	2401520	2095270	2684900	3054785	2175330	0.836417	0.78615	0.963196	-0.257706	-0.347123	-0.0540981	-0.219642	0.150175	0.0867036	0.064441
NP_001004095	S100a11	5637170	3648670	4948250	5999550	5636360	0.686807	0.939599	0.647345	-0.542022	-0.0898832	-0.627393	-0.419766	0.288858	0.166772	0.0655661
NP_001009668	Etfa	2593670	1997255	2911500	3501450	3923065	0.844508	0.740742	0.509106	-0.243817	-0.432958	-0.973963	-0.550246	0.37894	0.218781	0.0657024
NP_037264	Anxa5	3256305	4920280	3215540	5020450	8178280	0.930037	0.648608	0.601628	-0.104641	-0.624581	-0.733057	-0.487426	0.33591	0.193938	0.0658242
NP_114019	Rtn4	1435550	1278280	2493855	3673720	3712580	0.862107	0.390762	0.34431	-0.214061	-1.35564	-1.53822	-1.03597	0.717626	0.414322	0.0667376
NP_001020888	Arpc5	7542090	6143090	7676160	8588110	10830700	0.765456	0.878201	0.567192	-0.385609	-0.187376	-0.81809	-0.463692	0.322525	0.18621	0.0674733
NP_001006971	Uqcrc2	417558	2124090	3648390	2998730	4400440	0.561305	0.139245	0.482699	-0.833143	-2.8443	-1.0508	-1.57608	1.10369	0.637215	0.0686963
NP_058739	Ptgs1	713710	1443095	3202580	2455840	3332830	0.828079	0.290617	0.432994	-0.272159	-1.78281	-1.20758	-1.08752	0.762447	0.440199	0.0689091
NP_112346	Pls3	561876	1103250	2088635	1313285	2411320	0.895152	0.42784	0.457529	-0.159796	-1.22486	-1.12806	-0.837571	0.588963	0.340038	0.0694542
NP_036661	Ckb	2455945	1580860	2556105	2939740	4292095	0.566763	0.835429	0.368319	-0.819183	-0.25941	-1.44097	-0.839855	0.591052	0.341244	0.0696048
NP_112352	Rab1	2809500	2742900	4480830	3790800	8957120	0.612957	0.741136	0.306226	-0.706143	-0.432189	-1.70733	-0.948555	0.671246	0.387544	0.0706271
NP_058771	Acat1	1977520	1577900	3097830	2302020	3527580	0.65287	0.859037	0.447304	-0.615133	-0.219208	-1.16067	-0.665005	0.47271	0.272919	0.0714672
NP_001009268	Actr2	3719380	4373940	4484760	5235890	5863880	0.375159	0.710363	0.745912	-1.41443	-0.493373	-0.422922	-0.776907	0.553231	0.319408	0.0717998
NP_001100068	Ctnna2	287192	898536	1.23144e+06	1070500	1137130	0.49034	0.268278	0.790179	-1.02815	-1.8982	-0.339749	-1.0887	0.780987	0.450903	0.0731986
NP_001013452	Rras2	4894320	3888480	2.13667e+06	6209530	6144400	0.918284	0.788195	0.632849	-0.122988	-0.343376	-0.660066	-0.375476	0.269974	0.15587	0.0736414
NP_001005550	Ndufs1	1423880	867393	1890270	2026300	2065120	0.809461	0.7027	0.420021	-0.304966	-0.50902	-1.25147	-0.688485	0.498118	0.287589	0.0748428
NP_446038	Cox5b	7331015	3581290	8403985	8781820	8288360	0.688914	0.834794	0.432087	-0.537605	-0.260507	-1.21061	-0.669573	0.488604	0.282096	0.0765233
NP_599161	Ctsd	3927440	2863860	4836380	4464440	3937205	0.514386	0.879716	0.727384	-0.959077	-0.18489	-0.459211	-0.534393	0.392531	0.226628	0.0778311
NP_001041335	Krt7	1972655	2072210	3321100	4436425	3231050	0.877706	0.44465	0.641343	-0.18819	-1.16926	-0.640833	-0.666094	0.491022	0.283492	0.0785491
NP_446034	Tinagl1	4864860	3616135	6551280	5361775	7730320	0.606837	0.907323	0.467786	-0.720619	-0.140312	-1.09608	-0.652337	0.481528	0.278011	0.0788208
NP_037326	Myh9	1913180	1655480	2301930	1960790	2124780	0.779967	0.975719	0.77913	-0.358515	-0.0354624	-0.360064	-0.251347	0.186963	0.107943	0.0803831
NP_001009239	Rps3	10583400	716710	5186545	13055700	2652390	0.155425	0.810634	0.270213	-2.68571	-0.302877	-1.88783	-1.62547	1.21289	0.700262	0.0810267
NP_063970	Anxa2	4667630	4541710	5929210	6788300	6093370	0.965483	0.687599	0.745353	-0.0506776	-0.54036	-0.424005	-0.338347	0.255832	0.147705	0.0837924
NP_001099623	Ndufa2	1654210	927365	2082380	1893790	2449490	0.585244	0.873492	0.378595	-0.77289	-0.195134	-1.40127	-0.789766	0.603246	0.348284	0.0859564
NP_076460	Trpv4	502576	234122	994404	538417	560344	0.442696	0.933433	0.417818	-1.17561	-0.0993822	-1.25905	-0.844682	0.646795	0.373427	0.0864918
NP_001002016	Lmna	59115.4	787190	1.20777e+06	329842	1.0267e+06	0.421165	0.179223	0.76672	-1.24754	-2.48017	-0.383227	-1.37031	1.05385	0.608439	0.0874342
NP_001100987	Cyfip1	602228	253809	779792	689236	404366	0.402255	0.873762	0.627671	-1.31382	-0.194687	-0.671918	-0.726808	0.561581	0.324229	0.0884598
NP_114446	Impa1	1497340	2250260	2956570	2277165	2591090	0.415997	0.657546	0.868461	-1.26535	-0.604837	-0.203467	-0.69122	0.536188	0.309568	0.0893278
NP_001012044	Lcp1	87867.6	238104	238020	138315	840365	0.750367	0.635272	0.283334	-0.414332	-0.654554	-1.81942	-0.962769	0.751543	0.433904	0.0907277
NP_071609	Aldh9a1	885694	1129350	1322440	1507440	1442370	0.27641	0.587548	0.782982	-1.85512	-0.76722	-0.352949	-0.991763	0.775851	0.447938	0.0912125
NP_058898	Cox4i1	7000000	14243265	11635300	7522820	32560550	0.569685	0.930502	0.437439	-0.811763	-0.103919	-1.19285	-0.702842	0.552574	0.319029	0.0923363
NP_001009703	Tmed9	4729130	3397610	2835410	5319055	4880470	0.913254	0.889092	0.696165	-0.130912	-0.169595	-0.5225	-0.274336	0.215785	0.124584	0.0924443
NP_116002	Lasp1	1207770	3329390	2751320	2236850	3669730	0.359622	0.539942	0.907257	-1.47545	-0.889123	-0.140416	-0.834995	0.669159	0.386339	0.0967481
NP_001099501	Np	646675	765059	2755990	1.22713e+06	1857310	0.0656624	0.526981	0.411918	-3.92879	-0.924177	-1.27957	-2.04418	1.64176	0.947873	0.0972595
NP_001005889	Rdx	40915.6	447334	656440	622328	1187235	0.572558	0.065746	0.376786	-0.804505	-3.92695	-1.40818	-2.04655	1.65622	0.956217	0.0990596
NP_058975	Psma2	1562050	540395	2232160	1656027	1864810	0.371913	0.943252	0.289786	-1.42696	-0.0842856	-1.78694	-1.0994	0.897349	0.518084	0.101109
NP_001121156	Ndufa4	8.63389e+06	4893290	15835100	9364140	13508230	0.535217	0.922016	0.362245	-0.901805	-0.117136	-1.46496	-0.827968	0.67694	0.390832	0.101516
NP_058973	Ap1b1	265590	9987.19	1104520	609460	868078	0.186385	0.435779	0.0115049	-2.42364	-1.19833	-6.4416	-3.35452	2.74279	1.58355	0.10153
NP_695212	Aldh1a3	23584.2	34734.2	825631	581614	439610	0.86131	0.0405497	0.0790114	-0.215396	-4.62417	-3.6618	-2.83379	2.31808	1.33835	0.101642
NP_113828	Pgcp	2564100	1975940	4669275	2980940	4222370	0.762658	0.860165	0.467969	-0.390892	-0.217315	-1.09551	-0.567907	0.46509	0.26852	0.10192
NP_001017461	Ogdh	1435480	881054	2407700	1484220	1795050	0.58717	0.967161	0.490824	-0.768149	-0.0481717	-1.02672	-0.614347	0.507081	0.292763	0.103836
NP_001101707	Lama1	399704	333274	974214	656339	338035	0.601463	0.60899	0.985916	-0.733451	-0.715509	-0.0204639	-0.489808	0.406563	0.234729	0.105223
NP_112644	Vdac2	4158690	4286120	4311355	6688350	6546730	0.987848	0.621781	0.654696	-0.0176385	-0.685521	-0.611102	-0.438087	0.366016	0.211319	0.106853
NP_001012104	Ddost	536700	670930	1318920	1.05008e+06	2720240	0.850848	0.511105	0.246644	-0.233027	-0.96831	-2.0195	-1.07361	0.897879	0.518391	0.107103
NP_955417	Dld	194356	1221730	2792090	2816995	2657770	0.532042	0.0689939	0.459682	-0.910387	-3.85739	-1.12129	-1.96302	1.64395	0.949137	0.107447
NP_997682	Ndufa11	3209320	1792490	3410590	3315110	3094520	0.464348	0.968089	0.579247	-1.10672	-0.0467891	-0.787751	-0.647087	0.543787	0.313956	0.10832
NP_062162	Arpc1b	3194200	2275510	3732250	5986960	2334725	0.638098	0.533526	0.974637	-0.648151	-0.906369	-0.0370627	-0.530528	0.44643	0.257747	0.108658
NP_954522	Cct3	3243660	2231315	2515980	3337400	3449815	0.772015	0.971912	0.646793	-0.373299	-0.041102	-0.628625	-0.347675	0.294598	0.170086	0.110427
NP_071946	Crip2	1373320	2661995	2828840	1469820	5293680	0.709867	0.934346	0.502863	-0.494379	-0.0979717	-0.991763	-0.528038	0.447845	0.258564	0.110667
NP_741991	Cdc42	2603850	958938	2934510	3086370	4569010	0.479947	0.843661	0.209879	-1.05905	-0.245265	-2.25237	-1.18556	1.00952	0.582844	0.111691
NP_036734	Muc1	20597300	9953095	9192032	22087700	14474480	0.881398	0.932524	0.687631	-0.182134	-0.100788	-0.540294	-0.274406	0.233831	0.135002	0.111882
NP_001004214	Nqo2	2823960	1.03455e+06	751329	3612310	1.61242e+06	0.267096	0.78176	0.641612	-1.90457	-0.355202	-0.640228	-0.966666	0.824655	0.476115	0.112172
NP_071581	Cyb5a	5874500	4589970	4839860	5968850	6337520	0.626611	0.984193	0.724253	-0.674358	-0.0229869	-0.465434	-0.387593	0.332589	0.19202	0.113692
NP_001004225	RGD1303003	3017790	1850860	3919635	3343520	4776840	0.648161	0.902579	0.387465	-0.625576	-0.147875	-1.36786	-0.713771	0.614756	0.35493	0.114665
NP_001102077	Cse1l	792696	252955	1165720	802354	397159	0.533397	0.987963	0.636911	-0.90672	-0.0174712	-0.650836	-0.525009	0.457783	0.264301	0.117934
NP_037347	Akr7a3	2451900	2474600	2341525	2779815	5446560	0.75664	0.882037	0.454342	-0.40232	-0.181089	-1.13815	-0.573853	0.501058	0.289286	0.118302
NP_076440	Rab7a	4676640	2228660	4386400	4776585	4418420	0.357336	0.979076	0.504402	-1.48465	-0.0305072	-0.987354	-0.834169	0.739073	0.426704	0.122266
NP_058865	Prdx2	4908910	2085920	5194050	5495260	6013910	0.63787	0.893299	0.346849	-0.648665	-0.162785	-1.52762	-0.77969	0.691787	0.399403	0.122656
NP_001013148	Sptbn1	676336	1065177	2066715	1820175	2069715	0.981996	0.371577	0.514649	-0.0262116	-1.42827	-0.958339	-0.804272	0.713612	0.412004	0.122661
NP_113870	Hsd17b10	3313365	2162305	3713700	3281420	3967425	0.575224	1.00974	0.545015	-0.797804	0.0139769	-0.875633	-0.553153	0.492688	0.284454	0.12372
NP_001123977	Ndufa6	3807110	2301320	3697420	3786970	3696130	0.677267	1.00532	0.62263	-0.562204	0.00765226	-0.683554	-0.412702	0.369059	0.213076	0.124825
NP_113819	Vapa	1014750	77228.8	4082780	3560040	3200340	0.561524	0.285039	0.0241314	-0.83258	-1.81077	-5.37294	-2.6721	2.38959	1.37963	0.124833
NP_001012131	Inpp1	2395316	1795025	3122080	2541150	3385195	0.758302	0.942611	0.530257	-0.399155	-0.0852655	-0.915235	-0.466552	0.419069	0.24195	0.126062
NP_062099	Dync1h1	367693	199920	1333865	411504	423834	0.209179	0.893536	0.471695	-2.25719	-0.162403	-1.08407	-1.16789	1.0499	0.606163	0.126295
NP_001099521	Esd	1403170	800578	1723495	1400720	1670455	0.593143	1.00175	0.479257	-0.753548	0.00252121	-1.06113	-0.604051	0.547356	0.316016	0.12853
NP_071961	Ptbp1	1424380	1042960	1674650	1429650	1563540	0.768274	0.996314	0.66705	-0.380307	-0.00532791	-0.584132	-0.323256	0.293589	0.169504	0.129182
NP_001129231	Col4a3	1317070	835793	1232770	1309150	1508710	0.651258	1.00605	0.553979	-0.618699	0.00870162	-0.852098	-0.487365	0.445175	0.257022	0.130811
NP_001005551	Car5b	1065350	416051	1219400	1121900	1487570	0.509724	0.949594	0.279685	-0.972213	-0.0746166	-1.83813	-0.961652	0.881802	0.509108	0.131919
NP_037118	Nedd4	245373	587994	1.0626e+06	1114820	1.06966e+06	0.862995	0.220101	0.549704	-0.212576	-2.18376	-0.863273	-1.08654	1.00438	0.579879	0.134251
NP_077813	Grpel1	1464470	1359790	1969050	1474785	2164210	0.761266	0.993006	0.628308	-0.393528	-0.010126	-0.670457	-0.358037	0.331593	0.191445	0.134803
NP_036928	Gstt2	2636250	1943605	2815275	2627845	2771865	0.583726	1.0032	0.70119	-0.776636	0.00460701	-0.512122	-0.42805	0.397349	0.22941	0.135476
NP_001028855	Vat1	3444430	2881365	3619735	5363710	4463555	1.02336	0.642173	0.645531	0.033313	-0.638966	-0.631441	-0.412365	0.385986	0.222849	0.137923
NP_569100	Anxa7	1682800	1486870	2483030	2258920	3879160	0.869466	0.744958	0.383297	-0.201799	-0.424769	-1.38347	-0.670011	0.627847	0.362488	0.13825
NP_071778	Cap1	889204	922655	1557330	901628	1536950	0.404553	0.98622	0.600316	-1.3056	-0.0200179	-0.736207	-0.687274	0.644186	0.371921	0.138325
NP_001014228	RGD1309534	1588400	1364570	1540930	1999910	2024630	0.998894	0.794236	0.673985	-0.00159719	-0.332361	-0.569212	-0.301057	0.285099	0.164602	0.141392
NP_058812	Capn2	79975.4	654000	688786	1108110	920497	0.434644	0.0721728	0.710486	-1.20209	-3.7924	-0.493121	-1.82921	1.73674	1.00271	0.142171
NP_598280	Uggt1	220732	319854	479961	593810	301803	0.399898	0.371722	1.05981	-1.3223	-1.42771	0.0838064	-0.888732	0.84389	0.48722	0.142201
NP_001004082	Hsp90ab1	2776275	2491250	3368670	3872325	2700945	0.410206	0.716953	0.922362	-1.28558	-0.48005	-0.116594	-0.627407	0.598261	0.345406	0.14347
NP_001099855	Cisd1	14764600	8346410	2070140	14144800	15693300	0.499556	1.04382	0.531845	-1.00128	0.0618705	-0.910921	-0.616778	0.589461	0.340325	0.144158
NP_446028	Prdx6	3120240	2066990	4173975	3758750	4670990	0.853398	0.830127	0.442516	-0.22871	-0.268596	-1.1762	-0.557834	0.535889	0.309396	0.145732
NP_659553	Pcyox1	23193.7	22960.4	406208	318170	458540	1.24163	0.0728972	0.0500728	0.312238	-3.77799	-4.31983	-2.59519	2.53244	1.46211	0.150565
NP_446106	Pafah1b3	1948730	1974670	1870750	2794610	2406740	1.00153	0.697317	0.820475	0.00221161	-0.520113	-0.285469	-0.26779	0.261611	0.151041	0.150917
NP_599234	Akr7a2	97388.3	1.61167e+06	65059.3	161243	2.47155e+06	1.0405	0.603985	0.652091	0.0572812	-0.727416	-0.616855	-0.428997	0.424742	0.245225	0.155125
NP_001099389	Fis1	2977030	2173190	3685770	2997250	4582645	0.695285	0.993254	0.474222	-0.524324	-0.00976566	-1.07637	-0.536819	0.53341	0.307964	0.156267
NP_001020305	Uqcrq	3607860	1025230	3052390	3273180	2900320	0.360098	1.10225	0.353489	-1.47354	0.14045	-1.50026	-0.944451	0.939647	0.542505	0.156672
NP_058980	Psmb2	5078760	2805870	4977870	5453270	6472580	0.756255	0.931324	0.433501	-0.403055	-0.102645	-1.20589	-0.570531	0.570373	0.329305	0.158213
NP_001004250	Uqcrc1	1136760	388244	1871745	1.72654e+06	1488380	0.874494	0.658403	0.26085	-0.193479	-0.602956	-1.93871	-0.911714	0.912663	0.526926	0.158636
NP_001007600	Rpl23	3957660	2016480	4088730	3954650	5220990	0.623944	1.00076	0.386226	-0.680511	0.00109766	-1.37248	-0.683966	0.686797	0.396523	0.15963
NP_037143	Ywhaz	5577000	5787240	2445910	4423730	5861370	1.49162	1.2607	0.987353	0.576885	0.334226	-0.0183624	0.297583	0.299311	0.172807	0.160165
NP_001100389	Arpc2	777170	454721	435752	714361	1047557	0.327924	1.08792	0.434078	-1.60857	0.121577	-1.20398	-0.896988	0.905002	0.522503	0.161169
NP_446277	Atp5c1	3816965	2463570	5433230	3751955	5658130	0.642163	1.01733	0.435404	-0.638988	0.0247834	-1.19957	-0.604593	0.612903	0.35386	0.162714
XP_213954	Nid1	5246085	2231730	5059425	4863735	4612220	0.515681	1.07861	0.483873	-0.955449	0.109177	-1.0473	-0.63119	0.642819	0.371132	0.164217
NP_570839	Hadha	1057508	1011380	1810595	1151825	2547210	0.758579	0.918115	0.397054	-0.398628	-0.123253	-1.33259	-0.618158	0.633854	0.365956	0.166457
NP_001005905	Cct2	818544	375812	1142935	888376	932041	0.760092	0.921393	0.403213	-0.395754	-0.118112	-1.31038	-0.608083	0.623852	0.360181	0.16663
NP_001100922	Pdcd6	425255	2540010	2.43589e+06	3257170	5020040	0.877836	0.13056	0.505974	-0.187977	-2.93722	-0.982865	-1.36935	1.41478	0.816826	0.168961
NP_445942	Xpo1	295581	229280	643569	451068	267246	0.983466	0.655291	0.857936	-0.0240534	-0.609791	-0.221058	-0.284968	0.298053	0.172081	0.173062
NP_112287	Dlat	1970940	1.02265e+06	2070895	2201355	2718175	0.781196	0.89533	0.376228	-0.356243	-0.159508	-1.41032	-0.642024	0.672596	0.388323	0.173609
NP_620238	Atp5o	2736100	1599455	4300980	2533860	4216250	0.529177	1.07981	0.379355	-0.918178	0.110784	-1.39838	-0.735258	0.771031	0.445155	0.173942
NP_062025	Capn1	1500480	1315665	2756080	1415790	2614470	0.629646	1.05982	0.503224	-0.667387	0.0838168	-0.990726	-0.524765	0.551286	0.318285	0.174549
NP_112608	Dynlt1	845067	453785	1174500	807980	1006290	0.634378	1.0459	0.450949	-0.656586	0.0647453	-1.14897	-0.580269	0.610444	0.35244	0.17502
NP_001013241	Pcbp2	2514900	2577270	2857760	3043180	4165730	0.996805	0.826405	0.618684	-0.00461651	-0.275079	-0.692726	-0.32414	0.346668	0.200149	0.180654
NP_001102478	Col6a3	534524	504242	421974	494672	841370	0.515098	1.08056	0.59931	-0.957081	0.111783	-0.738626	-0.527975	0.56471	0.326036	0.180679
NP_058972	Gdi2	1807660	1927380	2901580	2690740	4544970	1.02199	0.671808	0.424069	0.031388	-0.57388	-1.23763	-0.593374	0.634733	0.366464	0.180719
NP_001099536	Pgls	297585	165587	316676	255146	583494	0.366843	1.16633	0.283785	-1.44676	0.221979	-1.81713	-1.01397	1.08627	0.627155	0.181233
NP_037216	Acadsb	1423300	788196	1320990	1336470	1570060	0.643929	1.06497	0.502016	-0.635027	0.0908123	-0.994193	-0.512803	0.552733	0.31912	0.183347
NP_001100085	Arpc4	14265700	10062940	13765100	13098200	17176700	0.51084	1.08913	0.585848	-0.969055	0.123182	-0.771401	-0.539091	0.581998	0.336017	0.183902
NP_058897	Ahcy	880395	1925920	1622250	2847120	3934380	1.10575	0.309223	0.48951	0.145023	-1.69328	-1.03059	-0.859615	0.931001	0.537514	0.185014
NP_037098	Hspe1	3610720	3488810	4418000	3779880	4974130	0.929878	0.955247	0.701391	-0.104887	-0.0660539	-0.511709	-0.22755	0.246854	0.142521	0.18559
NP_001004442	Pdia6	2183840	1390040	2577240	2269420	3041250	0.784766	0.96229	0.457062	-0.349666	-0.0554565	-1.12954	-0.511553	0.555039	0.320452	0.185646
NP_620198	Mpst	1838595	1391380	1913525	1.79784e+06	2376830	0.773857	1.02267	0.585393	-0.369861	0.0323355	-0.772522	-0.370016	0.402429	0.232342	0.18648
NP_085075	Cyb5b	1453607	413650	2314780	1398708	2290690	0.478328	1.03925	0.180579	-1.06393	0.0555425	-2.4693	-1.15923	1.26512	0.730415	0.187684
NP_445743	Pgk1	1435525	874148	2666150	1411190	2025590	0.703783	1.01724	0.431552	-0.506798	0.0246662	-1.21239	-0.564842	0.620569	0.358285	0.190037
NP_001101244	Itpa	1148640	423477	1166324	1328380	1596520	0.75765	0.864692	0.26525	-0.400397	-0.209741	-1.91458	-0.841571	0.934126	0.539318	0.193675
NP_001009600	Arhgdib	2874220	2685155	2618310	2696850	5134545	0.677979	1.06577	0.522959	-0.560687	0.0918952	-0.935231	-0.468008	0.519797	0.300105	0.193894
NP_445891	Ran	2849630	1753450	2891470	2735715	4068310	0.679672	1.04164	0.431002	-0.55709	0.0588567	-1.21423	-0.570822	0.636656	0.367574	0.195394
NP_001010920	Cndp2	29313	824886	1955440	2462780	2154500	0.674191	0.0119024	0.382867	-0.568771	-6.3926	-1.38509	-2.78215	3.15327	1.82054	0.201185
NP_116006	Rab11b	1161940	1357625	1314980	998676	2836375	0.461039	1.16348	0.478648	-1.11704	0.218447	-1.06296	-0.653852	0.755916	0.436429	0.208446
NP_113771	Smc3	59596.9	166.708	80231.4	88021.1	43694.8	0.298322	0.677075	0.00381529	-1.74506	-0.562612	-8.03399	-3.44722	4.01602	2.31865	0.211286
NP_612511	Mgll	1622160	2356400	1924560	1604850	4848110	0.782688	1.01079	0.486045	-0.353491	0.0154777	-1.04084	-0.459617	0.536095	0.309515	0.21173
NP_001019409	Eprs	1022180	591252	1.10879e+06	1046370	750436	0.412198	0.976882	0.787877	-1.27859	-0.0337438	-0.343957	-0.552097	0.647999	0.374122	0.214056
NP_036703	Got1	312955	1523700	4731360	2336970	1731830	0.646207	0.133915	0.879821	-0.629931	-2.90061	-0.184718	-1.23842	1.45661	0.840975	0.214845
NP_001073405	Rab5b	775050	5193.3	1538050	1241128	1.1534e+06	0.367326	0.624472	0.00450258	-1.44487	-0.679291	-7.79503	-3.3064	3.90607	2.25517	0.216493
NP_001020162	Fahd1	2998925	1904430	4401910	2698780	2979285	0.554141	1.11122	0.639224	-0.851674	0.152138	-0.645607	-0.448381	0.530173	0.306095	0.216825
NP_001094222	Ndufa9	2619640	1429250	1605070	2382240	2161415	0.494112	1.09965	0.661257	-1.01709	0.13705	-0.596718	-0.492253	0.584119	0.337241	0.218161
NP_062007	Slc12a1	1231390	760121	511999	1204110	1193190	0.841653	1.02266	0.637049	-0.248703	0.0323206	-0.650523	-0.288968	0.343198	0.198145	0.218491
NP_037350	Ak3	3007120	1953360	2619250	2752130	3305260	0.700582	1.09265	0.590985	-0.513374	0.127834	-0.758806	-0.381449	0.457805	0.264314	0.222453
NP_114015	Vamp8	3616910	867789	4032790	2793450	3827970	0.360552	1.29478	0.226697	-1.47172	0.37271	-2.14116	-1.08006	1.3019	0.751651	0.224103
NP_445941	Col18a1	3522660	1798025	4500795	2898130	5370340	0.468453	1.21549	0.334807	-1.09402	0.281543	-1.5786	-0.797027	0.964981	0.557132	0.225786
NP_001124017	Lypd2	1.08266e+07	15040000	9010382	1.03409e+07	20208600	0.835476	1.04697	0.744238	-0.259329	0.0662175	-0.426165	-0.206425	0.250418	0.144579	0.226539
NP_058746	Sod1	6540280	3935910	5112930	5490230	8161420	0.476021	1.19126	0.482258	-1.0709	0.252486	-1.05212	-0.623514	0.758696	0.438033	0.227702
NP_113802	Txnrd1	1397.96	406974	762641	324010	688357	0.439844	0.00431456	0.591225	-1.18494	-7.85657	-0.75822	-3.26658	3.98077	2.2983	0.228279
NP_446204	Suclg1	32828.8	2507780	2476380	1487070	4420190	0.690108	0.0220762	0.567347	-0.535106	-5.50137	-0.817698	-2.28472	2.78928	1.61039	0.228971
NP_001007603	Gsto1	6117030	3799260	6530620	7333400	4880880	0.171651	0.834133	0.778397	-2.54245	-0.261651	-0.361423	-1.05517	1.28898	0.744194	0.229206
NP_112326	Ndufv2	2248000	2087445	2754920	2012100	3047160	0.551199	1.11724	0.685046	-0.859354	0.15994	-0.545727	-0.415047	0.522061	0.301412	0.24055
NP_110490	Msn	3805.46	532664	984029	517452	966196	0.615398	0.00735423	0.5513	-0.700409	-7.08721	-0.859091	-2.88224	3.64248	2.10299	0.242395
NP_001008804	Krt10	3020520	1673290	2435840	3813675	1674660	0.947016	0.792023	0.999182	-0.078539	-0.336385	-0.00118072	-0.138702	0.175514	0.101333	0.242904
NP_112270	Ap2a2	1.34207e+06	907366	1244067	1.26704e+06	1232970	0.825042	1.05921	0.735919	-0.277461	0.0829936	-0.442381	-0.212283	0.268683	0.155124	0.242991
NP_543186	Paics	1259285	434858	621882	1428403	1876020	0.83321	0.881603	0.231798	-0.263249	-0.181798	-2.10906	-0.851369	1.08995	0.629285	0.247497
NP_001034114	Tln1	379498	162533	205598	1.08514e+06	689858	1.38793	0.349723	0.235604	0.47293	-1.51572	-2.08557	-1.04278	1.34321	0.775505	0.249925
NP_001128012	Copa	209079	258848	846455	261001	258002	0.343461	0.801066	1.00328	-1.54178	-0.320007	0.00472292	-0.619022	0.815462	0.470807	0.258888
NP_037238	Gnai3	3759450	2707260	3689490	6071870	3197035	0.0347506	0.619159	0.846803	-4.84682	-0.691619	-0.239901	-1.92611	2.53947	1.46616	0.259224
NP_037041	Aqp2	3521310	5046620	2987575	6614370	6886360	1.10972	0.532373	0.732843	0.150191	-0.909492	-0.448424	-0.402575	0.531327	0.306762	0.259644
NP_001007006	Arhgdia	7740930	6138670	8362925	6871370	8912590	0.661515	1.12655	0.688764	-0.596154	0.171909	-0.537919	-0.320721	0.427623	0.246888	0.263746
NP_001108506	LOC681996	1162200	559178	1103620	785385	1738180	0.0897684	1.47978	0.321703	-3.47765	0.565386	-1.6362	-1.51615	2.02419	1.16867	0.264281
NP_037309	Got2	882314	4521605	5929910	5286060	5263795	0.848637	0.166913	0.859001	-0.236781	-2.58283	-0.219268	-1.01296	1.35958	0.784951	0.266428
NP_569112	Sdha	2237410	806292	2526575	1525240	2127825	0.183929	1.46692	0.378928	-2.44278	0.552793	-1.4	-1.09666	1.52065	0.877947	0.279729
NP_001028856	Cct6a	917475	428955	720095	665708	1041110	0.367242	1.37819	0.412017	-1.4452	0.462779	-1.27922	-0.753881	1.05692	0.610214	0.284268
NP_620262	Acot2	1507885	1058307	1792385	1265000	2267460	0.654407	1.192	0.466737	-0.611739	0.253389	-1.09932	-0.48589	0.685079	0.395531	0.286613
NP_001100242	Ndufa7	2032400	718349	2159095	1381190	2707975	0.00344647	1.47148	0.265272	-8.18067	0.557273	-1.91446	-3.17928	4.50419	2.6005	0.288601
NP_001101425	Hint2	2087470	405023	2713185	1911040	962266	0.793149	1.09232	0.420905	-0.334336	0.127397	-1.24843	-0.485124	0.700199	0.40426	0.296342
NP_476484	Park7	2107980	3596775	5125000	1646390	7012715	0.521541	1.28036	0.512893	-0.939146	0.356555	-0.963269	-0.515287	0.755133	0.435977	0.302703
NP_001026812	Serpinb1a	1931090	2132015	2063760	2226640	3767635	1.06163	0.867266	0.565876	0.0862814	-0.205453	-0.821442	-0.313538	0.463413	0.267552	0.306283
NP_112376	S100a10	6553790	4547070	7748660	5546660	10736000	0.705776	1.18157	0.423535	-0.502717	0.24071	-1.23945	-0.500485	0.740081	0.427286	0.306486
NP_001163936	LOC685322	5779270	5145190	5121890	5182790	6566620	0.7145	1.11509	0.783537	-0.484994	0.157158	-0.351927	-0.226588	0.338928	0.19568	0.311316
NP_569117	Acaa2	2935930	2157130	3368890	2614200	4404740	0.791255	1.12307	0.489729	-0.337786	0.167448	-1.02994	-0.400094	0.601123	0.347058	0.31319
NP_058682	Acadm	2144570	593051	1994320	2290230	1374580	0.9841	0.936399	0.431442	-0.0231234	-0.0948041	-1.21276	-0.443563	0.66711	0.385156	0.313618
NP_112294	Gmfb	1096440	900587	1558440	857939	2432450	0.614425	1.27799	0.370239	-0.70269	0.35388	-1.43347	-0.594094	0.898611	0.518813	0.316025
NP_001102662	Gstm6	3157110	2137680	4539040	5644910	4683635	1.31128	0.559284	0.456415	0.390979	-0.838346	-1.13158	-0.526317	0.807818	0.466394	0.322216
NP_036644	B2m	35842.3	5098920	6910750	6115730	7284050	0.944976	0.00586067	0.700012	-0.081651	-7.41472	-0.514549	-2.67031	4.11448	2.3755	0.323865
NP_001004080	Gsn	2136470	2337380	2382765	3391700	4331830	1.24734	0.629911	0.539583	0.318851	-0.66678	-0.890084	-0.412671	0.64328	0.371398	0.328798
NP_001011979	Tardbp	2891165	1969720	2425885	2813270	3258090	0.934172	1.02769	0.604563	-0.0982392	0.0394029	-0.726036	-0.261624	0.408038	0.235581	0.32902
NP_036866	Hk1	1.10895e+06	458628	1274105	808694	1217980	0.546896	1.37129	0.376548	-0.870662	0.455532	-1.4091	-0.608075	0.959647	0.554053	0.334051
NP_001007663	Arcn1	2080160	769239	1731350	1817990	2035290	0.7968	1.14421	0.377951	-0.32771	0.19435	-1.40373	-0.512363	0.814885	0.470474	0.337355
NP_112402	Vim	1542290	1107680	1711360	1708470	3650240	1.0364	0.902732	0.303454	0.0515862	-0.147631	-1.72045	-0.605498	0.970701	0.560434	0.340751
NP_001099765	Tufm	3152260	2656250	3226315	3442280	3977100	1.05565	0.915748	0.667886	0.0781318	-0.126978	-0.582326	-0.210391	0.338038	0.195166	0.341702
NP_062232	Cnn3	1825610	1179310	2160680	2078340	4674580	1.06297	0.878398	0.252281	0.0881021	-0.187053	-1.98689	-0.695282	1.127	0.650673	0.345466
NP_001121662	Sri	3280580	3186840	980475	2.34654e+06	4021820	3.66516	1.39805	0.792388	1.87388	0.483416	-0.335722	0.673857	1.11704	0.644925	0.35507
NP_001165577	Psca	6804805	1651750	3289820	10041845	4116890	1.28401	0.677645	0.401213	0.360652	-0.561399	-1.31756	-0.506102	0.840471	0.485246	0.355843
NP_058981	Psmb3	1564280	1036490	2038915	1163470	2715570	0.62945	1.3445	0.381684	-0.667836	0.427065	-1.38955	-0.54344	0.914673	0.528087	0.3616
NP_001007705	Galm	3098740	2497010	3800540	2826600	2823600	0.64281	1.09628	0.884336	-0.637536	0.132614	-0.177334	-0.227419	0.38751	0.223729	0.366879
NP_058834	Rpsa	4960395	2571130	2832810	7325780	3655560	1.20008	0.677115	0.703348	0.263131	-0.562527	-0.50769	-0.269029	0.461679	0.26655	0.369928
NP_997484	Plp2	17478500	16800900	17843700	16224400	18179200	0.0139905	1.0773	0.924183	-6.1594	0.107416	-0.11375	-2.05525	3.55603	2.05307	0.373447
NP_037067	Cryab	1962655	949580	1556160	1776995	1942500	0.89316	1.10448	0.488844	-0.163009	0.143367	-1.03255	-0.350732	0.610022	0.352196	0.37569
NP_001014264	Isoc1	1836365	1874740	1.86672e+06	1761395	2458810	0.956326	1.04256	0.762458	-0.0644252	0.0601344	-0.39127	-0.131854	0.233134	0.1346	0.38275
XP_577104	Prr6	1141920	665224	993201	1012980	957756	0.845797	1.12729	0.694565	-0.241617	0.172856	-0.525818	-0.198193	0.351355	0.202855	0.383881
NP_037245	Atp1b1	5847810	4259700	6823300	5068775	6305415	0.812638	1.15369	0.675562	-0.299315	0.206259	-0.565839	-0.219632	0.392169	0.226419	0.386964
NP_908939	Ermp1	1309885	1037620	1487697	1153930	862805	0.924241	1.13515	1.20261	-0.11366	0.182884	0.266172	0.111799	0.199644	0.115265	0.387005
NP_001101578	Ano6	1010140	740698	842237	741697	279908	0.772824	1.36193	2.64622	-0.371788	0.445653	1.40393	0.492599	0.88879	0.513143	0.391435
NP_001102027	S100a16	7200350	5009870	3309060	4248340	3566480	0.801747	1.69486	1.40471	-0.31878	0.761168	0.490272	0.310887	0.561878	0.3244	0.39216
NP_075580	Myo1c	2262470	1213105	3027000	2235960	1.21217e+06	0.652904	1.01186	1.00077	-0.615058	0.0170043	0.00111298	-0.19898	0.360421	0.208089	0.393109
NP_071968	Cd151	1567900	1591081	1008370	2316010	1304860	0.706518	0.676983	1.21935	-0.501201	-0.562808	0.286112	-0.259299	0.473343	0.273285	0.396439
NP_071966	Oat	1017960	233281	856738	914654	920293	0.938873	1.11295	0.253486	-0.0909984	0.154383	-1.98002	-0.63888	1.16793	0.674303	0.397051
NP_113999	Taldo1	7438420	9890580	7628030	12099750	11079500	1.11723	0.614758	0.892692	0.159921	-0.701909	-0.163766	-0.235251	0.43534	0.251343	0.402275
NP_599192	Atp5f1	1941450	601351	1224790	1106050	2421880	0.470375	1.7553	0.248299	-1.08812	0.811718	-2.00985	-0.762083	1.43876	0.830669	0.410827
NP_001013079	Aprt	1606980	1396500	1537200	1358850	2833645	0.852518	1.1826	0.492828	-0.230199	0.241966	-1.02084	-0.336359	0.638063	0.368386	0.412865
NP_942033	Psat1	2359050	2262100	3280320	1835100	3564970	0.660308	1.28552	0.634535	-0.59879	0.362347	-0.656227	-0.297557	0.572215	0.330368	0.418683
NP_511178	Echs1	2957230	1364215	3012880	2463605	3398335	0.865079	1.20037	0.401436	-0.209096	0.263475	-1.31676	-0.420792	0.811107	0.468293	0.419684
NP_955402	Krt8	918323	2642230	5901200	3302600	3246190	1.29993	0.278061	0.813948	0.378433	-1.84653	-0.296991	-0.588362	1.14074	0.658606	0.422163
NP_001032286	Mterfd2	22339.3	222406	23175.8	50346	59641	4.27898	0.443716	3.72908	2.09727	-1.17229	1.89882	0.941266	1.83308	1.05833	0.42405
NP_112413	Mdh2	9259800	7254960	7566210	7880200	11837100	0.84343	1.17507	0.6129	-0.245659	0.232749	-0.706276	-0.239729	0.469541	0.271089	0.426478
NP_001101116	Ap3b1	981852	602893	689688	787579	748821	0.476859	1.24667	0.805123	-1.06837	0.318081	-0.312719	-0.354334	0.694159	0.400773	0.426569
NP_001007665	Abhd14b	4170300	3821070	4081610	4314210	5954535	1.07182	0.966643	0.641708	0.100069	-0.0489452	-0.640012	-0.196296	0.391426	0.22599	0.434073
NP_445919	Tmed10	521081	2150430	1443390	2629040	3011535	1.50864	0.198202	0.714064	0.593245	-2.33496	-0.485874	-0.742529	1.48088	0.854984	0.434139
NP_446252	Txn1	4340280	3235460	4731660	2971830	5000690	0.401855	1.46047	0.647003	-1.31525	0.546437	-0.628156	-0.465658	0.941423	0.543531	0.439888
NP_077066	Arf6	5173800	2576280	4037960	4074295	3217660	0.511245	1.26986	0.800669	-0.967915	0.344674	-0.320722	-0.314654	0.656315	0.378924	0.453006
NP_997477	Glo1	507327	1275609	1948556	654378	3724754	1.37917	0.775281	0.342468	0.463805	-0.367208	-1.54596	-0.483121	1.00988	0.583056	0.453909
NP_620254	Cdipt	3322070	1234050	1687790	2166100	3239340	0.624266	1.53366	0.380957	-0.679767	0.616983	-1.3923	-0.485028	1.0187	0.588146	0.455894
NP_058960	Psme1	2278575	3496620	1781310	2016341	3763480	0.620156	1.13005	0.929092	-0.689297	0.176392	-0.106106	-0.206337	0.441462	0.254878	0.463605
NP_445967	Slc25a4	6277950	2814015	1605440	8395775	6275055	1.36904	0.747751	0.448445	0.453164	-0.41937	-1.157	-0.374401	0.806022	0.465357	0.466179
NP_114013	Fbn1	1507524	1427030	1591130	1120399	2059070	0.584168	1.34552	0.693046	-0.775545	0.428168	-0.528977	-0.292118	0.635852	0.36711	0.470744
NP_777353	Ncstn	1001987	866618	2005250	1293391	629990	0.419263	0.774698	1.37561	-1.25407	-0.368295	0.460069	-0.387432	0.85723	0.494922	0.477487
NP_036694	Fuca1	1296370	738251	1534710	967676	1468080	0.768497	1.33967	0.502868	-0.379889	0.421882	-0.991747	-0.316585	0.708937	0.409305	0.482414
NP_203500	Hagh	278924	517231	3276700	543734	223305	0.107953	0.512979	2.31625	-3.21152	-0.963029	1.21179	-0.987585	2.21176	1.27696	0.482457
NP_446062	Prdx5	6924500	5223840	8610670	4283980	15851300	0.645665	1.61637	0.329553	-0.631142	0.692758	-1.60142	-0.513267	1.15162	0.664889	0.483214
NP_071957	Acads	1546840	878432	1285960	1397480	1478110	0.986104	1.10688	0.594294	-0.0201886	0.146496	-0.750751	-0.208148	0.477242	0.275536	0.492035
NP_036652	Cat	251690	237138	842769	160823	714337	0.717032	1.56501	0.331969	-0.479891	0.646174	-1.59088	-0.474865	1.11853	0.645786	0.502926
NP_001099282	Slc43a2	218757	240204	40544.3	297816	254458	6.62943	0.734536	0.943983	2.72888	-0.445095	-0.0831672	0.733541	1.73747	1.00313	0.505156
NP_036783	Slc4a1	1392890	806512	751502	852192	735632	0.844654	1.63448	1.09635	-0.243568	0.708831	0.132712	0.199325	0.479681	0.276944	0.511501
NP_476534	Hadh	3967760	630022	1008420	3.02662e+06	1418410	0.871583	1.31096	0.444175	-0.19829	0.390619	-1.1708	-0.326157	0.788524	0.455255	0.51333
NP_001020910	Rpl11	2773995	1824480	8016720	1281522	4271030	0.287081	2.16461	0.427176	-1.80047	1.11411	-1.2271	-0.63782	1.54406	0.891464	0.513859
NP_596874	Scpep1	478778	580533	58480	660421	715287	12.5997	0.724959	0.811608	3.65532	-0.464029	-0.301144	0.963382	2.33271	1.34679	0.513946
NP_071956	Pfn1	3317750	2611025	3828395	2951240	4767255	1.00984	1.12419	0.5477	0.0141206	0.168884	-0.868543	-0.228513	0.559658	0.323118	0.518461
NP_803175	Gstm2	7605600	9550285	5791505	5536080	21302200	0.818532	1.37382	0.448324	-0.288888	0.458197	-1.15739	-0.329359	0.808552	0.466818	0.519394
NP_570111	Cs	2665180	3639540	4250110	2849420	3697135	1.46597	0.935341	0.984422	0.551855	-0.0964353	-0.0226516	0.144256	0.354913	0.204909	0.520257
NP_775159	Akr1b8	3453850	4266860	45463.2	6027040	6873880	95.9242	0.573059	0.620735	6.58382	-0.803244	-0.68795	1.69754	4.23204	2.44337	0.525453
NP_071793	Slc25a11	4964080	4855285	5306740	3759830	5426210	0.420646	1.32029	0.894784	-1.24932	0.400859	-0.160389	-0.336284	0.839034	0.484416	0.525764
NP_062235	Stk39	649554	574669	604433	588119	848474	0.985954	1.10446	0.677297	-0.0204081	0.143341	-0.562139	-0.146402	0.369231	0.213176	0.529973
NP_001099953	Gca	4891140	3011395	3587810	5009030	4396150	1.11084	0.976465	0.685007	0.151655	-0.0343605	-0.545809	-0.142838	0.361164	0.208518	0.530969
NP_001011946	Hexb	3881180	2155815	5452090	26380.6	5438940	0.788162	147.123	0.396367	-0.343436	7.20087	-1.33509	1.84078	4.66838	2.69529	0.532136
NP_001128481	Col4a1	2292905	994450	5388270	1.35403e+06	1586535	0.391109	1.69339	0.626806	-1.35436	0.759914	-0.673909	-0.422784	1.07927	0.62312	0.534683
NP_001014285	Sypl1	5240725	4666190	4449445	5688635	6172035	1.13308	0.921262	0.756021	0.180243	-0.118316	-0.403501	-0.113858	0.291898	0.168527	0.536335
NP_036636	Atp1a1	3280760	3280950	3567470	3037335	3434310	0.833652	1.08014	0.955345	-0.262482	0.111224	-0.0659067	-0.0723882	0.186937	0.107928	0.539145
NP_683690	Ostf1	1319250	1103278	1195883	1.03556e+06	2069505	0.886422	1.27395	0.533112	-0.173934	0.349303	-0.907489	-0.24404	0.631323	0.364494	0.539821
NP_001013145	Tagln2	2945680	1677035	2234420	3116780	4216450	1.33072	0.945104	0.397736	0.412208	-0.0814556	-1.33012	-0.333121	0.898012	0.518467	0.555517
NP_113940	Bcam	1225990	923350	691178	1170420	1379560	1.0684	1.04748	0.669308	0.0954458	0.0669209	-0.579259	-0.138964	0.381573	0.220301	0.562423
NP_001099187	Dpysl2	790503	533637	849214	505387	1096830	0.683556	1.56415	0.486527	-0.548868	0.645382	-1.03941	-0.314298	0.866544	0.500299	0.563945
NP_112274	Anpep	972009	828840	1657940	1112150	630030	0.536805	0.873991	1.31556	-0.897529	-0.19431	0.395673	-0.232055	0.647427	0.373792	0.568347
NP_599177	Mx2	321187	213340	343663	300141	361753	1.09374	1.07012	0.589739	0.129266	0.0977731	-0.76185	-0.17827	0.50564	0.291932	0.574421
NP_037185	Ywhaq	3897820	2320270	2268020	4870975	3003300	1.23008	0.800214	0.772574	0.298746	-0.321543	-0.372256	-0.131684	0.373625	0.215713	0.574539
NP_037138	Lypla1	1836340	1585785	1888730	1683890	1619129	0.783394	1.09053	0.979406	-0.35219	0.125035	-0.0300207	-0.0857251	0.24344	0.14055	0.574861
NP_620182	Slc2a1	1765135	1584150	1932930	541290	2005960	0.885619	3.26098	0.789722	-0.175242	1.70531	-0.340584	0.396494	1.13648	0.656145	0.578258
NP_620218	Ptgr1	3237710	3420780	1848910	4812870	4651280	1.37296	0.672719	0.735449	0.45729	-0.571924	-0.443302	-0.185979	0.560787	0.32377	0.596446
NP_446090	Idh3a	3271360	2284040	2765280	2394340	3363180	0.737972	1.36629	0.679131	-0.438361	0.450262	-0.558238	-0.182112	0.550923	0.318075	0.597598
NP_059024	Pgam2	4744020	4357050	1918570	7425150	2882110	1.77062	0.638912	1.51176	0.824251	-0.64631	0.596226	0.258056	0.791459	0.456949	0.602419
NP_001014162	RGD1309676	1413250	1574488	2256440	900504	2654980	0.63212	1.5694	0.593032	-0.66173	0.650212	-0.753818	-0.255112	0.785385	0.453442	0.603735
NP_058747	Sod2	4126190	2466670	3251390	2871620	3798135	0.719969	1.43689	0.649442	-0.473993	0.522945	-0.622726	-0.191258	0.622973	0.359674	0.623057
NP_001032863	Cldn8	5549685	3965940	3358170	4239260	5539570	0.794662	1.30912	0.715929	-0.331587	0.388593	-0.482111	-0.141701	0.465375	0.268684	0.62582
NP_446418	Lamc1	2951170	2378840	2118490	3171760	1848890	0.580121	0.930452	1.28663	-0.785575	-0.103997	0.363599	-0.175324	0.577898	0.333649	0.627035
NP_001094211	Col6a2	913214	609020	1347320	813651	492890	0.417544	1.12237	1.23561	-1.26	0.166543	0.305224	-0.262744	0.866427	0.500232	0.627182
NP_604455	Ap1g1	13501.6	667138	813135	251163	122196	0.457035	0.0537563	5.45957	-1.12962	-4.21742	2.44879	-0.966086	3.33611	1.92611	0.642315
NP_112249	Gnb1	1172850	1248010	964702	1075860	1995920	1.1251	1.09015	0.625281	0.170058	0.124528	-0.677424	-0.127613	0.476695	0.27522	0.666989
NP_001099310	Rab5c	1952730	963965	2268830	576482	489146	0.36166	3.38732	1.97071	-1.4673	1.76015	0.978716	0.423855	1.68374	0.97211	0.685325
NP_446453	Scarb2	727330	1673833	1400230	621159	1355603	0.818216	1.17092	1.23475	-0.289447	0.227647	0.304221	0.0808071	0.322927	0.186442	0.687062
NP_942071	Hbb-b1	6249818	5645220	6.09478e+06	3.80613e+06	7771170	0.548177	1.64204	0.726431	-0.867286	0.715489	-0.461102	-0.2043	0.822043	0.474607	0.68904
NP_001008519	Lrpprc	498940	314279	603784	502588	245428	0.583788	0.992743	1.28053	-0.776484	-0.0105085	0.356742	-0.143417	0.578186	0.333816	0.689597
NP_062164	Car2	2984390	2651950	1440480	3758430	4596040	1.53125	0.794052	0.577008	0.614713	-0.332694	-0.793338	-0.17044	0.717911	0.414486	0.701998
NP_445779	Clcnka	2749500	1128170	2720400	1905870	1091040	0.818714	1.44265	1.03403	-0.288568	0.52872	0.0482805	0.0961439	0.410741	0.237141	0.705911
NP_997681	Atp5l	6142665	2848580	7549400	5820410	751593	0.505276	1.05537	3.79006	-0.984857	0.0777439	1.92222	0.338369	1.47096	0.849258	0.710666
NP_071782	Pafah1b2	2504350	1669260	1894530	1905810	2774190	0.966097	1.31406	0.601711	-0.0497598	0.394032	-0.732858	-0.129529	0.567664	0.327741	0.712854
NP_113985	Cd82	918999	896886	140322	1603050	2244855	17.6444	0.573282	0.39953	4.14114	-0.802684	-1.32362	0.67161	3.01597	1.74127	0.719353
NP_001008802	Krt1	3285560	1933245	3229970	2696655	2027070	0.726581	1.21838	0.953714	-0.460804	0.284968	-0.0683714	-0.0814025	0.373057	0.215385	0.724675
NP_037115	Myo1d	2385515	1585335	2813460	1752880	1743305	0.640692	1.36091	0.909385	-0.642298	0.444574	-0.137037	-0.111587	0.543883	0.314011	0.740266
NP_942081	Mal2	24291800	13207330	7171420	25459150	17971805	1.90565	0.954148	0.734892	0.930281	-0.0677149	-0.444396	0.13939	0.710355	0.410124	0.751049
NP_596902	Abcc4	768062	896972	1.07128e+06	833577	631470	0.598797	0.921405	1.42045	-0.739861	-0.118093	0.506349	-0.117202	0.623106	0.35975	0.760916
NP_062249	Ywhag	1324830	2226985	1997260	1433780	1092224	0.318006	0.924012	2.03895	-1.65287	-0.114016	1.02782	-0.246356	1.34524	0.776674	0.766964
NP_001028853	Eif5a	523812	321853	519862	268898	745668	0.796133	1.948	0.431631	-0.328918	0.96199	-1.21213	-0.193019	1.09341	0.631282	0.775041
NP_001008891	Ssr1	2367290	1407300	1240130	2292790	2738150	1.46002	1.03249	0.51396	0.545984	0.0461322	-0.960272	-0.122718	0.767193	0.442939	0.795466
NP_001032429	Eif6	620536	431664	990530	78699.7	1004300	0.629461	7.88486	0.429816	-0.667811	2.97908	-1.21821	0.364355	2.28108	1.31698	0.79575
NP_954516	Serpinb6a	261008	72970.9	94961.7	17452.3	211344	0.521428	14.9555	0.345271	-0.939461	3.9026	-1.5342	0.476313	2.98212	1.72173	0.795757
NP_001099403	Arpc3	3281890	2750780	900187	6318450	7094130	2.95676	0.519414	0.387754	1.56402	-0.945044	-1.36679	-0.24927	1.58445	0.914782	0.798733
NP_786930	Agrn	1940590	800084	543448	816163	311804	0.292591	2.3777	2.56599	-1.77304	1.24957	1.35951	0.278679	1.77769	1.02635	0.799426
NP_037117	Ndufa5	2240910	1099340	1880440	1127520	2118670	0.718079	1.98747	0.518882	-0.477785	0.990932	-0.946521	-0.144458	1.01082	0.583598	0.816685
NP_112645	Vdac3	4969280	3482180	1464036	5682115	5429410	2.38921	0.874548	0.641355	1.25653	-0.193391	-0.640805	0.140779	0.991828	0.572632	0.817902
NP_631928	Lmbrd1	988458	733482	2280990	1102270	405409	0.469279	0.896748	1.80924	-1.09148	-0.157226	0.855383	-0.131109	0.973696	0.562164	0.827038
NP_065707	Parva	1126050	347999	726325	332136	945228	1.24962	3.39033	0.368164	0.321487	1.76142	-1.44158	0.213777	1.60422	0.926195	0.828786
NP_620435	Bsnd	6178330	4776600	5598595	4786270	5500940	0.810454	1.29084	0.868324	-0.303197	0.368315	-0.203694	-0.0461921	0.362405	0.209235	0.836085
NP_001011905	Stat2	238515	181822	1036310	67315	404212	0.403622	3.54327	0.44982	-1.30893	1.82508	-1.15258	-0.212142	1.76602	1.01961	0.845345
NP_001012197	Hsp90b1	2446565	2140920	2554770	1767595	2237310	0.663183	1.38412	0.956917	-0.592521	0.46897	-0.0635343	-0.0623618	0.530746	0.306427	0.848668
NP_001099934	Gstm6l	7537400	3.31142e+06	1987615	1197180	10009704	0.806418	6.29596	0.330821	-0.3104	2.65443	-1.59588	0.249383	2.17975	1.25848	0.852582
NP_037277	Gnai1	1051510	736305	654560	333206	1598690	0.478674	3.15574	0.460568	-1.06289	1.65798	-1.11851	-0.174475	1.58719	0.916366	0.85827
NP_543158	Tubb4	596306	347503	449751	199146	652838	0.836939	2.99432	0.532296	-0.256806	1.58223	-0.909701	0.138574	1.29216	0.746027	0.861681
NP_037057	Cd59	57161550	14987900	21890300	20864450	25370200	0.798844	2.73966	0.590768	-0.324014	1.454	-0.759337	0.123549	1.17258	0.67699	0.864068
NP_150237	Hbb	65577500	8554925	19187600	29671000	19180150	0.787462	2.21015	0.44603	-0.344718	1.14415	-1.16479	-0.121786	1.1705	0.675788	0.865747
NP_001020804	Hnrnpc	10165425	7918005	9171960	9984215	7968105	0.982878	1.01815	0.993712	-0.0249162	0.0259496	-0.00909968	-0.00268874	0.0260319	0.0150295	0.866714
NP_001099528	Cldn10	737647	666338	742735	574728	898268	0.967843	1.28347	0.741803	-0.0471548	0.36005	-0.430892	-0.0393322	0.395529	0.228359	0.871613
NP_942046	Eif3h	625548	278260	475626	311071	113575	0.279634	2.01095	2.45001	-1.83839	1.00788	1.29279	0.154091	1.73141	0.99963	0.884957
NP_001099633	Snrpd1	1087310	347002	588773	290822	1010710	1.05606	3.73875	0.343325	0.0786927	1.90256	-1.54235	0.146298	1.72345	0.995034	0.890223
NP_001007737	Tmem109	4832890	4120130	4435330	3486760	5600130	0.916795	1.38607	0.73572	-0.125328	0.470999	-0.44277	-0.0323666	0.463924	0.267846	0.909645
NP_001074225	Car12	75867.4	50447.2	198049	8019.48	272632	0.797267	9.46039	0.185037	-0.326865	3.2419	-2.43411	0.160307	2.8692	1.65653	0.927562
NP_037325	Nf2	4675.19	4074.15	3743.27	13449.2	11153	10.4891	0.347618	0.365296	3.39082	-1.52442	-1.45286	0.137844	2.81738	1.62662	0.936538
NP_036989	Lamp1	2399470	1631180	3940090	1458220	1640790	0.651018	1.64548	0.994143	-0.61923	0.718507	-0.00847461	0.0302675	0.66971	0.386657	0.941365
NP_058869	Serpinh1	287556	33902.6	202761	43431.1	166001	0.908464	6.62097	0.204231	-0.138499	2.72704	-2.29172	0.0989397	2.51779	1.45365	0.949002
NP_001007637	S100a1	1547150	846704	1145680	518812	1966895	0.823869	2.9821	0.430478	-0.279513	1.57633	-1.21599	0.0269421	1.42116	0.820507	0.975379
NP_001100280	Adamts15	38760.8	25650.8	16013.8	15088.6	74680	1.09662	2.56888	0.343475	0.133059	1.36114	-1.54172	-0.0158407	1.45715	0.841284	0.985879

## Sheet: P<0.05
protein		MediantotalNoK4	MediantotalNoK3	MediantatolNoK2	Mediantotalcontrol4	Mediantotalcontrol3	Mediantotalcontrol2	Nok4/Control4	Nok3/Control3	NoK2/Control2	Log2(NoK4/Contro4l)	Log2(NoK3/Control3)	Log2(NoK2/Control2)	Mean(Log2NoK/Control)	MeanNormalized	SD	SE	Pvalue
NP_058889	Aadat	12361.5	2234.1	126271	721917	219117	483298	0.0171232	0.0101959	0.26127	-5.86791	-6.61586	-1.93639	-4.80672	-4.27672	2.51376	1.45132	0.0295999		0	0	0
NP_001094010	Iah1	465353	132496	46721.3	2175280	359691	741307	0.213928	0.368361	0.0630256	-2.2248	-1.44081	-3.98792	-2.55118	-2.02118	1.30454	0.753178	0.0276008		0	0	0
NP_001101788	Atp6v1a	567628	83836.3	171615	1481300	946358	1103860	0.383196	0.0885883	0.155468	-1.38385	-3.49674	-2.68531	-2.52197	-1.99197	1.06588	0.615384	0.0148749		0	0	0
AP_004895	COX2	687162	1146869	719458	5358750	3300810	4009430	0.128232	0.347451	0.179441	-2.96317	-1.52512	-2.47842	-2.32224	-1.79224	0.731638	0.422411	0.00533663		0	0	0
NP_476473	Rhoa	597778	264833	148416	3146770	494754	1807385	0.189966	0.535282	0.0821164	-2.39619	-0.901628	-3.60619	-2.30133	-1.77133	1.35477	0.782178	0.0422957		0	0	0
NP_001005875	Psmd12	742835	172590	148263	1973940	797234	1297770	0.376321	0.216486	0.114244	-1.40996	-2.20765	-3.1298	-2.24914	-1.71914	0.86067	0.496908	0.0106074		0	0	0
NP_001011915	Fermt2	867719	180565	58363.5	1854910	591150	620009	0.467796	0.305447	0.0941333	-1.09605	-1.71101	-3.40915	-2.07207	-1.54207	1.19808	0.691709	0.0401166		0	0	0
XP_002726232	Slc25a12	401864	274912	73931.1	986573	730015	690926	0.407334	0.376584	0.107003	-1.29572	-1.40896	-3.22428	-1.97632	-1.44632	1.08225	0.624836	0.0340879		0	0	0
NP_036732	Me1	228323	510323	283755	1296360	1046765	1302715	0.176126	0.487524	0.217818	-2.50532	-1.03646	-2.1988	-1.91353	-1.38353	0.774873	0.447373	0.0128757		0	0	0
NP_058977	Psma4	796490	1122245	999040	3858960	2921817	2690154	0.2064	0.384091	0.371369	-2.27648	-1.38048	-1.42908	-1.69535	-1.16535	0.503867	0.290908	0.00431878		0	0	0
NP_877966	Cct4	1695760	743984	600329	3306120	2251365	3278770	0.512915	0.330459	0.183096	-0.963207	-1.59746	-2.44933	-1.67	-1.14	0.745712	0.430537	0.0178584		0	0	0
NP_037042	Arrb1	315877	102064	212071	549052	440052	860888	0.575313	0.231936	0.24634	-0.79758	-2.1082	-2.02128	-1.64235	-1.11235	0.732884	0.423131	0.0178197		0	0	0
NP_059017	Aco1	638095	342028	122127	1009000	928498	830576	0.632403	0.368367	0.147039	-0.661083	-1.44078	-2.76573	-1.62253	-1.09253	1.06403	0.614316	0.0575083		0	0	0
NP_037322	Pfkl	788398	302545	756351	1646130	1788440	1576990	0.47894	0.169167	0.479617	-1.06208	-2.56348	-1.06005	-1.56187	-1.03187	0.867421	0.500806	0.0355708		0	0	0
NP_114020	Lgals3	1425790	956326	2373070	4148475	3253410	5845120	0.34369	0.293946	0.405992	-1.54082	-1.76638	-1.30048	-1.53589	-1.00589	0.232989	0.134516	0.000335676		0	0	0
NP_112330	Actr3	1144845	895900	854863	3094690	2345090	2847300	0.369939	0.382032	0.300236	-1.43464	-1.38823	-1.73583	-1.51957	-0.989569	0.188719	0.108957	0.000153304		0	0	0
NP_062230	Ezr	411764	231938	539652	871515	1044059	1187160	0.472469	0.22215	0.454574	-1.08171	-2.17039	-1.13741	-1.46317	-0.933172	0.613105	0.353977	0.0144524		0	0	0
NP_001007005	Tuba4a	2458200	964489	676461	3627345	2874870	2906530	0.677686	0.33549	0.232738	-0.561312	-1.57566	-2.10322	-1.4134	-0.883397	0.783656	0.452444	0.0353925		0	0	0
NP_058759	Kpnb1	364498	317202	176737	760925	883690	546686	0.47902	0.358952	0.323288	-1.06184	-1.47814	-1.62911	-1.3897	-0.859696	0.293792	0.169621	0.00120904		0	0	0
NP_112262	Akr1a1	529026	641397	1243760	1.3143e+06	2065635	2690650	0.402514	0.310508	0.462253	-1.31289	-1.6873	-1.11325	-1.37114	-0.841144	0.291425	0.168254	0.00123394		0	0	0
NP_001101959	Iqgap1	366481	586893	294385	790826	969959	1412220	0.463415	0.60507	0.208455	-1.10962	-0.724826	-2.26219	-1.36555	-0.835546	0.799996	0.461878	0.0416988		0	0	0
NP_058814	Capns1	1619100	1389020	1113570	3725020	2294650	4023810	0.434655	0.60533	0.276745	-1.20206	-0.724207	-1.85337	-1.25988	-0.729878	0.566798	0.327241	0.0183026		0	0	0
NP_445809	Ctnnb1	924274	801486	351444	2312490	1630120	856673	0.399688	0.491673	0.410243	-1.32305	-1.02423	-1.28545	-1.21091	-0.680911	0.162761	0.0939702	0.000209134		0	0	0
NP_112646	Aifm1	657961	499423	552448	1721975	836889	1477790	0.382097	0.596761	0.373834	-1.38799	-0.744774	-1.41953	-1.1841	-0.654098	0.380793	0.219851	0.00574589		0	0	0
NP_001128170	Aldh4a1	231934	740100	1069493	814756	1.18877e+06	2196075	0.284666	0.622574	0.487002	-1.81266	-0.683683	-1.038	-1.17811	-0.648113	0.577381	0.333351	0.0241402		0	0	0
NP_001102031	Ahcyl1	2423030	1569450	1214910	3864020	4096080	3190830	0.627075	0.383159	0.38075	-0.67329	-1.38398	-1.39308	-1.15012	-0.620119	0.412971	0.238429	0.00849986		0	0	0
NP_058895	Ssr4	1035857	2196780	1165306	3207770	2824195	3123420	0.322921	0.777843	0.373087	-1.63075	-0.362449	-1.42242	-1.13854	-0.608538	0.680136	0.392677	0.0441433		0	0	0
NP_001100073	Cct7	474179	540011	244531	974976	1008725	677293	0.486349	0.53534	0.361041	-1.03993	-0.901472	-1.46976	-1.13706	-0.607057	0.296333	0.171088	0.00266096		0	0	0
NP_001102025	Lrba	360820	403770	139716	1012164	571878	373056	0.356484	0.706042	0.374517	-1.48809	-0.502174	-1.41689	-1.13572	-0.60572	0.54982	0.317439	0.0232141		0	0	0
NP_445742	Pgam1	1300325	2811555	1200275	2982365	3936815	3754790	0.436005	0.71417	0.319665	-1.19758	-0.485661	-1.64537	-1.10954	-0.579537	0.584845	0.337661	0.0303305		0	0	0
NP_446006	Picalm	533518	620581	1280529	1.03719e+06	2141900	1880719	0.514389	0.289734	0.680872	-0.959067	-1.7872	-0.554544	-1.10027	-0.57027	0.628342	0.362773	0.0386688		0	0	0
NP_062250	Ywhab	2.57924e+06	2393505	1547550	4599960	4535270	4502230	0.560709	0.527754	0.34373	-0.834675	-0.922064	-1.54065	-1.09913	-0.569131	0.384859	0.222198	0.00777991		0	0	0
NP_036663	Comt	179342	202352	276613	441947	261232	815060	0.4058	0.774606	0.339378	-1.30116	-0.368465	-1.55904	-1.07622	-0.54622	0.62635	0.361623	0.0408971		0	0	0
NP_001040552	Eif3a	506088	544334	301452	944066	1.03543e+06	791402	0.536072	0.525708	0.380909	-0.8995	-0.927667	-1.39248	-1.07322	-0.543216	0.276851	0.15984	0.00256155		0	0	0
NP_058726	Pccb	1333950	505922	979728	2237850	1300670	2097565	0.596086	0.38897	0.467078	-0.746409	-1.36227	-1.09826	-1.06898	-0.53898	0.308972	0.178385	0.00390028		0	0	0
NP_001008888	Uqcrfs1	675105	2340105	3628030	2247440	3398970	6760300	0.300388	0.688475	0.536667	-1.7351	-0.538524	-0.897901	-1.05717	-0.527175	0.613982	0.354483	0.0406461		0	0	0
NP_001009641	Pepd	1097410	526373	373082	2309170	1388401	604281	0.47524	0.379122	0.617399	-1.07327	-1.39927	-0.695725	-1.05609	-0.526088	0.352086	0.203277	0.00653711		0	0	0
NP_112411	Psmc5	294248	407077	327194	702528	584503	822917	0.418842	0.69645	0.397603	-1.25552	-0.521909	-1.3306	-1.03601	-0.50601	0.446804	0.257963	0.0159155		0	0	0
NP_001100758	Flnb	1005860	1293840	842459	1751590	2465375	2147110	0.574255	0.524805	0.392369	-0.800236	-0.930148	-1.34972	-1.0267	-0.4967	0.287184	0.165806	0.00345779		0	0	0
NP_001011918	Anxa11	2023110	1331635	1167720	3251660	2617850	3119590	0.622178	0.508675	0.374318	-0.684602	-0.975184	-1.41766	-1.02582	-0.495816	0.369144	0.213125	0.00856528		0	0	0
NP_077045	Ddt	2077655	2886440	2584640	5609730	3416040	6780060	0.370366	0.844967	0.381212	-1.43298	-0.243034	-1.39133	-1.02245	-0.492448	0.675314	0.389892	0.0586525		0	0	0
NP_942026	Chdh	1923920	783936	1.78815e+06	3225315	1957095	3569745	0.596506	0.400561	0.500918	-0.745391	-1.31991	-0.997354	-1.02088	-0.490884	0.28798	0.166265	0.00356703		0	0	0
NP_001020050	Dnpep	852584	756396	471908	1916145	1523610	862918	0.444947	0.49645	0.546875	-1.16829	-1.01028	-0.870716	-1.01643	-0.48643	0.148884	0.0859582	0.000292794		0	0	0
NP_001020068	Ehd2	1101020	778583	441246	1551620	1585150	1265490	0.709594	0.491173	0.348676	-0.494935	-1.0257	-1.52004	-1.01356	-0.483557	0.512661	0.295985	0.0266734		0	0	0
NP_058941	Eef2	835796	421425	686854	1387495	953362	1486740	0.602378	0.442041	0.461987	-0.73126	-1.17775	-1.11408	-1.0077	-0.477695	0.241507	0.139434	0.00194455		0	0	0
NP_001013104	Capg	2785820	2796500	5623095	4670550	7344225	10112020	0.596465	0.380775	0.55608	-0.74549	-1.39299	-0.846635	-0.995038	-0.465038	0.348326	0.201106	0.00777323		0	0	0
NP_599191	Atp5b	2918910	2195760	2668660	3835420	5296480	6634750	0.761041	0.41457	0.402225	-0.393955	-1.27031	-1.31393	-0.992732	-0.462732	0.519014	0.299653	0.0295731		0	0	0
NP_001099188	Vps35	435968	1286580	245378	959502	1644450	685032	0.454369	0.782377	0.358199	-1.13807	-0.354064	-1.48117	-0.991099	-0.461099	0.577745	0.333561	0.0410928		0	0	0
NP_001004443	Hexa	2508265	882338	1.64423e+06	3977030	1785160	3976300	0.630688	0.494263	0.413508	-0.665002	-1.01665	-1.27401	-0.985221	-0.455221	0.30572	0.176507	0.00505146		0	0	0
NP_536729	Atp5i	5606080	4207880	4180734	9490545	8060560	9896170	0.590702	0.522033	0.42246	-0.759499	-0.937787	-1.24311	-0.980133	-0.450133	0.244573	0.141204	0.00226244		0	0	0
NP_001029298	Nit2	1.44855e+06	2462070	1.36314e+06	3663570	3445700	2884905	0.395393	0.714534	0.472509	-1.33864	-0.484925	-1.08159	-0.968384	-0.438384	0.437971	0.252863	0.0186231		0	0	0
NP_001008345	Etf1	1387620	1326635	1494480	3006060	2740030	2501185	0.461608	0.484168	0.597509	-1.11526	-1.04642	-0.742968	-0.968217	-0.438217	0.198084	0.114364	0.00106676		0	0	0
NP_112299	Gnb2	1234481	513568	836384	1950515	1669885	1208580	0.6329	0.307547	0.692039	-0.65995	-1.70112	-0.531076	-0.96405	-0.43405	0.641568	0.37041	0.0598804		0	0	0
NP_705893	Hspa4	764407	789930	534732	1442800	1309330	1256580	0.529808	0.603309	0.425545	-0.916458	-0.729031	-1.23262	-0.959369	-0.429369	0.25452	0.146947	0.00284319		0	0	0
NP_741984	Sptan1	898928	597219	830650	1428990	1399850	1632370	0.629065	0.426631	0.508861	-0.668718	-1.22894	-0.974655	-0.957438	-0.427438	0.280508	0.161951	0.00409858		0	0	0
NP_075211	Tpi1	4.1062e+06	7086510	11543000	11302205	12951100	16512900	0.36331	0.547174	0.699029	-1.46073	-0.869927	-0.516575	-0.949077	-0.419077	0.477027	0.275411	0.0261491		0	0	0
NP_476550	Kif5b	195818	80194.8	125458	268631	222982	236538	0.728948	0.359646	0.530394	-0.456112	-1.47535	-0.914863	-0.948775	-0.418775	0.510464	0.294716	0.0323026		0	0	0
NP_001041327	Ndufa8	1174390	2958380	1821030	2940860	3781935	4049385	0.399336	0.78224	0.449705	-1.32433	-0.354317	-1.15295	-0.943864	-0.413864	0.517703	0.298896	0.0342553		0	0	0
NP_037130	P4hb	1649330	429864	1031656	1969150	1113550	2373450	0.837585	0.38603	0.434665	-0.255693	-1.37321	-1.20202	-0.943644	-0.413644	0.6019	0.347507	0.0532356		0	0	0
NP_446316	Vcp	762118	702442	773729	1360535	1142200	1883380	0.560161	0.61499	0.410819	-0.836087	-0.701364	-1.28342	-0.940292	-0.410292	0.3047	0.175919	0.0059053		0	0	0
NP_001026825	Manba	586125	167497	313046	885974	348735	701085	0.66156	0.480299	0.446517	-0.596056	-1.05799	-1.16321	-0.939088	-0.409088	0.301696	0.174185	0.00572515		0	0	0
NP_001011901	Hsph1	2052050	1289035	1362640	3305670	2908275	2494225	0.620767	0.44323	0.546318	-0.687877	-1.17387	-0.872187	-0.911312	-0.381312	0.245349	0.141652	0.00300241		0	0	0
NP_037036	Anxa1	2842570	2564310	2886270	5771170	3652900	6593365	0.492547	0.701993	0.437754	-1.02167	-0.510472	-1.19181	-0.907983	-0.377983	0.35461	0.204734	0.0113785		0	0	0
NP_001004223	Eef1g	1612910	1315880	1322500	3032030	2452200	2489710	0.531957	0.536612	0.531186	-0.910618	-0.898049	-0.91271	-0.907126	-0.377126	0.00793009	0.00457844	3.89294e-09		0	0	0
NP_001120766	Ndufb9	884709	2036540	612788	1944040	2438600	1.50977e+06	0.455088	0.835127	0.405881	-1.13578	-0.259933	-1.30087	-0.898863	-0.368863	0.559452	0.323	0.0496732		0	0	0
NP_001014102	Uba1	677833	1088900	1124680	1372995	2087580	1875790	0.493689	0.521609	0.599577	-1.01832	-0.93896	-0.737984	-0.898423	-0.368423	0.1445	0.083427	0.000421592		0	0	0
NP_742005	Canx	1852320	1321250	841963	4341110	2546030	1197410	0.426693	0.518945	0.703153	-1.22873	-0.946346	-0.508088	-0.894388	-0.364388	0.36312	0.209647	0.0129898		0	0	0
NP_112359	Rnpep	1563010	1614250	1452420	2507800	3472580	2682460	0.623259	0.464856	0.541451	-0.682095	-1.10514	-0.885098	-0.890779	-0.360779	0.211582	0.122157	0.00188002		0	0	0
NP_072114	Tkt	2112270	1467075	1692220	3278760	2511070	4046700	0.644228	0.584243	0.418173	-0.634356	-0.77536	-1.25783	-0.889181	-0.359181	0.32695	0.188765	0.00923604		0	0	0
NP_001103355	Fam129b	483548	408863	203849	989139	553725	453913	0.488857	0.738386	0.449093	-1.03251	-0.437552	-1.15491	-0.874994	-0.344994	0.383747	0.221557	0.0168278		0	0	0
NP_058945	Esyt1	343187	653880	428054	605359	1220460	785396	0.566915	0.535766	0.545017	-0.818796	-0.900326	-0.875627	-0.864916	-0.334916	0.0418069	0.0241372	3.62038e-06		0	0	0
NP_037184	Ywhah	1885750	2805190	2256800	3887725	4148770	4416830	0.485052	0.67615	0.510955	-1.04379	-0.564585	-0.968733	-0.859035	-0.329035	0.257748	0.148811	0.00447093		0	0	0
NP_058710	Gstm1	357131	1283560	1559795	627927	1646070	4118495	0.568746	0.779772	0.378729	-0.814143	-0.358875	-1.40076	-0.857926	-0.327926	0.522321	0.301562	0.0466338		0	0	0
NP_113698	Idh1	2265355	2726900	2199765	4414295	4135875	4384400	0.513186	0.659328	0.501725	-0.962446	-0.600931	-0.99503	-0.852802	-0.322802	0.218735	0.126287	0.00250738		0	0	0
NP_596909	Slc25a10	1350340	1604330	1210010	2801660	1978860	2758475	0.481979	0.810734	0.438652	-1.05296	-0.302699	-1.18885	-0.84817	-0.31817	0.477254	0.275542	0.036997		0	0	0
NP_001013902	Isyna1	3614090	1765645	2489590	4948940	3376510	5504160	0.730276	0.52292	0.452311	-0.453487	-0.935338	-1.14461	-0.84448	-0.31448	0.354409	0.204618	0.0145281		0	0	0
NP_001098083	Hnrnpa2b1	1672692	1960790	1.48424e+06	3982280	2531035	2774705	0.420034	0.774699	0.534918	-1.25142	-0.368292	-0.902611	-0.840776	-0.310776	0.444801	0.256806	0.0306741		0	0	0
NP_942040	Atp6v1e1	1054189	1277565	865992	1818600	1835845	1958130	0.579671	0.6959	0.442254	-0.786695	-0.523048	-1.17705	-0.828931	-0.298931	0.329042	0.189972	0.0120297		0	0	0
NP_001099367	Cct8	1592945	1791345	985410	2558210	2530930	2397180	0.62268	0.707781	0.411071	-0.683438	-0.498624	-1.28254	-0.821535	-0.291535	0.409799	0.236597	0.0255303		0	0	0
NP_598302	Hadhb	3333865	1509490	3222350	4526655	3827560	5135420	0.736496	0.394374	0.627475	-0.44125	-1.34236	-0.672369	-0.818661	-0.288661	0.468031	0.270218	0.0387944		0	0	0
NP_570090	Gnb2l1	1455500	2395620	1879520	2510240	4176260	3412260	0.579825	0.573628	0.550814	-0.78631	-0.801812	-0.860363	-0.816162	-0.286162	0.0390562	0.0225491	3.47823e-06		0	0	0
NP_059002	Eci1	3203010	5288960	3419740	6990810	7191835	6239030	0.458174	0.735412	0.54812	-1.12603	-0.443376	-0.867435	-0.812281	-0.282281	0.344654	0.198986	0.0150724		0	0	0
NP_001101978	Eps8l2	1059385	1064420	727088	1916865	1454710	1573770	0.552665	0.731706	0.462004	-0.855522	-0.450664	-1.11402	-0.806737	-0.276737	0.33436	0.193043	0.0139289		0	0	0
NP_112297	Gnai2	1599490	2231330	2964410	3335380	3544560	4700605	0.479553	0.629508	0.630644	-1.06024	-0.667703	-0.665101	-0.797681	-0.267681	0.227386	0.131281	0.00370703		0	0	0
NP_036702	Glud1	2268365	1870485	2179970	3922665	2961980	4133010	0.578271	0.631498	0.527453	-0.790181	-0.66315	-0.922885	-0.792072	-0.262072	0.129878	0.074985	0.000454441		0	0	0
NP_001131115	Gstt3	3043215	5771305	3348370	7389125	8518970	4833010	0.411851	0.677465	0.692813	-1.27981	-0.561781	-0.529463	-0.790351	-0.260351	0.42419	0.244906	0.0320619		0	0	0
NP_077070	Anxa6	1074254	1006641	1011680	2626510	1782115	1206920	0.409004	0.564857	0.838233	-1.28981	-0.824041	-0.254577	-0.789477	-0.259477	0.518482	0.299346	0.0577408		0	0	0
NP_113791	Ywhae	1860060	2510240	1856130	2519230	3747530	4536710	0.738345	0.669839	0.409136	-0.437634	-0.578115	-1.28935	-0.768366	-0.238366	0.456619	0.263629	0.0434789		0	0	0
NP_001101210	Ctnnd1	975934	1178230	874596	2404835	1593720	1291850	0.405822	0.739295	0.677011	-1.30108	-0.435777	-0.562749	-0.766536	-0.236536	0.467264	0.269775	0.0468016		0	0	0
NP_001014183	Idh2	2568955	1875350	1895715	4297030	2599830	4014160	0.597844	0.721336	0.472257	-0.742158	-0.471257	-1.08236	-0.765257	-0.235257	0.306203	0.176787	0.0123623		0	0	0
NP_114039	Phb	3180485	4062020	3059575	5075260	5433480	7034180	0.626664	0.747591	0.434958	-0.674235	-0.419679	-1.20105	-0.764988	-0.234988	0.398513	0.230082	0.0292456		0	0	0
NP_058784	Gdi1	779308	376888	414818	1467835	470228	847755	0.530923	0.8015	0.489314	-0.913425	-0.319225	-1.03117	-0.754606	-0.224606	0.38162	0.220328	0.0266596		0	0	0
NP_113863	Actn4	1873375	1778280	2735250	3514900	2748530	4522840	0.532981	0.646993	0.604764	-0.907844	-0.628178	-0.725556	-0.753859	-0.223859	0.141965	0.0819636	0.000776248		0	0	0
NP_446428	Krt18	2787970	3076200	3225640	4325890	4459080	6842880	0.644485	0.689873	0.471386	-0.633782	-0.535597	-1.08502	-0.751466	-0.221466	0.293007	0.169168	0.0113153		0	0	0
NP_001094220	Suclg2	2.38043e+06	2029830	1329550	3.46674e+06	3498650	2524360	0.686648	0.580175	0.526688	-0.542357	-0.785439	-0.92498	-0.750925	-0.220925	0.193632	0.111794	0.00255765		0	0	0
NP_110463	Erap1	159762	311868	210592	354644	422902	332729	0.450485	0.737448	0.632923	-1.15045	-0.439387	-0.659897	-0.749911	-0.219911	0.363977	0.210142	0.0234053		0	0	0
NP_037023	Acadvl	1163980	770980	571621	1688140	1268470	1124750	0.689504	0.607803	0.50822	-0.536368	-0.718324	-0.976474	-0.743722	-0.213722	0.221149	0.127681	0.00432665		0	0	0
NP_036910	Aqp1	6953180	8061495	4633430	9845940	12015390	10276400	0.706198	0.670931	0.450881	-0.501856	-0.575764	-1.14918	-0.742268	-0.212268	0.354331	0.204573	0.0221918		0	0	0
NP_955792	Krt19	2535480	1644315	2222285	4728130	3183225	2877645	0.536254	0.516556	0.772258	-0.899011	-0.953002	-0.372845	-0.741619	-0.211619	0.320507	0.185045	0.0160261		0	0	0
NP_001011995	Tuba1c	2701545	2169620	1923870	3499935	3269190	4601430	0.771884	0.663657	0.418103	-0.373543	-0.591491	-1.25807	-0.741035	-0.211035	0.460836	0.266064	0.0495555		0	0	0
NP_647540	Ehd4	2329430	741772	1190425	3631890	1011310	2603220	0.641382	0.733476	0.457289	-0.640744	-0.447178	-1.12882	-0.738914	-0.208914	0.351265	0.202803	0.0218967		0	0	0
NP_997475	Gpi	2053270	1234435	1864760	3754100	1725530	3321910	0.546941	0.715395	0.561352	-0.870544	-0.483189	-0.833023	-0.728918	-0.198918	0.213634	0.123341	0.00410399		0	0	0
NP_001020868	Hsdl2	1617320	1552190	708512	2502900	2003380	1611020	0.646178	0.774786	0.439791	-0.629995	-0.368131	-1.18511	-0.727745	-0.197745	0.417169	0.240852	0.039104		0	0	0
NP_112355	Rala	1421390	2845180	2098480	3018990	3783630	3369850	0.470816	0.751971	0.622722	-1.08676	-0.411251	-0.68334	-0.727118	-0.197118	0.339877	0.196228	0.020736		0	0	0
NP_071985	Prdx3	4925760	4584880	4451380	10474600	5721345	7485690	0.470258	0.801364	0.594652	-1.08848	-0.31947	-0.749883	-0.719277	-0.189277	0.385416	0.22252	0.0319024		0	0	0
NP_001099197	Psmb5	3862170	4461185	2526465	5653135	5748345	5923325	0.683191	0.776082	0.426528	-0.549639	-0.36572	-1.22929	-0.714882	-0.184882	0.45488	0.262625	0.0528742		0	0	0
NP_037320	Pygb	1041580	1.00927e+06	757432	1997440	1619375	1086521	0.521457	0.623246	0.697117	-0.939379	-0.682126	-0.520527	-0.71401	-0.18401	0.211238	0.121959	0.0042472		0	0	0
NP_062040	Sptbn2	1244940	832026	923187	1927930	1422585	1511670	0.645739	0.584869	0.610707	-0.630976	-0.773814	-0.711448	-0.705413	-0.175413	0.0716099	0.041344	6.92066e-05		0	0	0
NP_446041	Rab14	2479535	3124700	3010380	3854620	4971470	5124630	0.643263	0.628526	0.587434	-0.636519	-0.669955	-0.767502	-0.691325	-0.161325	0.0680564	0.0392924	6.12857e-05		0	0	0
NP_075237	Sfxn3	838162	740527	748558	1282751	1131730	1338260	0.65341	0.654332	0.559352	-0.613939	-0.611906	-0.838172	-0.688006	-0.158006	0.130052	0.0750856	0.00078757		0	0	0
NP_599153	Alb	1821490	1749180	1746800	3479450	1968310	3326840	0.523499	0.888671	0.525063	-0.93374	-0.170279	-0.929438	-0.677819	-0.147819	0.439548	0.253773	0.05575		0	0	0
NP_536320	Npepps	1603270	998371	634919	2475470	1210170	1386620	0.647663	0.824984	0.45789	-0.626685	-0.277562	-1.12693	-0.677058	-0.147058	0.426918	0.246481	0.0515385		0	0	0
NP_001007621	Pdhb	2843080	2618670	2555180	4175300	4226750	4349525	0.680928	0.619547	0.587462	-0.554425	-0.690715	-0.767433	-0.670858	-0.140858	0.107883	0.0622864	0.000421356		0	0	0
NP_059055	Rab10	1767575	3614850	2746250	2606760	5042570	5323700	0.678074	0.716867	0.515854	-0.560486	-0.480223	-0.954966	-0.665225	-0.135225	0.254112	0.146712	0.0105433		0	0	0
NP_001008525	Ndufs7	2644390	4427220	2720650	4265040	5201620	5705030	0.620015	0.851123	0.476886	-0.689624	-0.23256	-1.06828	-0.663489	-0.133489	0.418474	0.241606	0.0515776		0	0	0
NP_113902	Hrsp12	3239700	2595020	4283670	6721540	4146960	5101310	0.481988	0.625764	0.83972	-1.05293	-0.676308	-0.25202	-0.66042	-0.13042	0.400692	0.23134	0.0461729		0	0	0
NP_001012055	Cdh16	3751000	1944795	3072060	4673990	3629730	5176050	0.802526	0.535796	0.593514	-0.317379	-0.900244	-0.752645	-0.656756	-0.126756	0.303033	0.174956	0.0198808		0	0	0
NP_446358	Gsr	1894760	1748800	1551470	2373030	2489450	3407040	0.798456	0.702484	0.455372	-0.324715	-0.509462	-1.13488	-0.656353	-0.126353	0.424589	0.245137	0.0553723		0	0	0
NP_062259	Tgm2	2323475	1657490	1173375	3547135	2058970	2419050	0.655029	0.805009	0.485056	-0.61037	-0.312923	-1.04378	-0.65569	-0.12569	0.367529	0.212193	0.0365719		0	0	0
NP_445859	Asah1	1344560	1501020	1.04407e+06	1802130	2040720	2237535	0.746095	0.735535	0.466615	-0.422569	-0.443135	-1.0997	-0.655133	-0.125133	0.385139	0.22236	0.0421255		0	0	0
NP_001100125	Nans	2033810	3314260	2327760	4385500	3940950	3534920	0.463758	0.84098	0.658504	-1.10856	-0.249857	-0.602735	-0.653716	-0.123716	0.431614	0.249192	0.0585938		0	0	0
NP_077374	Aco2	2326635	2253180	2360820	3610455	3458990	3854040	0.644416	0.651398	0.612557	-0.633936	-0.618388	-0.707083	-0.653136	-0.123136	0.0473624	0.0273447	1.82209e-05		0	0	0
NP_071852	Aldh1a1	2486380	1852690	2231125	3618550	2851655	3870945	0.687121	0.649689	0.576377	-0.541365	-0.622178	-0.794914	-0.652819	-0.122819	0.129522	0.0747797	0.000948523		0	0	0
NP_071794	Calr	1851800	925520	1594210	2503200	1302235	3130690	0.739773	0.710717	0.50922	-0.434845	-0.492654	-0.973639	-0.633713	-0.103713	0.2958	0.17078	0.0206417		0	0	0
NP_001100718	Vcl	339287	382057	691691	459632	553011	1308940	0.738171	0.690867	0.528436	-0.437973	-0.53352	-0.920199	-0.630564	-0.100564	0.25534	0.147421	0.0128751		0	0	0
NP_001099891	Tpd52	1.19773e+06	1026720	975864	1755620	1666835	1520390	0.682226	0.61597	0.641851	-0.551678	-0.699069	-0.639689	-0.630145	-0.100145	0.0741571	0.0428146	0.000124024		0	0	0
NP_001006982	Dlst	2178360	1312345	1.55844e+06	3204045	2003275	2569795	0.679878	0.6551	0.606445	-0.556652	-0.610213	-0.721552	-0.629473	-0.0994725	0.0841201	0.0485668	0.000204437		0	0	0
NP_001099959	Ndufs3	2307680	4305190	2152070	3870440	4934020	4072000	0.596232	0.872552	0.528504	-0.746054	-0.196687	-0.920013	-0.620918	-0.0909179	0.377551	0.217979	0.0464652		0	0	0
NP_446450	Rab8a	723328	2132210	1512043	1265190	2486630	2669535	0.571715	0.85747	0.566407	-0.806632	-0.221842	-0.820089	-0.616188	-0.0861879	0.34158	0.197211	0.0353722		0	0	0
NP_062041	Arg2	1877070	2037680	1403340	2573340	2805405	2677575	0.729429	0.726341	0.524109	-0.45516	-0.461282	-0.932062	-0.616168	-0.0861679	0.27359	0.157957	0.0175288		0	0	0
NP_150238	Mdh1	4421365	4159525	5042695	6514575	6268180	8155225	0.678688	0.663594	0.618339	-0.559179	-0.591628	-0.69353	-0.614779	-0.0847789	0.0701034	0.0404742	0.000109533		0	0	0
NP_037035	Anp32a	2248450	3469655	3253030	2.8798e+06	5209455	6039605	0.780766	0.66603	0.538616	-0.357039	-0.58634	-0.89267	-0.612016	-0.0820163	0.268737	0.155156	0.0168953		0	0	0
NP_113708	Myh10	1464580	2640930	1905235	3044060	3514670	2437185	0.481127	0.751402	0.781736	-1.05551	-0.412343	-0.355247	-0.6077	-0.0776999	0.388864	0.224511	0.0537163		0	0	0
NP_112643	Vdac1	1855090	2344190	5151650	3158990	3916320	6400080	0.587241	0.59857	0.804935	-0.767974	-0.740409	-0.313055	-0.607146	-0.0771462	0.255063	0.147261	0.0145775		0	0	0
NP_075581	Atp5a1	6101615	4810185	3670880	8624180	5867970	7502150	0.707501	0.819736	0.48931	-0.499196	-0.286769	-1.03118	-0.605714	-0.0757145	0.383466	0.221394	0.0521244		0	0	0
XP_001059344	LOC684270	2015060	493760	634837	2374170	797516	1165020	0.848743	0.619123	0.544915	-0.2366	-0.691702	-0.875897	-0.6014	-0.0713997	0.329076	0.189992	0.0340075		0	0	0
NP_476489	Sept2	1788350	1589665	1210295	2516280	2062185	2288390	0.710712	0.770864	0.528885	-0.492663	-0.375451	-0.918974	-0.595696	-0.0656962	0.286035	0.165143	0.0226136		0	0	0
NP_775125	Tubb5	1785145	2105445	2004225	2663860	2580410	3775685	0.670135	0.815934	0.530824	-0.577477	-0.293475	-0.913694	-0.594882	-0.064882	0.310476	0.179253	0.029415		0	0	0
NP_071795	Bcat2	1609420	1353700	1590380	2447245	1705520	2821840	0.657646	0.793717	0.563597	-0.604618	-0.333304	-0.827265	-0.588395	-0.0583953	0.24738	0.142825	0.014616		0	0	0
NP_058718	Itgb1	1281550	965602	1134460	2015500	1641765	1425890	0.635847	0.588148	0.795615	-0.653248	-0.765748	-0.329857	-0.582951	-0.0529509	0.294963	0.170297	0.0333884		0	0	0
NP_071785	Qdpr	2131180	1730120	1.21327e+06	2803140	2714910	1971755	0.760283	0.637266	0.615326	-0.395391	-0.650032	-0.700578	-0.582	-0.0520005	0.163572	0.0944386	0.00351904		0	0	0
NP_113906	Rab2a	2973500	3620400	2734130	4705285	5301760	3944100	0.631949	0.682868	0.69322	-0.66212	-0.550322	-0.528614	-0.580352	-0.0503522	0.125458	0.0724331	0.00202709		0	0	0
NP_001103077	Hint1	8125780	8210720	7828420	11362100	10530900	14365700	0.715165	0.779679	0.544938	-0.483651	-0.359048	-0.875835	-0.572845	-0.0428449	0.269692	0.155707	0.0212227		0	0	0
NP_001005903	Capzb	2159700	4800300	4916680	4327410	6090110	6325110	0.499075	0.788212	0.777327	-1.00267	-0.343344	-0.363406	-0.569808	-0.0398076	0.375007	0.21651	0.0580777		0	0	0
NP_444177	Cd9	7616685	15183800	7487711	12790160	19895900	10941805	0.595511	0.763162	0.684321	-0.747799	-0.389938	-0.547254	-0.561664	-0.0316638	0.179365	0.103556	0.00560307		0	0	0
NP_001100790	Prosc	1345620	1307190	963792	2046710	1672850	1587000	0.657455	0.781415	0.607304	-0.605036	-0.355839	-0.719508	-0.560128	-0.0301278	0.185947	0.107357	0.0064387		0	0	0
NP_036630	Akr1b1	7358120	10993800	9970035	11062000	16668200	13938800	0.665171	0.659567	0.715272	-0.588203	-0.600408	-0.483436	-0.557349	-0.0273491	0.0643009	0.0371242	0.000114691		0	0	0
NP_068533	Copb2	558273	525090	372696	988841	674297	521257	0.564573	0.778722	0.714995	-0.824768	-0.360819	-0.483996	-0.556528	-0.0265276	0.240328	0.138754	0.0159846		0	0	0
NP_077069	Anxa4	4006550	4538240	4361330	6110580	5953460	6883320	0.655674	0.762286	0.633608	-0.608949	-0.391595	-0.658336	-0.55296	-0.0229602	0.141911	0.0819323	0.00251283		0	0	0
NP_036727	Ldhb	3182790	2782000	2929840	4094975	4709050	4216060	0.777243	0.590777	0.694924	-0.363563	-0.759314	-0.525074	-0.549317	-0.0193166	0.198986	0.114885	0.00876616		0	0	0
NP_001138928	Lims1	5813020	5414610	5927580	7623200	9391910	8135230	0.762543	0.576519	0.728631	-0.391109	-0.794561	-0.45674	-0.54747	-0.01747	0.216489	0.12499	0.0118738		0	0	0
NP_068635	Hspa2	5961190	7163770	6679580	8695030	8684310	11178970	0.685586	0.82491	0.597513	-0.544591	-0.277692	-0.742958	-0.521747	0.00825306	0.233473	0.134795	0.0179834		0	0	0
NP_001102047	Ppp2r4	1982680	2274320	2050490	3347780	3041530	2667700	0.592237	0.747755	0.768636	-0.755753	-0.419362	-0.379628	-0.518248	0.0117525	0.206643	0.119305	0.0122157		0	0	0
NP_542150	Ap2b1	241990	437357	297410	368949	495426	504186	0.65589	0.88279	0.589882	-0.608474	-0.179858	-0.761503	-0.516612	0.0133883	0.301507	0.174075	0.0412362		0	0	0
NP_446456	Cand1	1399005	1699090	676902	1906790	2122450	1163910	0.733696	0.800532	0.581576	-0.446745	-0.320968	-0.781961	-0.516558	0.0134421	0.238294	0.137579	0.0198671		0	0	0
NP_612550	Epcam	1264350	1635360	1353320	1805430	2695170	1681660	0.700304	0.606774	0.804752	-0.513947	-0.720768	-0.313383	-0.516033	0.0139675	0.203701	0.117607	0.011803		0	0	0
NP_112295	Gna11	438146	828810	678530	758140	1073480	883253	0.577922	0.772078	0.768217	-0.791053	-0.373182	-0.380414	-0.514883	0.0151171	0.239197	0.138101	0.0203266		0	0	0
NP_071797	Rplp0	4198825	5120400	3825240	5404945	7855240	5620550	0.776849	0.651845	0.680581	-0.364294	-0.617399	-0.555161	-0.512285	0.0177153	0.131887	0.0761452	0.00254255		0	0	0
NP_620800	Slc25a3	1970905	2365870	2093380	2867685	2902430	3264870	0.687281	0.815134	0.641183	-0.541028	-0.29489	-0.641191	-0.49237	0.03763	0.178204	0.102886	0.00873981		0	0	0
NP_062172	Cltc	1557210	1523190	1399210	2338260	1960850	2000975	0.66597	0.776801	0.699264	-0.586472	-0.364383	-0.516091	-0.488982	0.0410181	0.113499	0.0655286	0.00172353		0	0	0
NP_037045	Atp1b3	1946535	893628	1.49583e+06	2118235	1477385	2202110	0.918942	0.604871	0.679272	-0.121954	-0.7253	-0.557938	-0.468398	0.0616025	0.31148	0.179833	0.0597566		0	0	0
NP_071981	Ppib	2513090	2187890	2271370	3162710	3478050	2984990	0.7946	0.629057	0.760931	-0.331699	-0.668738	-0.394163	-0.464867	0.0651331	0.179299	0.103518	0.0109002		0	0	0
NP_001099910	Apoa1bp	3054765	4118685	3198215	4328250	4736145	5140495	0.705774	0.869628	0.622161	-0.502722	-0.201529	-0.68464	-0.462964	0.0670359	0.243997	0.140872	0.0303172		0	0	0
NP_112319	Aldh6a1	2739610	2664070	3273660	3730380	3584145	4620800	0.734405	0.743293	0.708462	-0.445352	-0.427997	-0.497238	-0.456862	0.0731376	0.0360271	0.0208002	2.54276e-05		0	0	0
NP_001013053	Phb2	2561050	3140250	3764470	4360770	3795000	4725490	0.587293	0.82747	0.796631	-0.767847	-0.27322	-0.328017	-0.456362	0.0736383	0.271142	0.156544	0.0434503		0	0	0
NP_001094128	Hspa9	2423210	1805040	1113390	2675130	2581520	1814660	0.905829	0.699216	0.613553	-0.14269	-0.51619	-0.70474	-0.45454	0.0754601	0.286052	0.165152	0.0512559		0	0	0
NP_058927	Pitpna	1442540	1.18514e+06	1.10926e+06	1914630	1656030	1528585	0.75343	0.715653	0.725679	-0.408454	-0.482667	-0.462596	-0.451239	0.0787609	0.0383877	0.0221632	3.43636e-05		0	0	0
NP_036715	Hprt1	2254040	2728770	2062180	3312450	2968740	3149930	0.680475	0.919168	0.654675	-0.555386	-0.1216	-0.61115	-0.429378	0.100622	0.267998	0.154729	0.0500721		0	0	0
NP_001012022	Cldn4	3908215	4825470	3502040	4945305	5643675	5769485	0.790288	0.855023	0.606994	-0.33955	-0.225965	-0.720247	-0.428587	0.101413	0.258891	0.149471	0.0455893		0	0	0
NP_001094009	Sdhb	4568090	5812585	3917245	5864585	6576515	6453585	0.778928	0.88384	0.606987	-0.360438	-0.178143	-0.720261	-0.419614	0.110386	0.275861	0.159269	0.0579046		0	0	0
NP_058844	Csrp1	6498220	6537300	5085680	8607325	9186540	6535930	0.754964	0.711617	0.778111	-0.40552	-0.490827	-0.361952	-0.419433	0.110567	0.0655542	0.0378477	0.000377091		0	0	0
NP_071565	Hspd1	3369540	3889790	3488200	3671020	5192185	5181720	0.917876	0.749162	0.673174	-0.123629	-0.41665	-0.570948	-0.370409	0.159591	0.227216	0.131183	0.0476536		0	0	0
NP_598211	Folr1	2289340	2739510	3674360	3377040	3503520	4195770	0.677913	0.781931	0.87573	-0.560828	-0.354887	-0.191443	-0.369052	0.160948	0.185099	0.106867	0.0259743		0	0	0
NP_786937	Hsp90aa1	1753635	2230300	1698920	2360765	3093220	1895530	0.742825	0.721029	0.896277	-0.428906	-0.471872	-0.157983	-0.35292	0.17708	0.170182	0.0982545	0.0229229		0	0	0
NP_001019971	Tmx1	2558710	2455520	2233750	2929770	3571300	2751370	0.873348	0.68757	0.811868	-0.195371	-0.540421	-0.300682	-0.345491	0.184509	0.176835	0.102096	0.0276833		0	0	0
NP_036709	Gstp1	5345000	4486425	5180970	5956765	5851370	7253010	0.897299	0.766731	0.71432	-0.156339	-0.383208	-0.485358	-0.341635	0.188365	0.168403	0.0972275	0.024588		0	0	0
NP_058932	Pebp1	3007385	2937640	3773650	3501300	3844990	4920940	0.858934	0.764018	0.766856	-0.219381	-0.388322	-0.382973	-0.330226	0.199774	0.0960314	0.0554437	0.00398852		0	0	0
NP_037215	Hspa5	3480130	4143755	4390480	4765300	5038610	5188980	0.730307	0.8224	0.846116	-0.453426	-0.282087	-0.241072	-0.325528	0.204472	0.112645	0.0650355	0.00746193		0	0	0
NP_001002807	Clic1	1929620	4105480	4802470	2555400	4871850	5978760	0.755115	0.842694	0.803255	-0.405232	-0.246919	-0.31607	-0.32274	0.20726	0.0793673	0.0458227	0.00214211		0	0	0
NP_058721	Ldha	1616670	1288180	2231525	2271030	1556375	2533830	0.711866	0.82768	0.880692	-0.490322	-0.272856	-0.18329	-0.315489	0.214511	0.157893	0.0911598	0.0257982		0	0	0
NP_059015	Pdia3	3299160	3743875	3396280	3678940	4502720	4855370	0.896769	0.83147	0.699489	-0.157191	-0.266264	-0.515626	-0.313027	0.216973	0.183736	0.10608	0.0419334		0	0	0
NP_599173	Rap1b	2333039	3024125	5201940	3225702	3868165	5617170	0.723266	0.781798	0.926078	-0.467403	-0.355132	-0.110794	-0.311109	0.218891	0.182335	0.105271	0.0417481		0	0	0
NP_037106	Lamb2	2005910	2391415	1616740	2818470	2693380	1865755	0.711702	0.887886	0.866534	-0.490655	-0.171553	-0.206672	-0.289627	0.240373	0.174979	0.101024	0.0456107		0	0	0
NP_036710	H1f0	5189580	5954670	5334730	6363845	6824170	6806045	0.815479	0.872585	0.783822	-0.294281	-0.196632	-0.351401	-0.280771	0.249229	0.0782641	0.0451858	0.00341388		0	0	0
NP_072116	Ech1	3563120	3678130	3746070	3904820	4878160	4464250	0.912493	0.753999	0.839126	-0.132115	-0.407365	-0.25304	-0.264173	0.265827	0.137962	0.0796525	0.0294728		0	0	0
XP_002727937	LOC100362689	2964240	860535	3034493	1336330	353424	2092520	2.21819	2.43485	1.45016	1.14939	1.28383	0.536214	0.989811	1.51981	0.398537	0.230096	0.0126282		0	0	0
NP_446083	Banf1	1200530	2636280	1803620	876952	817689	538471	1.36898	3.22406	3.34952	0.453102	1.68888	1.74395	1.29531	1.82531	0.729895	0.421405	0.0371554		0	0	0
NP_058843	Cfl1	3780550	3625320	5979315	2213170	1486930	1278020	1.70821	2.43812	4.67858	0.772482	1.28577	2.22607	1.42811	1.95811	0.737173	0.425607	0.0284243		0	0	0

## Sheet: Decrease
protein		MediantotalNoK4	MediantotalNoK3	MediantatolNoK2	Mediantotalcontrol4	Mediantotalcontrol3	Mediantotalcontrol2	Nok4/Control4	Nok3/Control3	NoK2/Control2	Log2(NoK4/Contro4l)	Log2(NoK3/Control3)	Log2(NoK2/Control2)	Mean(Log2NoK/Control)	SD	SE	Pvalue																Input	Protein Name	Gene Symbol	Amino Acid Number	Species
NP_058889	Aadat	12361.5	2234.1	126271	721917	219117	483298	0.0171232	0.0101959	0.26127	-5.86791	-6.61586	-1.93639	-4.80672	2.51376	1.45132	0.0295999																NP_058889	kynurenine/alpha-aminoadipate aminotransferase, mitochondrial	Aadat	425	Rattus norvegicus
NP_001094010	Iah1	465353	132496	46721.3	2175280	359691	741307	0.213928	0.368361	0.0630256	-2.2248	-1.44081	-3.98792	-2.55118	1.30454	0.753178	0.0276008																NP_001094010	isoamyl acetate-hydrolyzing esterase 1 homolog	Iah1	249	Rattus norvegicus
NP_001101788	Atp6v1a	567628	83836.3	171615	1481300	946358	1103860	0.383196	0.0885883	0.155468	-1.38385	-3.49674	-2.68531	-2.52197	1.06588	0.615384	0.0148749																NP_001101788	V-type proton ATPase catalytic subunit A	Atp6v1a	617	Rattus norvegicus
AP_004895	COX2	687162	1146869	719458	5358750	3300810	4009430	0.128232	0.347451	0.179441	-2.96317	-1.52512	-2.47842	-2.32224	0.731638	0.422411	0.00533663																AP_004895	cytochrome c oxidase subunit II (mitochondrion)	COX2	227	Rattus norvegicus
NP_476473	Rhoa	597778	264833	148416	3146770	494754	1807385	0.189966	0.535282	0.0821164	-2.39619	-0.901628	-3.60619	-2.30133	1.35477	0.782178	0.0422957																NP_476473	transforming protein RhoA precursor	Rhoa	193	Rattus norvegicus
NP_001005875	Psmd12	742835	172590	148263	1973940	797234	1297770	0.376321	0.216486	0.114244	-1.40996	-2.20765	-3.1298	-2.24914	0.86067	0.496908	0.0106074																NP_001005875	26S proteasome non-ATPase regulatory subunit 12	Psmd12	456	Rattus norvegicus
NP_001011915	Fermt2	867719	180565	58363.5	1854910	591150	620009	0.467796	0.305447	0.0941333	-1.09605	-1.71101	-3.40915	-2.07207	1.19808	0.691709	0.0401166																NP_001011915	fermitin family homolog 2	Fermt2	680	Rattus norvegicus
XP_002726232	Slc25a12	401864	274912	73931.1	986573	730015	690926	0.407334	0.376584	0.107003	-1.29572	-1.40896	-3.22428	-1.97632	1.08225	0.624836	0.0340879																XP_002726232	PREDICTED: LOW QUALITY PROTEIN: calcium-binding mitochondrial carrier protein Aralar1	Slc25a12	672	Rattus norvegicus
NP_036732	Me1	228323	510323	283755	1296360	1046765	1302715	0.176126	0.487524	0.217818	-2.50532	-1.03646	-2.1988	-1.91353	0.774873	0.447373	0.0128757																NP_036732	NADP-dependent malic enzyme	Me1	572	Rattus norvegicus
NP_058977	Psma4	796490	1122245	999040	3858960	2921817	2690154	0.2064	0.384091	0.371369	-2.27648	-1.38048	-1.42908	-1.69535	0.503867	0.290908	0.00431878																NP_058977	proteasome subunit alpha type-4	Psma4	261	Rattus norvegicus
NP_877966	Cct4	1695760	743984	600329	3306120	2251365	3278770	0.512915	0.330459	0.183096	-0.963207	-1.59746	-2.44933	-1.67	0.745712	0.430537	0.0178584																NP_877966	T-complex protein 1 subunit delta	Cct4	539	Rattus norvegicus
NP_037042	Arrb1	315877	102064	212071	549052	440052	860888	0.575313	0.231936	0.24634	-0.79758	-2.1082	-2.02128	-1.64235	0.732884	0.423131	0.0178197																NP_037042	beta-arrestin-1	Arrb1	418	Rattus norvegicus
NP_037322	Pfkl	788398	302545	756351	1646130	1788440	1576990	0.47894	0.169167	0.479617	-1.06208	-2.56348	-1.06005	-1.56187	0.867421	0.500806	0.0355708																NP_037322	6-phosphofructokinase, liver type	Pfkl	780	Rattus norvegicus
NP_114020	Lgals3	1425790	956326	2373070	4148475	3253410	5845120	0.34369	0.293946	0.405992	-1.54082	-1.76638	-1.30048	-1.53589	0.232989	0.134516	0.000335676																NP_114020	galectin-3	Lgals3	262	Rattus norvegicus
NP_112330	Actr3	1144845	895900	854863	3094690	2345090	2847300	0.369939	0.382032	0.300236	-1.43464	-1.38823	-1.73583	-1.51957	0.188719	0.108957	0.000153304																NP_112330	actin-related protein 3	Actr3	418	Rattus norvegicus
NP_062230	Ezr	411764	231938	539652	871515	1044059	1187160	0.472469	0.22215	0.454574	-1.08171	-2.17039	-1.13741	-1.46317	0.613105	0.353977	0.0144524																NP_062230	ezrin	Ezr	586	Rattus norvegicus
NP_001007005	Tuba4a	2458200	964489	676461	3627345	2874870	2906530	0.677686	0.33549	0.232738	-0.561312	-1.57566	-2.10322	-1.4134	0.783656	0.452444	0.0353925																NP_001007005	tubulin alpha-4A chain	Tuba4a	448	Rattus norvegicus
NP_058759	Kpnb1	364498	317202	176737	760925	883690	546686	0.47902	0.358952	0.323288	-1.06184	-1.47814	-1.62911	-1.3897	0.293792	0.169621	0.00120904																NP_058759	importin subunit beta-1	Kpnb1	875	Rattus norvegicus
NP_112262	Akr1a1	529026	641397	1243760	1.3143e+06	2065635	2690650	0.402514	0.310508	0.462253	-1.31289	-1.6873	-1.11325	-1.37114	0.291425	0.168254	0.00123394																NP_112262	alcohol dehydrogenase [NADP(+)]	Akr1a1	325	Rattus norvegicus
NP_001101959	Iqgap1	366481	586893	294385	790826	969959	1412220	0.463415	0.60507	0.208455	-1.10962	-0.724826	-2.26219	-1.36555	0.799996	0.461878	0.0416988																NP_001101959	ras GTPase-activating-like protein IQGAP1	Iqgap1	1657	Rattus norvegicus
NP_058814	Capns1	1619100	1389020	1113570	3725020	2294650	4023810	0.434655	0.60533	0.276745	-1.20206	-0.724207	-1.85337	-1.25988	0.566798	0.327241	0.0183026																NP_058814	calpain small subunit 1	Capns1	270	Rattus norvegicus
NP_445809	Ctnnb1	924274	801486	351444	2312490	1630120	856673	0.399688	0.491673	0.410243	-1.32305	-1.02423	-1.28545	-1.21091	0.162761	0.0939702	0.000209134																NP_445809	catenin beta-1	Ctnnb1	781	Rattus norvegicus
NP_112646	Aifm1	657961	499423	552448	1721975	836889	1477790	0.382097	0.596761	0.373834	-1.38799	-0.744774	-1.41953	-1.1841	0.380793	0.219851	0.00574589																NP_112646	apoptosis-inducing factor 1, mitochondrial precursor	Aifm1	612	Rattus norvegicus
NP_001128170	Aldh4a1	231934	740100	1069493	814756	1.18877e+06	2196075	0.284666	0.622574	0.487002	-1.81266	-0.683683	-1.038	-1.17811	0.577381	0.333351	0.0241402																NP_001128170	delta-1-pyrroline-5-carboxylate dehydrogenase, mitochondrial	Aldh4a1	562	Rattus norvegicus
NP_001102031	Ahcyl1	2423030	1569450	1214910	3864020	4096080	3190830	0.627075	0.383159	0.38075	-0.67329	-1.38398	-1.39308	-1.15012	0.412971	0.238429	0.00849986																NP_001102031	adenosylhomocysteinase-like 1	Ahcyl1	475	Rattus norvegicus
NP_058895	Ssr4	1035857	2196780	1165306	3207770	2824195	3123420	0.322921	0.777843	0.373087	-1.63075	-0.362449	-1.42242	-1.13854	0.680136	0.392677	0.0441433																NP_058895	translocon-associated protein subunit delta precursor	Ssr4	173	Rattus norvegicus
NP_001100073	Cct7	474179	540011	244531	974976	1008725	677293	0.486349	0.53534	0.361041	-1.03993	-0.901472	-1.46976	-1.13706	0.296333	0.171088	0.00266096																NP_001100073	T-complex protein 1 subunit eta	Cct7	544	Rattus norvegicus
NP_001102025	Lrba	360820	403770	139716	1012164	571878	373056	0.356484	0.706042	0.374517	-1.48809	-0.502174	-1.41689	-1.13572	0.54982	0.317439	0.0232141																NP_001102025	lipopolysaccharide-responsive and beige-like anchor protein	Lrba	2767	Rattus norvegicus
NP_445742	Pgam1	1300325	2811555	1200275	2982365	3936815	3754790	0.436005	0.71417	0.319665	-1.19758	-0.485661	-1.64537	-1.10954	0.584845	0.337661	0.0303305																NP_445742	phosphoglycerate mutase 1	Pgam1	254	Rattus norvegicus
NP_446006	Picalm	533518	620581	1280529	1.03719e+06	2141900	1880719	0.514389	0.289734	0.680872	-0.959067	-1.7872	-0.554544	-1.10027	0.628342	0.362773	0.0386688																NP_446006	phosphatidylinositol-binding clathrin assembly protein	Picalm	640	Rattus norvegicus
NP_062250	Ywhab	2.57924e+06	2393505	1547550	4599960	4535270	4502230	0.560709	0.527754	0.34373	-0.834675	-0.922064	-1.54065	-1.09913	0.384859	0.222198	0.00777991																NP_062250	14-3-3 protein beta/alpha	Ywhab	246	Rattus norvegicus
NP_036663	Comt	179342	202352	276613	441947	261232	815060	0.4058	0.774606	0.339378	-1.30116	-0.368465	-1.55904	-1.07622	0.62635	0.361623	0.0408971																NP_036663	catechol O-methyltransferase	Comt	264	Rattus norvegicus
NP_001040552	Eif3a	506088	544334	301452	944066	1.03543e+06	791402	0.536072	0.525708	0.380909	-0.8995	-0.927667	-1.39248	-1.07322	0.276851	0.15984	0.00256155																NP_001040552	eukaryotic translation initiation factor 3 subunit A	Eif3a	1354	Rattus norvegicus
NP_058726	Pccb	1333950	505922	979728	2237850	1300670	2097565	0.596086	0.38897	0.467078	-0.746409	-1.36227	-1.09826	-1.06898	0.308972	0.178385	0.00390028																NP_058726	propionyl-CoA carboxylase beta chain, mitochondrial precursor	Pccb	541	Rattus norvegicus
NP_001008888	Uqcrfs1	675105	2340105	3628030	2247440	3398970	6760300	0.300388	0.688475	0.536667	-1.7351	-0.538524	-0.897901	-1.05717	0.613982	0.354483	0.0406461																NP_001008888	cytochrome b-c1 complex subunit Rieske, mitochondrial	Uqcrfs1	274	Rattus norvegicus
NP_001009641	Pepd	1097410	526373	373082	2309170	1388401	604281	0.47524	0.379122	0.617399	-1.07327	-1.39927	-0.695725	-1.05609	0.352086	0.203277	0.00653711																NP_001009641	xaa-Pro dipeptidase	Pepd	492	Rattus norvegicus
NP_112411	Psmc5	294248	407077	327194	702528	584503	822917	0.418842	0.69645	0.397603	-1.25552	-0.521909	-1.3306	-1.03601	0.446804	0.257963	0.0159155																NP_112411	26S protease regulatory subunit 8	Psmc5	406	Rattus norvegicus
NP_001100758	Flnb	1005860	1293840	842459	1751590	2465375	2147110	0.574255	0.524805	0.392369	-0.800236	-0.930148	-1.34972	-1.0267	0.287184	0.165806	0.00345779																NP_001100758	filamin-B	Flnb	2578	Rattus norvegicus
NP_001011918	Anxa11	2023110	1331635	1167720	3251660	2617850	3119590	0.622178	0.508675	0.374318	-0.684602	-0.975184	-1.41766	-1.02582	0.369144	0.213125	0.00856528																NP_001011918	annexin A11	Anxa11	503	Rattus norvegicus
NP_942026	Chdh	1923920	783936	1.78815e+06	3225315	1957095	3569745	0.596506	0.400561	0.500918	-0.745391	-1.31991	-0.997354	-1.02088	0.28798	0.166265	0.00356703																NP_942026	choline dehydrogenase, mitochondrial	Chdh	599	Rattus norvegicus
NP_001020050	Dnpep	852584	756396	471908	1916145	1523610	862918	0.444947	0.49645	0.546875	-1.16829	-1.01028	-0.870716	-1.01643	0.148884	0.0859582	0.000292794																NP_001020050	aspartyl aminopeptidase	Dnpep	475	Rattus norvegicus
NP_001020068	Ehd2	1101020	778583	441246	1551620	1585150	1265490	0.709594	0.491173	0.348676	-0.494935	-1.0257	-1.52004	-1.01356	0.512661	0.295985	0.0266734																NP_001020068	EH domain-containing protein 2	Ehd2	543	Rattus norvegicus
NP_058941	Eef2	835796	421425	686854	1387495	953362	1486740	0.602378	0.442041	0.461987	-0.73126	-1.17775	-1.11408	-1.0077	0.241507	0.139434	0.00194455																NP_058941	elongation factor 2	Eef2	858	Rattus norvegicus
NP_001013104	Capg	2785820	2796500	5623095	4670550	7344225	10112020	0.596465	0.380775	0.55608	-0.74549	-1.39299	-0.846635	-0.995038	0.348326	0.201106	0.00777323																NP_001013104	macrophage-capping protein	Capg	349	Rattus norvegicus
NP_599191	Atp5b	2918910	2195760	2668660	3835420	5296480	6634750	0.761041	0.41457	0.402225	-0.393955	-1.27031	-1.31393	-0.992732	0.519014	0.299653	0.0295731																NP_599191	ATP synthase subunit beta, mitochondrial precursor	Atp5b	529	Rattus norvegicus
NP_001099188	Vps35	435968	1286580	245378	959502	1644450	685032	0.454369	0.782377	0.358199	-1.13807	-0.354064	-1.48117	-0.991099	0.577745	0.333561	0.0410928																NP_001099188	maternal embryonic message 3	Vps35	796	Rattus norvegicus
NP_001004443	Hexa	2508265	882338	1.64423e+06	3977030	1785160	3976300	0.630688	0.494263	0.413508	-0.665002	-1.01665	-1.27401	-0.985221	0.30572	0.176507	0.00505146																NP_001004443	beta-hexosaminidase subunit alpha precursor	Hexa	528	Rattus norvegicus
NP_536729	Atp5i	5606080	4207880	4180734	9490545	8060560	9896170	0.590702	0.522033	0.42246	-0.759499	-0.937787	-1.24311	-0.980133	0.244573	0.141204	0.00226244																NP_536729	ATP synthase subunit e, mitochondrial	Atp5i	71	Rattus norvegicus
NP_001029298	Nit2	1.44855e+06	2462070	1.36314e+06	3663570	3445700	2884905	0.395393	0.714534	0.472509	-1.33864	-0.484925	-1.08159	-0.968384	0.437971	0.252863	0.0186231																NP_001029298	omega-amidase NIT2	Nit2	276	Rattus norvegicus
NP_001008345	Etf1	1387620	1326635	1494480	3006060	2740030	2501185	0.461608	0.484168	0.597509	-1.11526	-1.04642	-0.742968	-0.968217	0.198084	0.114364	0.00106676																NP_001008345	eukaryotic peptide chain release factor subunit 1	Etf1	437	Rattus norvegicus
NP_705893	Hspa4	764407	789930	534732	1442800	1309330	1256580	0.529808	0.603309	0.425545	-0.916458	-0.729031	-1.23262	-0.959369	0.25452	0.146947	0.00284319																NP_705893	heat shock 70 kDa protein 4	Hspa4	840	Rattus norvegicus
NP_741984	Sptan1	898928	597219	830650	1428990	1399850	1632370	0.629065	0.426631	0.508861	-0.668718	-1.22894	-0.974655	-0.957438	0.280508	0.161951	0.00409858																NP_741984	spectrin alpha chain, non-erythrocytic 1	Sptan1	2472	Rattus norvegicus
NP_075211	Tpi1	4.1062e+06	7086510	11543000	11302205	12951100	16512900	0.36331	0.547174	0.699029	-1.46073	-0.869927	-0.516575	-0.949077	0.477027	0.275411	0.0261491																NP_075211	triosephosphate isomerase	Tpi1	249	Rattus norvegicus
NP_476550	Kif5b	195818	80194.8	125458	268631	222982	236538	0.728948	0.359646	0.530394	-0.456112	-1.47535	-0.914863	-0.948775	0.510464	0.294716	0.0323026																NP_476550	kinesin-1 heavy chain	Kif5b	963	Rattus norvegicus
NP_001041327	Ndufa8	1174390	2958380	1821030	2940860	3781935	4049385	0.399336	0.78224	0.449705	-1.32433	-0.354317	-1.15295	-0.943864	0.517703	0.298896	0.0342553																NP_001041327	NADH dehydrogenase [ubiquinone] 1 alpha subcomplex subunit 8	Ndufa8	189	Rattus norvegicus
NP_446316	Vcp	762118	702442	773729	1360535	1142200	1883380	0.560161	0.61499	0.410819	-0.836087	-0.701364	-1.28342	-0.940292	0.3047	0.175919	0.0059053																NP_446316	transitional endoplasmic reticulum ATPase	Vcp	806	Rattus norvegicus
NP_001026825	Manba	586125	167497	313046	885974	348735	701085	0.66156	0.480299	0.446517	-0.596056	-1.05799	-1.16321	-0.939088	0.301696	0.174185	0.00572515																NP_001026825	beta-mannosidase precursor	Manba	881	Rattus norvegicus
NP_001011901	Hsph1	2052050	1289035	1362640	3305670	2908275	2494225	0.620767	0.44323	0.546318	-0.687877	-1.17387	-0.872187	-0.911312	0.245349	0.141652	0.00300241																NP_001011901	heat shock protein 105 kDa	Hsph1	858	Rattus norvegicus
NP_037036	Anxa1	2842570	2564310	2886270	5771170	3652900	6593365	0.492547	0.701993	0.437754	-1.02167	-0.510472	-1.19181	-0.907983	0.35461	0.204734	0.0113785																NP_037036	annexin A1	Anxa1	346	Rattus norvegicus
NP_001004223	Eef1g	1612910	1315880	1322500	3032030	2452200	2489710	0.531957	0.536612	0.531186	-0.910618	-0.898049	-0.91271	-0.907126	0.00793009	0.00457844	3.89294e-09																NP_001004223	elongation factor 1-gamma	Eef1g	437	Rattus norvegicus
NP_001120766	Ndufb9	884709	2036540	612788	1944040	2438600	1.50977e+06	0.455088	0.835127	0.405881	-1.13578	-0.259933	-1.30087	-0.898863	0.559452	0.323	0.0496732																NP_001120766	NADH dehydrogenase [ubiquinone] 1 beta subcomplex subunit 9	Ndufb9	179	Rattus norvegicus
NP_001014102	Uba1	677833	1088900	1124680	1372995	2087580	1875790	0.493689	0.521609	0.599577	-1.01832	-0.93896	-0.737984	-0.898423	0.1445	0.083427	0.000421592																NP_001014102	ubiquitin-like modifier-activating enzyme 1	Uba1	1058	Rattus norvegicus
NP_742005	Canx	1852320	1321250	841963	4341110	2546030	1197410	0.426693	0.518945	0.703153	-1.22873	-0.946346	-0.508088	-0.894388	0.36312	0.209647	0.0129898																NP_742005	calnexin precursor	Canx	591	Rattus norvegicus
NP_112359	Rnpep	1563010	1614250	1452420	2507800	3472580	2682460	0.623259	0.464856	0.541451	-0.682095	-1.10514	-0.885098	-0.890779	0.211582	0.122157	0.00188002																NP_112359	aminopeptidase B	Rnpep	648	Rattus norvegicus
NP_072114	Tkt	2112270	1467075	1692220	3278760	2511070	4046700	0.644228	0.584243	0.418173	-0.634356	-0.77536	-1.25783	-0.889181	0.32695	0.188765	0.00923604																NP_072114	transketolase	Tkt	655	Rattus norvegicus
NP_001103355	Fam129b	483548	408863	203849	989139	553725	453913	0.488857	0.738386	0.449093	-1.03251	-0.437552	-1.15491	-0.874994	0.383747	0.221557	0.0168278																NP_001103355	niban-like protein 1	Fam129b	747	Rattus norvegicus
NP_058945	Esyt1	343187	653880	428054	605359	1220460	785396	0.566915	0.535766	0.545017	-0.818796	-0.900326	-0.875627	-0.864916	0.0418069	0.0241372	3.62038e-06																NP_058945	extended synaptotagmin-1	Esyt1	1088	Rattus norvegicus
NP_037184	Ywhah	1885750	2805190	2256800	3887725	4148770	4416830	0.485052	0.67615	0.510955	-1.04379	-0.564585	-0.968733	-0.859035	0.257748	0.148811	0.00447093																NP_037184	14-3-3 protein eta	Ywhah	246	Rattus norvegicus
NP_058710	Gstm1	357131	1283560	1559795	627927	1646070	4118495	0.568746	0.779772	0.378729	-0.814143	-0.358875	-1.40076	-0.857926	0.522321	0.301562	0.0466338																NP_058710	glutathione S-transferase Mu 1	Gstm1	218	Rattus norvegicus
NP_113698	Idh1	2265355	2726900	2199765	4414295	4135875	4384400	0.513186	0.659328	0.501725	-0.962446	-0.600931	-0.99503	-0.852802	0.218735	0.126287	0.00250738																NP_113698	isocitrate dehydrogenase [NADP] cytoplasmic	Idh1	414	Rattus norvegicus
NP_596909	Slc25a10	1350340	1604330	1210010	2801660	1978860	2758475	0.481979	0.810734	0.438652	-1.05296	-0.302699	-1.18885	-0.84817	0.477254	0.275542	0.036997																NP_596909	mitochondrial dicarboxylate carrier	Slc25a10	286	Rattus norvegicus
NP_001013902	Isyna1	3614090	1765645	2489590	4948940	3376510	5504160	0.730276	0.52292	0.452311	-0.453487	-0.935338	-1.14461	-0.84448	0.354409	0.204618	0.0145281																NP_001013902	inositol-3-phosphate synthase 1	Isyna1	557	Rattus norvegicus
NP_001098083	Hnrnpa2b1	1672692	1960790	1.48424e+06	3982280	2531035	2774705	0.420034	0.774699	0.534918	-1.25142	-0.368292	-0.902611	-0.840776	0.444801	0.256806	0.0306741																NP_001098083	heterogeneous nuclear ribonucleoproteins A2/B1	Hnrnpa2b1	353	Rattus norvegicus
NP_942040	Atp6v1e1	1054189	1277565	865992	1818600	1835845	1958130	0.579671	0.6959	0.442254	-0.786695	-0.523048	-1.17705	-0.828931	0.329042	0.189972	0.0120297																NP_942040	V-type proton ATPase subunit E 1	Atp6v1e1	226	Rattus norvegicus
NP_001099367	Cct8	1592945	1791345	985410	2558210	2530930	2397180	0.62268	0.707781	0.411071	-0.683438	-0.498624	-1.28254	-0.821535	0.409799	0.236597	0.0255303																NP_001099367	T-complex protein 1 subunit theta	Cct8	548	Rattus norvegicus
NP_598302	Hadhb	3333865	1509490	3222350	4526655	3827560	5135420	0.736496	0.394374	0.627475	-0.44125	-1.34236	-0.672369	-0.818661	0.468031	0.270218	0.0387944																NP_598302	trifunctional enzyme subunit beta, mitochondrial precursor	Hadhb	475	Rattus norvegicus
NP_570090	Gnb2l1	1455500	2395620	1879520	2510240	4176260	3412260	0.579825	0.573628	0.550814	-0.78631	-0.801812	-0.860363	-0.816162	0.0390562	0.0225491	3.47823e-06																NP_570090	guanine nucleotide-binding protein subunit beta-2-like 1	Gnb2l1	317	Rattus norvegicus
NP_059002	Eci1	3203010	5288960	3419740	6990810	7191835	6239030	0.458174	0.735412	0.54812	-1.12603	-0.443376	-0.867435	-0.812281	0.344654	0.198986	0.0150724																NP_059002	enoyl-CoA delta isomerase 1, mitochondrial precursor	Eci1	289	Rattus norvegicus
NP_001101978	Eps8l2	1059385	1064420	727088	1916865	1454710	1573770	0.552665	0.731706	0.462004	-0.855522	-0.450664	-1.11402	-0.806737	0.33436	0.193043	0.0139289																NP_001101978	epidermal growth factor receptor kinase substrate 8-like protein 2	Eps8l2	684	Rattus norvegicus
NP_112297	Gnai2	1599490	2231330	2964410	3335380	3544560	4700605	0.479553	0.629508	0.630644	-1.06024	-0.667703	-0.665101	-0.797681	0.227386	0.131281	0.00370703																NP_112297	guanine nucleotide-binding protein G(i) subunit alpha-2	Gnai2	355	Rattus norvegicus
NP_036702	Glud1	2268365	1870485	2179970	3922665	2961980	4133010	0.578271	0.631498	0.527453	-0.790181	-0.66315	-0.922885	-0.792072	0.129878	0.074985	0.000454441																NP_036702	glutamate dehydrogenase 1, mitochondrial precursor	Glud1	558	Rattus norvegicus
NP_001131115	Gstt3	3043215	5771305	3348370	7389125	8518970	4833010	0.411851	0.677465	0.692813	-1.27981	-0.561781	-0.529463	-0.790351	0.42419	0.244906	0.0320619																NP_001131115	glutathione S-transferase, theta 3	Gstt3	210	Rattus norvegicus
NP_113791	Ywhae	1860060	2510240	1856130	2519230	3747530	4536710	0.738345	0.669839	0.409136	-0.437634	-0.578115	-1.28935	-0.768366	0.456619	0.263629	0.0434789																NP_113791	14-3-3 protein epsilon	Ywhae	255	Rattus norvegicus
NP_001101210	Ctnnd1	975934	1178230	874596	2404835	1593720	1291850	0.405822	0.739295	0.677011	-1.30108	-0.435777	-0.562749	-0.766536	0.467264	0.269775	0.0468016																NP_001101210	catenin delta-1	Ctnnd1	932	Rattus norvegicus
NP_001014183	Idh2	2568955	1875350	1895715	4297030	2599830	4014160	0.597844	0.721336	0.472257	-0.742158	-0.471257	-1.08236	-0.765257	0.306203	0.176787	0.0123623																NP_001014183	isocitrate dehydrogenase [NADP], mitochondrial precursor	Idh2	452	Rattus norvegicus
NP_114039	Phb	3180485	4062020	3059575	5075260	5433480	7034180	0.626664	0.747591	0.434958	-0.674235	-0.419679	-1.20105	-0.764988	0.398513	0.230082	0.0292456																NP_114039	prohibitin	Phb	272	Rattus norvegicus
NP_058784	Gdi1	779308	376888	414818	1467835	470228	847755	0.530923	0.8015	0.489314	-0.913425	-0.319225	-1.03117	-0.754606	0.38162	0.220328	0.0266596																NP_058784	rab GDP dissociation inhibitor alpha	Gdi1	447	Rattus norvegicus
NP_113863	Actn4	1873375	1778280	2735250	3514900	2748530	4522840	0.532981	0.646993	0.604764	-0.907844	-0.628178	-0.725556	-0.753859	0.141965	0.0819636	0.000776248																NP_113863	alpha-actinin-4	Actn4	911	Rattus norvegicus
NP_446428	Krt18	2787970	3076200	3225640	4325890	4459080	6842880	0.644485	0.689873	0.471386	-0.633782	-0.535597	-1.08502	-0.751466	0.293007	0.169168	0.0113153																NP_446428	keratin, type I cytoskeletal 18	Krt18	423	Rattus norvegicus
NP_001094220	Suclg2	2.38043e+06	2029830	1329550	3.46674e+06	3498650	2524360	0.686648	0.580175	0.526688	-0.542357	-0.785439	-0.92498	-0.750925	0.193632	0.111794	0.00255765																NP_001094220	succinyl-CoA ligase [GDP-forming] subunit beta, mitochondrial	Suclg2	434	Rattus norvegicus
NP_110463	Erap1	159762	311868	210592	354644	422902	332729	0.450485	0.737448	0.632923	-1.15045	-0.439387	-0.659897	-0.749911	0.363977	0.210142	0.0234053																NP_110463	endoplasmic reticulum aminopeptidase 1 precursor	Erap1	884	Rattus norvegicus
NP_037023	Acadvl	1163980	770980	571621	1688140	1268470	1124750	0.689504	0.607803	0.50822	-0.536368	-0.718324	-0.976474	-0.743722	0.221149	0.127681	0.00432665																NP_037023	very long-chain specific acyl-CoA dehydrogenase, mitochondrial precursor	Acadvl	655	Rattus norvegicus
NP_036910	Aqp1	6953180	8061495	4633430	9845940	12015390	10276400	0.706198	0.670931	0.450881	-0.501856	-0.575764	-1.14918	-0.742268	0.354331	0.204573	0.0221918																NP_036910	aquaporin-1	Aqp1	269	Rattus norvegicus
NP_955792	Krt19	2535480	1644315	2222285	4728130	3183225	2877645	0.536254	0.516556	0.772258	-0.899011	-0.953002	-0.372845	-0.741619	0.320507	0.185045	0.0160261																NP_955792	keratin, type I cytoskeletal 19	Krt19	403	Rattus norvegicus
NP_001011995	Tuba1c	2701545	2169620	1923870	3499935	3269190	4601430	0.771884	0.663657	0.418103	-0.373543	-0.591491	-1.25807	-0.741035	0.460836	0.266064	0.0495555																NP_001011995	tubulin alpha-1C chain	Tuba1c	449	Rattus norvegicus
NP_647540	Ehd4	2329430	741772	1190425	3631890	1011310	2603220	0.641382	0.733476	0.457289	-0.640744	-0.447178	-1.12882	-0.738914	0.351265	0.202803	0.0218967																NP_647540	EH domain-containing protein 4	Ehd4	541	Rattus norvegicus
NP_997475	Gpi	2053270	1234435	1864760	3754100	1725530	3321910	0.546941	0.715395	0.561352	-0.870544	-0.483189	-0.833023	-0.728918	0.213634	0.123341	0.00410399																NP_997475	glucose-6-phosphate isomerase	Gpi	558	Rattus norvegicus
NP_001020868	Hsdl2	1617320	1552190	708512	2502900	2003380	1611020	0.646178	0.774786	0.439791	-0.629995	-0.368131	-1.18511	-0.727745	0.417169	0.240852	0.039104																NP_001020868	hydroxysteroid dehydrogenase-like protein 2	Hsdl2	524	Rattus norvegicus
NP_112355	Rala	1421390	2845180	2098480	3018990	3783630	3369850	0.470816	0.751971	0.622722	-1.08676	-0.411251	-0.68334	-0.727118	0.339877	0.196228	0.020736																NP_112355	ras-related protein Ral-A precursor	Rala	206	Rattus norvegicus
NP_071985	Prdx3	4925760	4584880	4451380	10474600	5721345	7485690	0.470258	0.801364	0.594652	-1.08848	-0.31947	-0.749883	-0.719277	0.385416	0.22252	0.0319024																NP_071985	thioredoxin-dependent peroxide reductase, mitochondrial precursor	Prdx3	257	Rattus norvegicus
NP_037320	Pygb	1041580	1.00927e+06	757432	1997440	1619375	1086521	0.521457	0.623246	0.697117	-0.939379	-0.682126	-0.520527	-0.71401	0.211238	0.121959	0.0042472																NP_037320	glycogen phosphorylase, brain form	Pygb	843	Rattus norvegicus
NP_062040	Sptbn2	1244940	832026	923187	1927930	1422585	1511670	0.645739	0.584869	0.610707	-0.630976	-0.773814	-0.711448	-0.705413	0.0716099	0.041344	6.92066e-05																NP_062040	spectrin beta chain, non-erythrocytic 2	Sptbn2	2388	Rattus norvegicus
NP_446041	Rab14	2479535	3124700	3010380	3854620	4971470	5124630	0.643263	0.628526	0.587434	-0.636519	-0.669955	-0.767502	-0.691325	0.0680564	0.0392924	6.12857e-05																NP_446041	ras-related protein Rab-14	Rab14	215	Rattus norvegicus
NP_075237	Sfxn3	838162	740527	748558	1282751	1131730	1338260	0.65341	0.654332	0.559352	-0.613939	-0.611906	-0.838172	-0.688006	0.130052	0.0750856	0.00078757																NP_075237	sideroflexin-3	Sfxn3	321	Rattus norvegicus
NP_001007621	Pdhb	2843080	2618670	2555180	4175300	4226750	4349525	0.680928	0.619547	0.587462	-0.554425	-0.690715	-0.767433	-0.670858	0.107883	0.0622864	0.000421356																NP_001007621	pyruvate dehydrogenase E1 component subunit beta, mitochondrial precursor	Pdhb	359	Rattus norvegicus
NP_059055	Rab10	1767575	3614850	2746250	2606760	5042570	5323700	0.678074	0.716867	0.515854	-0.560486	-0.480223	-0.954966	-0.665225	0.254112	0.146712	0.0105433																NP_059055	ras-related protein Rab-10	Rab10	200	Rattus norvegicus
NP_113902	Hrsp12	3239700	2595020	4283670	6721540	4146960	5101310	0.481988	0.625764	0.83972	-1.05293	-0.676308	-0.25202	-0.66042	0.400692	0.23134	0.0461729																NP_113902	ribonuclease UK114	Hrsp12	137	Rattus norvegicus
NP_001012055	Cdh16	3751000	1944795	3072060	4673990	3629730	5176050	0.802526	0.535796	0.593514	-0.317379	-0.900244	-0.752645	-0.656756	0.303033	0.174956	0.0198808																NP_001012055	cadherin-16 precursor	Cdh16	830	Rattus norvegicus
NP_062259	Tgm2	2323475	1657490	1173375	3547135	2058970	2419050	0.655029	0.805009	0.485056	-0.61037	-0.312923	-1.04378	-0.65569	0.367529	0.212193	0.0365719																NP_062259	protein-glutamine gamma-glutamyltransferase 2	Tgm2	686	Rattus norvegicus
NP_445859	Asah1	1344560	1501020	1.04407e+06	1802130	2040720	2237535	0.746095	0.735535	0.466615	-0.422569	-0.443135	-1.0997	-0.655133	0.385139	0.22236	0.0421255																NP_445859	acid ceramidase precursor	Asah1	394	Rattus norvegicus
NP_077374	Aco2	2326635	2253180	2360820	3610455	3458990	3854040	0.644416	0.651398	0.612557	-0.633936	-0.618388	-0.707083	-0.653136	0.0473624	0.0273447	1.82209e-05																NP_077374	aconitate hydratase, mitochondrial precursor	Aco2	780	Rattus norvegicus
NP_071852	Aldh1a1	2486380	1852690	2231125	3618550	2851655	3870945	0.687121	0.649689	0.576377	-0.541365	-0.622178	-0.794914	-0.652819	0.129522	0.0747797	0.000948523																NP_071852	retinal dehydrogenase 1	Aldh1a1	501	Rattus norvegicus
NP_071794	Calr	1851800	925520	1594210	2503200	1302235	3130690	0.739773	0.710717	0.50922	-0.434845	-0.492654	-0.973639	-0.633713	0.2958	0.17078	0.0206417																NP_071794	calreticulin precursor	Calr	416	Rattus norvegicus
NP_001100718	Vcl	339287	382057	691691	459632	553011	1308940	0.738171	0.690867	0.528436	-0.437973	-0.53352	-0.920199	-0.630564	0.25534	0.147421	0.0128751																NP_001100718	vinculin	Vcl	1066	Rattus norvegicus
NP_001099891	Tpd52	1.19773e+06	1026720	975864	1755620	1666835	1520390	0.682226	0.61597	0.641851	-0.551678	-0.699069	-0.639689	-0.630145	0.0741571	0.0428146	0.000124024																NP_001099891	tumor protein D52	Tpd52	224	Rattus norvegicus
NP_001006982	Dlst	2178360	1312345	1.55844e+06	3204045	2003275	2569795	0.679878	0.6551	0.606445	-0.556652	-0.610213	-0.721552	-0.629473	0.0841201	0.0485668	0.000204437																NP_001006982	dihydrolipoyllysine-residue succinyltransferase component of 2-oxoglutarate dehydrogenase complex, mitochondrial	Dlst	454	Rattus norvegicus
NP_001099959	Ndufs3	2307680	4305190	2152070	3870440	4934020	4072000	0.596232	0.872552	0.528504	-0.746054	-0.196687	-0.920013	-0.620918	0.377551	0.217979	0.0464652																NP_001099959	NADH dehydrogenase [ubiquinone] iron-sulfur protein 3, mitochondrial	Ndufs3	264	Rattus norvegicus
NP_446450	Rab8a	723328	2132210	1512043	1265190	2486630	2669535	0.571715	0.85747	0.566407	-0.806632	-0.221842	-0.820089	-0.616188	0.34158	0.197211	0.0353722																NP_446450	ras-related protein Rab-8A	Rab8a	207	Rattus norvegicus
NP_062041	Arg2	1877070	2037680	1403340	2573340	2805405	2677575	0.729429	0.726341	0.524109	-0.45516	-0.461282	-0.932062	-0.616168	0.27359	0.157957	0.0175288																NP_062041	arginase-2, mitochondrial precursor	Arg2	354	Rattus norvegicus
NP_150238	Mdh1	4421365	4159525	5042695	6514575	6268180	8155225	0.678688	0.663594	0.618339	-0.559179	-0.591628	-0.69353	-0.614779	0.0701034	0.0404742	0.000109533																NP_150238	malate dehydrogenase, cytoplasmic	Mdh1	334	Rattus norvegicus
NP_037035	Anp32a	2248450	3469655	3253030	2.8798e+06	5209455	6039605	0.780766	0.66603	0.538616	-0.357039	-0.58634	-0.89267	-0.612016	0.268737	0.155156	0.0168953																NP_037035	acidic leucine-rich nuclear phosphoprotein 32 family member A	Anp32a	247	Rattus norvegicus
NP_112643	Vdac1	1855090	2344190	5151650	3158990	3916320	6400080	0.587241	0.59857	0.804935	-0.767974	-0.740409	-0.313055	-0.607146	0.255063	0.147261	0.0145775																NP_112643	voltage-dependent anion-selective channel protein 1	Vdac1	283	Rattus norvegicus
XP_001059344	LOC684270	2015060	493760	634837	2374170	797516	1165020	0.848743	0.619123	0.544915	-0.2366	-0.691702	-0.875897	-0.6014	0.329076	0.189992	0.0340075																XP_001059344	PREDICTED: isochorismatase domain-containing protein 2A, mitochondrial-like isoform 2	LOC684270	209	Rattus norvegicus
NP_476489	Sept2	1788350	1589665	1210295	2516280	2062185	2288390	0.710712	0.770864	0.528885	-0.492663	-0.375451	-0.918974	-0.595696	0.286035	0.165143	0.0226136																NP_476489	septin-2	Sept2	361	Rattus norvegicus
NP_775125	Tubb5	1785145	2105445	2004225	2663860	2580410	3775685	0.670135	0.815934	0.530824	-0.577477	-0.293475	-0.913694	-0.594882	0.310476	0.179253	0.029415																NP_775125	tubulin beta-5 chain	Tubb5	444	Rattus norvegicus
NP_071795	Bcat2	1609420	1353700	1590380	2447245	1705520	2821840	0.657646	0.793717	0.563597	-0.604618	-0.333304	-0.827265	-0.588395	0.24738	0.142825	0.014616																NP_071795	branched-chain-amino-acid aminotransferase, mitochondrial precursor	Bcat2	393	Rattus norvegicus
NP_058718	Itgb1	1281550	965602	1134460	2015500	1641765	1425890	0.635847	0.588148	0.795615	-0.653248	-0.765748	-0.329857	-0.582951	0.294963	0.170297	0.0333884																NP_058718	integrin beta-1 precursor	Itgb1	798	Rattus norvegicus
NP_071785	Qdpr	2131180	1730120	1.21327e+06	2803140	2714910	1971755	0.760283	0.637266	0.615326	-0.395391	-0.650032	-0.700578	-0.582	0.163572	0.0944386	0.00351904																NP_071785	dihydropteridine reductase	Qdpr	241	Rattus norvegicus
NP_113906	Rab2a	2973500	3620400	2734130	4705285	5301760	3944100	0.631949	0.682868	0.69322	-0.66212	-0.550322	-0.528614	-0.580352	0.125458	0.0724331	0.00202709																NP_113906	ras-related protein Rab-2A	Rab2a	212	Rattus norvegicus

## Sheet: Increas> 0.58, P<0.05
protein		MediantotalNoK3	MediantatolNoK2	Mediantotalcontrol4	Mediantotalcontrol3	Mediantotalcontrol2		Nok4/Control4	Nok3/Control3	NoK2/Control2	Log2(NoK4/Contro4l)	Log2(NoK3/Control3)	Log2(NoK2/Control2)	Mean(Log2NoK/Control)	SD	SE	Pvalue
XP_002727937	LOC100362689	860535	3034493	1336330	353424	2092520		2.21819	2.43485	1.45016	1.14939	1.28383	0.536214	0.989811	0.398537	0.230096	0.0126282		0	0	0
NP_446083	Banf1	2636280	1803620	876952	817689	538471		1.36898	3.22406	3.34952	0.453102	1.68888	1.74395	1.29531	0.729895	0.421405	0.0371554		0	0	0
NP_058843	Cfl1	3625320	5979315	2213170	1486930	1278020		1.70821	2.43812	4.67858	0.772482	1.28577	2.22607	1.42811	0.737173	0.425607	0.0284243		0	0	0
